# Supplementary material for: The plant Polycomb repressive complex 1 (PRC1) existed in the ancestor of seed plants and has a complex duplication history
Source: BMC Evol Biol. 2015 Mar 13;15:44. doi: 10.1186/s12862-015-0319-z (PMC4397884; doi:10.1186/s12862-015-0319-z)
Supplement: Additional file 7: — LHP1 alignment. [file 12862_2015_319_MOESM7_ESM.zip › 1341700504153750_add7.fa]

>RicCom|30148.m001410|PACid:16820556
------------------------------------------------------------
------------------------------------------------------------
--------------------------MK-G---------------KRKAAAAAAPTRRSP
TNTAALSSD---SSMEMDDSNNNKNNMMVE---VVVVQGGNVGDEQLKKDCV-LDTTTST
VNNN-----------NVEED------ED--DDDNDNEEEEDD-DD------------EEE
EK-------------KGEG---GVE-EERPKLDEGFFEIEAIRRKRVR-KGQLQYLIKWR
GWPEAANTWEPLENLQSCSDVIDAFEES-LR-SGK------------------------S
SRK------RKRKY-------G-V---------TNTQP-K-------------KK-----
--QS----R-SS--AG-YNVTGLDIN----------------VVDKLLPSAS--------
------LNNKTSAD-------SLTGSGHQG---------------ENNGDVSIV------
----------KIIKK-A-D-ENGYINGSKQT--------------------------LDK
NEDNEYDP----------------------------------------------------
KLSELR-----------GI-VSTNDVSADN-------------KLLINFQEDNTPGS---
------------------------------------------------------------
----------------------------------------------------DGPRNG-L
PKVD-----------------YAD-AVQNSRRTGAKRRKS---------GSVKRFKKESV
M-CEPVC--LQSSPFFLQPSPLNVS----------------VG-LGGTTAL-GIENGNLA
GS--------------NS-SYKPVGE----------------------------------
NSIT---ITKIIKPIGFS-ASVMDD----------------------IQDVL-VTFVAM-
--RSDG---KEVIVDNSFLKANNPLLLI--------------------------------
----------DFYE------Q--------------HLKYST-------------------
------------------------------------------------------------
------------------------------------------------------------
------------
>AraTha|AT5G17690.1|PACid:19668792
------------------------------------------------------------
------------------------------------------------------------
--------------------------MKGASG------------AVKKKPQV--------
--------------LN-EAGEAETAVETVGESRKISGDGGFGSDDGGG--------GGGG
GSGE-----------SILREIG----DDRPTEDGDEEEEEDE-DED--DGG------DEE
DE------------EGEGE---GGQ-EERPKLDEGFYEIEAIRRKRVR-KGKVQYLIKWR
GWPETANTWEPLENLQSIADVIDAFEGS-LK-PGK------------------------P
GRK------RKRKY-------A-G---------PHSQM-K-------------KK-----
--Q-----R-LTS-TS-HDATE-----------------------KSDSSTS--------
------LNNSSLPDIPDPL--DLSGSSLL----------------NRDVEAKNA------
----------YVSNQ-V-EANSGSVGMARQV--------------------------RLI
DNEKEYDP----------------------------------------------------
TLNELR-----------GP-VNNSNG-AGC-----------------SQGGGIGSEG---
------------------------------------------------------------
---------------------------------------------------DNVRPNG-L
LKVY-----------------PKE-LDKNSRFIGAKRRKS---------GSVKRFKQDGS
T-SNNH------TAPTDQNLTPDLTT---------------LDSFGRIARM-GNEYPGVM
ENC-------------NL-SQKTKIE----------------------------------
-ELD---ITKILKPMSFT-ASVSDN----------------------VQEVL-VTFLAL-
--RSDG---KEALVDNRFLKAHNPHLLI--------------------------------
----------EFYE------Q--------------HLKYNRT-P----------------
------------------------------------------------------------
------------------------------------------------------------
------------
>PhaVul|Phvul.009G117500.1|PACid:27145893
------------------------------------------------------------
------------------------------------------------------------
--------------------------MK-----------------NTTCTSISVT-----
------------------------------------------------------------
------------------------------------NEPSSS-----PPSSAILLFHKHN
DN------------GEQTL---VPP-NPNPNLGDGFYEIETIRRKRVR-KGQLQYLIKWR
GWPETANTWEPLENLQSVPDLLHAFEDS-LK-SGT-------------------------
VRK------RKRKD-------V-V---------HHTKV-K-------------NH-----
--PQ----R-CT--TS-YSLRHFPTH----------------NPHSQTPIFP--------
----------------------------------------------HQPHPTTL------
----------PQPQP-T-N-VNA----------------------------------FPE
HHQNDYDP----------------------------------------------------
KLSELK------------A-TTNTALELD--------------NLGMHFRQPKVSSA---
------------------------------------------------------------
--------------------------------------------------------NG--
GHLD-----------------CAE-PTQTGCCRGAKRRKS---------GSVKSFKRETD
A-GK---------PVDAQNAV--------------------SLPVGAVEPG-CTRTAGCV
GN-----------------DSPVKMD------------------------------DA-K
SACN---IVKILKPIGYS-SSLSDN----------------------MQDVL-VTFMAM-
--RSDG---TEVMVNNRYLKAYNPLLLI--------------------------------
----------NFYE------L--------------HLRYSPT------------------
------------------------------------------------------------
---L--------------------------------------------------------
------------
>FraVes|mrna03113.1-v1.0-hybrid|PACid:27273655
M---------SSVELVESVVAKKYEFGEFLKLKIVSSQLHFSLCRIGGSVPSGLTQTQAH
RERKHYSHL--------------AVRFGGVTGASLRMR----------------------
--------------------------VKGG---------------GRKRSWEAMPLDDGG
----------GCLLFE-DTADPNSAVFS-----VPEHQDTEPEPQI-------EPESQ--
-NQE---------EAEGVEG------ED---GDGEGEGEGEDGDGEEGEEG------EAE
AE-------------GEED---ENK-ERSTKLDEGFYEIEAIRRKRVR-KGQLQYLIKWR
GWPETANTWEPLENLQSVSDVIDAFEES-LR-TGK-------------------------
QRK------RKRKS-------G-T---------PHTQP-K-------------KK-----
--QQ----R-SSD-TP-YNETDGEIS----------------MVDKALSSSA--------
------PNGTGVDGIPPPQ--QSFHSVGDG---------------ENNGHVNHT------
----------ETSKK-T-DSENFCANVSHQI--------------------------SER
REENEYDP----------------------------------------------------
KLSELK-----------AT-VSTNNVSLD--------------KLSVHFQEAKAPEV---
------------------------------------------------------------
----------------------------------------------------NGPTNG-L
SKVD-----------------CGE-PVQGSRSTGAKRRKS---------GSVKRFKQEPH
L-SE---------LGATQNAPTRVS----------------TRYAGRVDQT-GLGNLDYA
GE--------------NS-GRRNKID------------------------------EF-K
EAVR---ITKILKPMGYS-TSISNN----------------------IRDVS-VTFMAM-
--RSDG---TEVIVDNKFLKVNHPLLSC--------------------------------
----------RVIQGVNG--E------------C-NLSLARCLS----------------
------------------------------------------------------------
--SLSSAAQ-----------------------------CWIL------------------
-----VVAGESA
>DroMel|FBgn0037675|FBtr0082016
------------------------------------------------------------
------------------------------------------------------------
--------------------------MDSDA-----------------------------
------------------------------------------------------------
------------------------------------------------DGG------ETV
SN--------------------FSE-NSTDFEETEEYIVERILDRRHY-MGQLQYLVKWL
DYSDEDNTWESAADLD-CHSLIDSIESQ-KS-----------------------------
---------LKRGQE-----LN-NQ--------YETKA-K-------------RL-----
--------K---------------------------------------------------
-------------------------------------------------------IDPCL
----------------VVD-----------------------------------------
------------------------------------------------------------
------------------------------------------------------------
------------------------------------------------------------
----------------------------------------------------SPFNHG--
------------------------------------------------------------
------------------------------------------------------------
------------------------------------------------------------
-----FTAQEI--------LKGAKN----------------------NGEIS-FLIRFW-
--HLD----QPQVVPSGIAYVEIPQMVL--------------------------------
----------KFYE------N--------------HCNFHDY------------LNNYIS
------------------------------------------------------------
------------------------------------------------------------
------------
>DroMel|FBgn0039019|FBtr0084309
------------------------------------------------------------
------------------------------------------------------------
--------------------------M---------------------------------
------------------------------------------------------------
------------------------------------------------------------
------------------------------VKNEPNFVVERIMDKRITSEGKVEYYIKWR
GYTSADNTWEPEENCD-CPNLIQKFEES-RA-KSK-------------------------
----------KRGE-------------------------K-------------KP-----
------------------------------------------------------------
------------------------------------------------------------
------------------------------------------------------------
------------------------------------------------------------
KCEEIQ-----------KL-----------------------------------------
------------------------------------------------------------
----------------------------------------------------RGYERG-L
------------------------------------------------------------
------------------------------------------------------------
------------------------------------------------------------
------ELAEI--------VGATDV----------------------TGDIK-YLVRWQ-
--FCDE---FD-LVPSAQIVEKDPQMLI--------------------------------
----------DYFQ------K--------------MAPYSRHIAMRMKGVPEEL-RLAAS
--RTSYPHISSA---------------------PVEVPPEV-------------DQSAEL
AGHLGGIAPQVDQAPQHHAPMDLAN-DTDDLASVSYSI------------PVPGVGDIAI
D----VPMAENQ
>SolLyc|Solyc10g024470.1.1|PACid:27281756
------------------------------------------------------------
------------------------------------------------------------
--------------------------MKGG---------------KNKNSDLVS------
------------------------------------------------------------
-DTE-------TAPAPAPAPAPAPPCDD--VNESEGAAEGDV--------G------IQQ
QEL-------------------TAN-DQKPKLAEGFYEIETVRRKRIR-KGKIQYLIKWR
GWPETANTWEPVDNLMTCYDVIDAFEAS-LQ-SGK-------------------------
QRK------RKRTH-------G-V---------NDSQI-K-------------TK-----
--QQ----E-EHHSPA----DAVKLR----------------IIEEPVPLPT--------
---------LDHVD-------------------------------RNASGFNNF------
----------KVAND-N-D-----LMLDSSL--------------------------KKI
EEQNKLNL----------------------------------------------------
KLTELK-----------GL-MATIEASVE--------------KGAIEASVEKGAKEASV
DNGALATKEASVENALLATKEASVVKGFMTAKEASVENRVMATKEAAVVKGFMT------
---------ASVVKGVVTTKEASVENVVMTTKEASMDEGAMAAKEASADRSNNTFTNG-F
SMAD-----------------GTE-SLQSGRCTGAKRRKS---------ASVRRFIPQAT
S-GV---------VKDLQDAVANAT----------------SGHLVALLQE-EVHDQGLV
GN--------------VL-GCNNKCD------------------------------RF-K
DTYA---ITEIIKAESYSPPDIENG----------------------LKDVS-VTFLVK-
--RSDG---TEDVVDNKFMKTNNPLLLI--------------------------------
----------SYYE------K--------------HIQHHPS------------------
------------------------------------------------------------
---L--------------------------------------------------------
------------
>MedTru|Medtr3g118260.1|PACid:23009717
------------------------------------------------------------
------------------------------------------------------------
--------------------------MR----------------KTKKSS----------
------------------------------------------------------------
-------------------------------NNNSSTSDSEC---------------CQH
GD--------------------ADA-SSPKQLDDGFFEIETIRRKRLR-KGEVQYLIKWR
GWPETANTWEPLHNLQSVPDLIHAFEES-LK-SAATSAA----------------GGAKP
LRK------RTRRT-------T-T---------THLPP-Q-------------TT-----
--NA----H-----PT--------------------------PLPNSQQHIP--------
---------------------------------------------HQNQPTSNL------
----------PQQTP-I-------------------------------------------
------------------------------------------------------------
------------------------------------------------------------
------------------------------------------------------------
----------------------------------------------------HAQSNG--
---------------------------NSLHRRGTNRRKS---------ASVKRFKKDES
S-PT-------------NNALGSTA--------------------------------PYV
GN--------------NI-NTHQIIT------------------------------GA-K
TASN---IVKIIKAIGYS-TSLSCY----------------------KQDIL-VTFMAM-
--RSDG---TEVMVDNKYLKANNPQLLI--------------------------------
----------NFYE------Q--------------HLRYNPT------------------
------------------------------------------------------------
------------------------------------------------------------
------------
>GosRai|Gorai.007G347200.1|PACid:26779144
------------------------------------------------------------
------------------------------------------------------------
--------------------------MK-G---------------GRKRVSQ--------
-------------------SEGGGRGGS-----VKEKKKGGTEEEIVETEGL----GE--
-KKE-------EEE-EQEEE------ED--DDDEDDEEEEEE-EEE---EG------KEE
EN---------------GE---RKE-DERTKLDDGFFEIEAIRRKRVR-KGQLQYLIKWR
GWPETANTWEPLENLQSCSDVIDAFEES-LR-SGK------------------------H
SRK------RKRKY-------G-G---------PHTQS-K-------------KK-----
--QP----C-SSG-ST-YNVTGLELG----------------GVDKT-PLVP--------
------FDNSGIADLSASS--TVIVLAREG---------------ERNGNSSNV------
----------RRAKR-V-K-DNSSANGSKKI--------------------------DET
KDENDYDT----------------------------------------------------
KLSELK-----------GA-LSSKGGNTD--------------KLAIRFQEGKASEG---
------------------------------------------------------------
----------------------------------------------------DGPVNG-L
QKVD-----------------LGE-SVQSDRRTGAKRRKS---------GSVKRFTQDPA
S-SG---------PNLTQNAT-NVH----------------VGYAITDAEM-EIVNLGLA
AD--------------GS-SHRSPID------------------------------NS-L
NVPV---ITKILKPVGFS-ASVSAN----------------------TQDVS-VTFLAL-
--RSDG---KEVMVDNQYLKANNPLLLI--------------------------------
----------SFYE------Q--------------HLKYSPP-S----------------
------------------------------------------------------------
------------------------------------------------------------
------------
>CitSin|orange1.1g042818m|PACid:18110911
------------------------------------------------------------
------------------------------------MK----------------------
--------------------------VKGG---------------GKRKVVN--------
------------PALN-DAEEANDDIEN-----QENINYDSIDLIDVEYQENQEQEKE--
-NEK-------EKE-KGKEKVG----EE---KNNEEEEEEEE-EEE---EG------EDE
DE---------------DA---VPQ-EERPKLDEGFFEIEAIRRKRVR-KGQLQYLIKWR
GWPENANTWEPLENLQSCSDVIDAFEES-LR-SGK------------------------S
SRK------RKRKG-------G-G---------SSSLP-K-------------KK-----
--QA----R-TFS-AP-YYVTG--------------------GVGQSLPADP--------
------LINAGLIDLSPST--QSIGSGHVG---------------GNVGNVNNL------
----------RTAKQ-T-N-DNRLANGSKQI--------------------------DGR
NEEAEYDP----------------------------------------------------
KLSELK-----------GM-ISNNEANAD--------------KLALHFQEARVSEG---
------------------------------------------------------------
----------------------------------------------------NGLTNG-L
SKAD-----------------QVE-PLHSNRRTGARRRKP---------SSVKRFKQDLA
S-TK---------VIVTQDSTPGIA----------------VGCDSADEQL-GIG-----
----------------NS-SHKSKHE------------------------------GP-I
NASA---IVKILKPIDFS-ASVSDN----------------------MQDVV-VTFMAV-
--RSDG---KEVMVDNKYLKANNPLLLI--------------------------------
----------NFYE------Q--------------HLKYSTQ------------------
------------------------------------------------------------
------------------------------------------------------------
------------
>OrySat|LOC_Os10g17770.1|PACid:24093786
------------------------------------------------------------
------------------------------------------------------------
--------------------------MARGK------NHPD---GEEEEAPA--------
-----------------AAGEEEAPVEM-------------------------DEEGEM-
-EEE-----------EEEEQ------GEGEGEERDEGEEEEEWEDAEEVEGG-----EES
EQAAAEEEDSPLVVVEAEAAAPVVD-GSPPKLAEGYYEIEDIRRRRLR-KGKLQYLVKWR
GWPESANTWEPLENLSACSDIIDAFEMR-LQ-SPR------------------------P
GRK------RKRKI-------T-TTP---VAGSNPSHG-K-------------RG-----
--RP----R-LDAKSH-TRAPA--------------------PEPKQLPCRT--------
----------------------------------------------SCRRATNC------
----------------S---SKTVAGLDASG--------------------------SVV
RNQLAQN-----------------------------------------------------
IVQEGS-----------SS-VIS-RTPCQ--------------ELPLSIRLTDQQNE---
------------------------------------------------------------
----------------------------------------------------HHLVNG-S
SNSENL--------------VKVP-PSQGGQVTGAKKRKS---------GNVRRFEQNKP
T-QG---------QGECGALV-------------------------------VAEDVGST
EG--------------ET-GDKKKTE------------------------------GC-P
NRVH---ITKIIKPVRFA-AAVNND----------------------VQQVS-ITFKAL-
--RSDG---QEVMVDDKELKANNPLLLI--------------------------------
----------SYYE------Q--------------CLRYNPT-S----------------
------------------------------------------------------------
------------------------------------------------------------
------------
>GlyMax|Glyma16g08860.2|PACid:26353222
M----------KRKKRQKILTKKGKRGEWRKALNKKPERWITLFGIDG-------QLITS
DSRREWTQLLICCFLRS-----------EAEAVSVVLRKKTKNKTDIGRKRRKKEHSFFQ
GCSFSILVAFLFVVVVVVVVVAAAAAMKGGG-------------GKRKASTSEAPNDVVV
VV---------------AAASAPSDDAD-----LGVGDVGGVKVQNFEG-----NEGTQL
RNTE-----------EQEEEPHH---VE---GDEGGEDEEDYAEGE--EEY-------EE
EN------------GGAVA---GGQ-QGFPALGENFFEVEAIRRKRLR-KGEVQYLIKWN
GWPETANTWEPLENLESVPDVVEAFEES-LK-SGK-------------------------
HRK------RKRKH-------V-V---------HHTQP-K-------------KR-----
--LE----R-ST--TP-YSLRRFSTS----------------TAENHTQSAPP-------
------LNDPSLPDIPAFP--HTVLFSDDV---------------GNGAEGSSL------
----------RKATP-S-N-ANRSANGSEQN--------------------------IKR
NEENDYDP----------------------------------------------------
VLSELK------------A-MTSNGNDAD--------------RLAIRIPEAKGSGP---
------------------------------------------------------------
-------------------------------------------------SGSNGQMDA-K
SKGA-----------------CME-TSESDRCRGSKRRKC---------GSVKRFKKELY
A-NE---------PANAENPVS-MP----------------VGT---AEPE-RTRDAGSG
G----------------------NTN------------------------------HA-R
PASN---IVNIVKPVGYS-ASVASG----------------------MQDVL-VTFVAS-
--KSDG---TEVMVDNKYLKAFNPLLLI--------------------------------
----------NFYE------Q--------------HLRYSPT-L----------------
------------------------------------------------------------
------------------------------------------------------------
------------
>ManEsc|cassava4.1_007891m|PACid:17965593
------------------------------------------------------------
------------------------------------------------------------
--------------------------MK-G---------------QRKAAAS--------
------------PNMALNGALEDGSNMV-----EVFVQGGNAADDE-QRDGV-DENGE--
-NQK-------EIE-EGEED-----------EGDDNENENED-ED------------EEE
EE---------------EE---RRE-EERPKLDEGFFEIEAIRRKRIR-KGQLQYLIKWR
GWPETANTWEPLENLQSCSDVIDAFEES-LQ-SGK------------------------S
SRK------RKRKY-------G-G---------PHNQT-K-------------KK-----
--LS----R-SS--AG-YNITGFEVN----------------VVDKSLSSAP--------
------LNNSSLAD-------PPVGSGHKG---------------QNNEDVNND------
----------RTVKK-A-D-ENGCTNSSKEA--------------------------FDM
KEDNEYDP----------------------------------------------------
KLSELR-----------GT-MSTNDVNAD--------------KLAIQFQEGNASRG---
------------------------------------------------------------
----------------------------------------------------GGPTNG-L
PKVD-----------------YGD-SIQDSRRTGAKRRKS---------GSVKRFKKDLD
M-CESLC--LQSSPFFLQSSPLNIS----------------VGSVGATAQL-GIENGTFV
GN--------------NS-SYNPVG----------------------------------V
NSTT---ITKILKPIGFT-ASVMDN----------------------VQDVL-VNFVAL-
--RSDG---KEVVVDNTFLKANNPLLLI--------------------------------
----------DFYE------Q--------------HLKYST-------------------
------------------------------------------------------------
------------------------------------------------------------
------------
>CaeEle|K01G5.2|K01G5.2c|Protein
------------------------------------------------------------
------------------------------------------------------------
--------------------------MSSKS-----------------------------
------------------------------------------------------------
------------------------------------------------------------
----------------------TKR-AKIEDPKDNVFMVEKVLDKRTGKAGRDEFLIQWQ
GFPESDSSWEPRENLQ-CVEMLDEFERE-FS-KREK--------P---------------
--------IRKRHSQ----KPEPSE--------DQADPEEDKDE---------KK-----
--ET---NQ---------------------------------------------------
------------------------------------------------------------
----------------N-D-----------------------------------------
------------------------------------------------------------
------------------------------------------------------------
------------------------------------------------------------
----------------------------------------------------KFSLEG--
------------------------------------------------------------
------------------------------------------------------------
------------------------------------------------------------
-----KQLKCI--------VGLTKG----------------------PGELH-FLCK---
--FSDD---TARLLPAKEVNSRYRPFVD--------------------------------
----------AYGEFLKKKMERR------------HKRISEG------KKKRSI-EEDDA
--DDEWPEMPPGHRILTTEEHELQRRKESKISQDVEMTEAF-------------QQTA--
ADMLNDMHMAANGDLLSSFPQDFLE-DSGDGEVHEAAILSVFDDNSNSPPPCPIVVDTVP
DDDDSLLFPRNS
>SolTub|PGSC0003DMP400054841|PACid:24412245
------------------------------------------------------------
------------------------------------------------------------
--------------------------MKGG---------------KNKNSGLVS------
------------------------------------------------------------
-DTE-------T----------APPCDD--VNENEGATEGDV--------G------IQQ
QEL-------------------TAN-DQRPKLAEGFYEIETVRRKRIR-KGNIQYLIKWR
GWPETANTWEPVDNLMTCYDVIDAFEES-LQ-QRS-------------------------
TRK------RKRTP-------G-V---------NHSEI-K-------------TK-----
--QQH--KQ-EQHSPA-DTVPAVKLR----------------IIEEPVPSPP--------
------LATLDHVD-------------------------------RNASGLNNF------
----------KVPND-N-D-----LMLDSSL--------------------------KEI
EEQNKLNL----------------------------------------------------
KLSELK-----------GL-MATIEASVE--------------NGAIKASVEKGAKEASV
ENG------------VLETKEDSVVKGSMTAKDASVENRVMATKEASVKMGVMATNEVSV
KMGVMITKEASMEDGVMATKEASVENVVIATKEASVDEGVMVTKEASADRSNNAFTNG-F
SMAN-----------------GTE-SLQSGRCTGAKRRKS---------ASVRRFIQQAT
S-GV---------VKDLQDAVANAT----------------SGHLVALVQE-EIHDQGLV
GN--------------VL-GCNNKCD------------------------------QF-K
DTYA---ITEIIKAENYSPPDIENG----------------------LKDVS-VTFRAK-
--RSDG---MEVVVDNKFMKTNNPLLLI--------------------------------
----------NYYE------K--------------HLQHHPS-Q----------------
------------------------------------------------------------
------------------------------------------------------------
------------
>AmbTri|evm_27.model.AmTr_v1.0_scaffold00011.150
------------------------------------------------------------
------------------------------------------------------------
--------------------------MKSKGMGS----------SGKKRGGGS-------
------------GKVSLGPGQVGVGVGV----GVGVGGGG--------------------
------------------------------------------------GGG------GGD
GEG-------------------ERE-VSKVKLDDGFYEIEDIRKKRIR-KGQLQYLIKWR
GWPETANTWEPVENVQTCADVIEAFEER-CS---------------------------RP
LKK------RKRKS-------G-L---------SLSLG-K-------------KK-----
--------R-SSGFSIGIEASASQPT----------------SPDDQATDPPSVDAQ---
----------------------------------------TDEGTGEEEEEDNE------
----------EVAKQ-----PNGSNINGVEVNEL------------------NITPTHPS
AHEEKKDP----------------------------------------------------
NINKEQGSGEV------AS-LAPNGNSEG-------------------------------
------------------------------------------------------------
----------------------------------------------------TPTTNT-T
TNTTIG--------------ECPN-SSIGARFIGAKKRKS---------GSVKRFKQDAP
S-HDND------LEHCKRDAALVETV---------------TNSLEDDVSV-HLNETMSL
KNG-------------EIDACTRNIDKVLD----PC--------------------HK-S
GQPM---ITKILKAISYN-TSTTNN----------------------VQDVS-VLFNVL-
--RTDG---KDEVVDNKYLRANYPLLLI--------------------------------
----------SYYE------E--------------RLRYSAT------------------
------------------------------------------------------------
------------------------------------------------------------
------------
>TheCac|Thecc1EG025743t2|PACid:27423921
------------------------------------------------------------
------------------------------------------------------------
--------------------------MKGG---------------GRKRVVQ--------
-------------------SEEAGGG-------EKEKKRGGTSEQIVESEGL----GE--
-KKK-------EE--EGEEE--------------EEEEEEDE-EEE---EG------EEE
EN---------------NE---GKE-EERTKLDDGFFEIEAIRRKRVR-KGQLQYLIKWR
GWPETANTWEPLENLQSCSDVIDAFEES-LR-SGK------------------------Q
NRK------RKRKY-------G-G---------PHTQS-K-------------KK-----
--QP----R-SSA-TT-YNATGLEVS----------------VVDKSLSLVP--------
------LDNSGIADLAASS--PVTVSAREG---------------ETNGSANNV------
----------KVANR-V-K-ENGSANGSKQI--------------------------DER
KDENDYDT----------------------------------------------------
KLSELK-----------GA-ISSNGVNAD--------------KLAMRFQEGKASES---
------------------------------------------------------------
----------------------------------------------------DGLANG-L
QKVD-----------------RGE-SVHSDRRTGAKRRKS---------GSVKRFKQDLV
S-SG---------PNLTPNATPNIH----------------VGYAIADAQI-GIEGLGLT
AD--------------GL-SHRPQID------------------------------NS-V
NVPV---ISKILKPVGFS-ASVSDN----------------------IQDVS-VTFLAI-
--RSDG---KEVMVDNRYLKANNPLLLI--------------------------------
----------NFYE------Q--------------HLKPHKE------------------
------------------------------------------------------------
---LGMVS-------------------------------W--------------------
------------
>AquCoe|Aquca_031_00044.1|PACid:22050827
------------------------------------------------------------
------------------------------------------------------------
--------------------------MKSG--------------SAKKKSET--------
---------------------------------KPQQQEGVTTLTLLPQSLLMIDKGE--
-ENQ-----------DKEEEVY--------EREEDMEEDEEE---------------EEE
ENNI----------EGLPQ---QVE-EERPKLDEGFYEIEDVRRKRIR-KGQVQYLIKWR
GWPETANTWEPIDNLLTCSDIIDAFE---LK-SSK------------------------S
SRK------RKRRS-------S-SI--------FQTQP-K-------------KK-----
--QQ----Q-HSN-ST-SPATL--------------------PNDKGLPNSY--------
-----------SAPIHPPQ--DKIDARREAN-SAVDVEH--L--YPKHGVPNNV------
----------DTTDHLT---ENGSTFMYVEN--------------------------NQN
KGTNEAHP----------------------------------------------------
NLSQPN-------------------LDDE--------------RSSIHVPETRPLNK---
------------------------------------------------------------
----------------------------------------------------HGAADE-Q
SKAD-----------------LME-MGQSNRFTGAKRRKS---------GRVKRFKSDST
S-----------NRDEAQPPIARTT----------------LEPS-------QRSEPDSL
GD--------------NA-RDVYNLE------------------------------NS-V
DPAS---ITKIIKPVSFS-TSVINN----------------------VHDVA-VSFRAI-
--RSDG---QETVVDNKFLKANNPLLLI--------------------------------
----------NFYE------Q--------------HLRYNPP-T----------------
------------------------------------------------------------
------------------------------------------------------------
------------
>PopTri|Potri.019G044400.1|PACid:27025768
MLNGFGQKLPSLNPRVSSVKSYQVLLTGLVSISVSLTRTHLVLVRVVGL---GLCHLSTA
VYI--YLIVYINTDNQTQTPKQKKITFLPSKKNQTFLNT---------------------
--------------------------MK-G---------------KRKATAN--------
------------PVLT-DAAEGSSSNLF-----ETQVREGNVDEEE-ERIWA--YNGE--
-NRE-------ET--EGEEE------ED---DDDEEEEEEEE-DS----KG------EQE
RD----------------N---LFD-EERTKLDEGFFEIEAIRRKRVR-KGQLQYLIKWR
GWPETANTWEPLENLQSCADVIDAFEES-LQ-SGK------------------------S
FRK------RKRKH-------G-G---------PHTQS-K-------------KK-----
--QS----R-SS--TS-YNVLDVEIS----------------IADKHLPSAP--------
------LSSSLLGDLPSPL--QFISSDPGG---------------ESNGEANNV------
----------KTFKQ-I-D-ENGSMNGSKHI--------------------------FPR
KEDNEYDP----------------------------------------------------
KLSELR-----------GT-IPNIDVNTN--------------NLAIHFQEEKTLEG---
------------------------------------------------------------
----------------------------------------------------NGLANG-L
PKVD-----------------Y-D-PVQNSQRTGARKRKS---------GSVKRFKKDSV
---K---------PAFLHNSSANFS----------------VGSTGGVAQL-GIENPSLT
WG--------------NS-SHMPTAE------------------------------NT-I
NALA---ITKILKPTGFS-ASVSDN----------------------VQDVL-ITFRAL-
--RSDG---QEVTVDNRFLKANNPHLLI--------------------------------
----------NFYE------Q--------------HLKYST-------------------
------------------------------------------------------------
------------------------------------------------------------
------------
>BraRap|Bra013958|PACid:22721657
------------------------------------------------------------
------------------------------------------------------------
--------------------------MKGAG--------------VKKKTQV--------
--------------VN-DAGEAETAVETAGGSGKRSGDGGFGSDDGGG------------
--GD-----------SVLREMG----DDRRTED-EEEEEDDE-DE------------EDE
ED------------GGGGG---GGK-EERPKLDEGFFEIEAIRRKRVR-KGKVQYLIKWR
GWPETANTWEPKENLQSIADVIDAFEGS-LK-PGK------------------------P
GRKP----GRKRKH-------H-GGS------NSNTQL-K-------------KK-----
--QQ----R-LTSTTS-HDASE-----------------------RSDSFTS--------
------LNNSSLPNIRGPLNDDLCGS--------------------GDGEAAYA------
-----------AANQ-V-EANSSR----RSV--------------------------GMV
GEEKDYDP----------------------------------------------------
TLSELR-----------GP-VVNSNGAAGC-----------------SQGGGGGI-----
------------------------------------------------------------
---------------------------------------------------DNVRPNG-L
LKVY-----------------PK----NSCGVIGAKRRKS---------GSVKRFKQDAS
T-SNNNNSNNHTTAATDQNVTQELAT---------------LDSFGGVARI-GNEYPGVL
ENN-------------NL-SQKSKVE----------------------------------
-ELD---IAKILKPVKFS-SSVTNN----------------------VQDVL-VTFLAL-
--RSDG---EEVMVDNRFLKAHNPLLLI--------------------------------
----------EFYE------Q--------------HLKYNPE-R----------------
------------------------------------------------------------
------------------------------------------------------------
------------
>ManEsc|cassava4.1_008090m|PACid:17969261
------------------------------------------------------------
------------------------------------------------------------
--------------------------MK-G---------------KRKAAAS--------
------------PNMALTDVLEDAHNMV-----EVLVQSGNAAEDK-ERDGL-SDNFE--
-NRE-------GEG-EGEEE------ED---EGDDDDNEDEE------------------
------------------E---KGE-EERPKLDEGFFEIEAIRRKRVR-KGQLQYLIKWR
GWPETANTWEPLENLQSCSDVIDAFEDS-LR-SGK------------------------S
SRK------RKRKY-------G-G---------PHNQL-K-------------KK-----
--LS----H-SS--VG-YSMTGIEVN----------------VVDKPLFSAS--------
------LKNLSLAN-------RAAGSGHEG---------------EKNEDISNA------
--------KLKTVKK-A-D-ENGYTNVSRQT--------------------------FDK
KEDNEYDP----------------------------------------------------
KLSELR-----------GT-HTTNDVNAD--------------MLAIHFHDDNASRG---
------------------------------------------------------------
----------------------------------------------------DVPTNV-L
PRVD-----------------YVD-SNQNSRRTGAKRRKS---------GSVKRFKKDLD
M-CESLC--FQSSPFFLQPSPLNIS-------------------VGATAQL-GIENGTLA
GT--------------NS-SYKPVDE----------------------------------
NSIT---ISKILKPIGFS-ASVMDN----------------------VQDVL-VNFVAL-
--RSDG---KEVIVDNRFLKDNNPLLLI--------------------------------
----------DFYE------Q--------------HLKYST-------------------
------------------------------------------------------------
------------------------------------------------------------
------------
>DroMel|FBgn0030082|FBtr0301805
------------------------------------------------------------
------------------------------------------------------------
--------------------------MA--------------------------------
------------------------------------------------------------
------------------------------------------------------------
-----------------------------------EFSVERVEDKRTV-NGRTEYYLKWK
GYPRSENTWEPVENLD-CPDLIANFEES-LK-NNK-------------------------
--KE----TKKRLST-----SS-T--------PESIRS-K-------------RK-----
--------S-----FL--------------------------------------------
------------------------------------------------------------
----------------E-D-----------------------------------------
------------------------------------------------------------
DTEEQK-----------KL-----------------------------------------
------------------------------------------------------------
----------------------------------------------------IGFERG-L
------------------------------------------------------------
------------------------------------------------------------
------------------------------------------------------------
------EASKI--------LGATDS----------------------SGHLM-FLMKWK-
--GSDH---AD-LVPAKLANTRCPQVVI--------------------------------
----------QFYE------E--------------RLTWHTG-SGNGNGNTNSV-NLGSS
GGLGSVGGSGAG---------------------DDTAPGSVGTTGGGSNIDGGDEEDPEP
ASPIGSINQDENIKPDESSELDNGQPDADD------------------------------
------------
>VitVin|GSVIVT01019328001|PACid:17828981
------------------------------------------------------------
------------------------------------------------------------
--------------------------MK----------------TKRKTEAQTTPF----
----------HGPNLH-------------PHPHPEHNDDGGTQHEEDETTP--YQEAQ--
-QDE-------EVE-EEEEEEE----EE--VEEGEGEGEGEG---------------EGE
GE--------------GEG---GEQ-SERPKLDDGFYEIEAIRRRRVR-KGQLQYLIKWR
GWPENANTWEPLENLQACSDVIDAFEDR-LR-SKRN----------------------RS
SRK------RKRKS-------G-GS--------AQTLP-K-------------KK-----
--QQ----R-SGA----SNVRGVHFR----------------INDEHLLSTH--------
------VNTLGHADIE-----------------------------GVNGAVNNV------
----------EMTKE-S-N-ENGSGDVSLQI--------------------------PQR
EEDNDSDP----------------------------------------------------
KLIELR-----------GS----NEGNAN--------------KFKIQFQEVKALEG---
------------------------------------------------------------
----------------------------------------------------DCPMNG-H
SKVE-----------------RVE-MDQSSRRTGARRRKS---------GSVKRFTKDLA
P-CE---------PNDIQNTATRIQ----------------IGSCG------RVESPEFP
GN--------------DS-GLNNKFD------------------------------GA-I
NMSA---ITEIIKPISYS-ASISND----------------------AQDVS-VTFMAM-
--RSDG---KEVMVDNKFLKANNPLLLI--------------------------------
----------NFYE------Q--------------HLRYSPT-T----------------
------------------------------------------------------------
------------------------------------------------------------
------------
>SolTub|PGSC0003DMP400054189|PACid:24422127
M-----------KDKKETINKKK-------------------------------------
----------------------------EKSNRERKLER---------------------
--------------------------MKEG---------------KRKSSRLLL------
-----------------EAAGAGSSRDT-----RKLDLDGEAAQHQERNEDP-EDAGSE-
REEEP-----VAGEGEGEGEGEG-------EGEGEGEGEGEG-EGEGEGEGEEE---EEK
DEVPEVVH---IEKGDGDS---VAK-KVKPQLAAGFYEIETVRRRRTR-KGQVQYLIKWR
GWPETANTWEPEKNLLSCTDIIDAYEES-LK-SGKL----------------------RS
TRK------RKRKF-------G-A---------TQTQP-K-------------KK-----
--QQ---QR-SPAAAT-YNVPAVRVR----------------IIEEPTPSPP--------
------LNVLKATNRV-----------------------------DSNGSELNS------
----------KVDKV-V-N-GNG----------------------------------LRL
REQNELNL----------------------------------------------------
KLSELK-----------GA-MSTNGNPVD-------------------------ISG---
------------------------------------------------------------
----------------------------------------------------NGLANG-F
PKVN-----------------GAE-FYQSDRCTGAKKRKS---------GCVRRFKRETT
S-AV---------KDDIQDALA-------------------GGPLATFMQD-GSHNHELV
AG--------------DL-VCKNKSD------------------------------DS-K
DGYT---ITQLVNPVGYK-ASFSND----------------------MLDVS-VTFVAK-
--RSDG---NLVLVDNKFLKMNNPLLLI--------------------------------
----------NFYE------Q--------------NMRYNPS-E----------------
------------------------------------------------------------
------------------------------------------------------------
------------
>LinUsi|Lus10005669|PACid:23168877
------------------------------------------------------------
------------------------------------------------------------
--------------------------MK----------------GKRKASANTKLLAY--
------------NGVD-DERDPSGSAIDT------------------------PPNNR--
-QEE-----------DGKEEGNREKVEQ--VDDGKGDEEEEG-DED--GGGG-----EEE
ED------------GGGEA---EVE-EERPKLDEGFYEMEAIRQKRVR-KGQIQYLIKWR
GWPETANTWEPRENLMSCSDVIEAFEER-SG-SGK------------------------G
SRK------RKRKH-------GVG---------SHSQG-K-------------RM-----
-KQQ----R-GGS-SE-NNVTGDEVS--------------------GLPSTS--------
------LNTSSLASPPAHI--------------------------QENGDANGN------
----------ESLVQ-VGD-NNG----------------------------------CTS
RPEGEHDP----------------------------------------------------
KLSELR----------GGS-ATSNDPNAD--------------KIAVQIPDAA-------
------------------------------------------------------------
-----------------------------------------------------------G
PLVN-----------------YVDPTAQNSRRTGSRRRKS---------SSVKRFREDPA
V-CD---------PAPLDNPLSNISF----------------------------------
----------------SC-SSGYKAE------------------------------DS--
QDSP---IIKILKPISFS-ASTFDS----------------------IQDVL-VTFLAM-
--RSDG---KEVIVDNKFLKTNNPLLLI--------------------------------
----------NYYE------K--------------HLKYST-------------------
------------------------------------------------------------
------------------------------------------------------------
------------
>SorBic|Sobic.K009100.1.p|PACid:28378789
------------------------------------------------------------
------------------------------------------------------------
--------------------------MG----------------RKRNE-----------
------------------SGYLTAALE---------------------------------
-ERE-----------EAEEQT-----EEGDEEEG--EEQTEEGSCG--EDQA-----EAE
AETLA-----------------QEA-VEPPKLAEGFYEIEAIRRRRLR-RGQLQYLVKWR
GWPESANTWEPLENLKACSDIVDAFNKR-SR-SPR------------------------S
SRK------RKRKT-------A-TTP---TSDPNPSRG-K-------------RG-----
--RP---PR-SEARSM-QGIHA--------------------SEVKKLPCRT--------
----------------------------------------------SSRRANNH------
----------------S-N-KTSPGGLDASV--------------------------NLL
GQR---------------------------------------------------------
VVKEGS-----------SG-VVSVGFLSQ--------------GAPLSVSLTDQQDV---
------------------------------------------------------------
----------------------------------------------------QHPANG-S
LKVDNS--------------TRAT-PPQGGQVTGAKKRKS---------GCVRRFKQDEV
T-QE---------QGDIRDRTGDKP---------------------------GNETVDST
EG--------------ET-GDKNKGE------------------------------DS-G
NQIHMPKIIKIIKPVRYF-ATVMDG----------------------VQQVA-ITFKAL-
--RSDG---EEVFVDDKQLKAKEPLVLI--------------------------------
----------NYYE------Q--------------HLRYNPT-S----------------
------------------------------------------------------------
------------------------------------------------------------
------------
>LinUsi|Lus10001338|PACid:23146553
------------------------------------------------------------
------------------------------------------------------------
--------------------------MN----------------AKRKASPTAIPLPPNG
AATA--EGDHDHAAVS-DGLEPATYATE-----TAAIRDGNQVSQR--------------
-KCED-----VRNDGDGLDEV------D---DDVDANEEEDQ---------------EEE
---------------EADA---AAE-DERPKLDEGFFEIESIRRKRVR-KGQLQYLIKWR
GWPETANTWEPLENLQSCSDVIDAFEES-LL-SGK------------------------S
SWK------RKRKW-------G-V---------SNSYN-K-------------KK-----
--QP----H-TS--SW-NKVTGDDDR-------------------RSLPSTS--------
------LNTSSLASLPAYT-----------------------------------------
----------------------------------------------------------KE
EDNNEYDP----------------------------------------------------
KLRELR-----------GS-RPSDNADAD--------------KVAVQSDAKS-------
------------------------------------------------------------
----------------------------------------------------PAVEYG-L
LKVD-----------------SVD-TAQNNHQIGAKRRKS---------ASVKRFRKDQA
S-CE---------PRDISLPKFSLS-------------------SGTSAQL-RTEAFSLT
GC--------------GS--------------------------------------GY-K
AESP---IIKILKPVSFS-NSSSDN----------------------IQDVL-VTFVAL-
--RSDG---KEILVDNKFLKAHNPLLIVIPAATNIAAFTVNLATASKNEQRPIASGTVSY
SRSSWNGHSWSYTN------G--------------NCGYGAL-SDSTQ------------
-RTRSYP--------------------------------------------GSTWQNNRS
VYALIVKEM-----------------------------VW--------------------
--------GH--
>SetIta|Si036395m|PACid:19679764
------------------------------------------------------------
------------------------------------------------------------
--------------------------MG----------------RSRKD-----------
------------------SGDLAEALEE--------------------------------
-DEE-----------EAEEQ------TEGEEEEGEEEEQTEEGEGE--EDEA-----EAE
AETPA-----------------QDA-VDPPKLAEGYFEIEAIRRRRLR-KGQLQYLVKWR
GWPESANTWEPLENLKACSDIVDAFDKR-SR-SPR------------------------S
SRK------RKRKA-------A-TTS---TSDPNPSRG-K-------------RG-----
--RP---PR-SEARSM-TGHHA--------------------PEPKKMPCRT--------
----------------------------------------------SSRRASNN------
----------------G-N-KSLFGGLEASV--------------------------NVL
GQR---------------------------------------------------------
VVQEGS-----------SG-VVSVGFPSQ--------------GAPLSVSLTDQQDE---
------------------------------------------------------------
----------------------------------------------------HQLANG-S
SKVESS--------------VRPP-PSQGGQITGAKKRKS---------GCVRRFKQDEV
APQE---------QGDIRDRTTDKP---------------------------GNEYVDST
EG--------------ET-GDKNKGD------------------------------DS-A
SHIHNPKIIKIIKPVRYF-ATVVDG----------------------VQQVA-ISFKAL-
--R---------------------------------------------------------
------------------------------------------------------------
------------------------------------------------------------
------------------------------------------------------------
------------
>EucGra|Eucgr.E01743.1|PACid:23578431
------------------------------------------------------------
------------------------------------MK----------------------
--------------------------VKGG---------------GKKKSVA--------
------------AAAS-GEGLLEDDPTTT----PVANGGGEAAEGG-------HPLEE--
-EEE-------EKEAAAEEG------ED--GEEADDDEDEDE------DDG------EGE
GD--------------------EEG-AERPKLDEGFYEIEAVRRKRVR-KGQVQYLIKWR
GWPETANTWEPFENLMSCSDVIEAFEDS-LK-SGKQ----------------------RS
SRK------RKRKY-------G-A---------PHAQA-K-------------KKPQN--
-QQH----R-AHS-AA-YSSGGAETS----------------SVDEPLTSST--------
------PKILSFADLSSPT--QVVGSGCNG---------------EINLDMNGF------
----------ETDQQ-V-A-QNGLAHGLQPP--------------------------IQR
EEEPEYDP----------------------------------------------------
KLSELK-----------AT-ACSNGVDKE--------------NLAVNFRESKAFNS---
------------------------------------------------------------
----------------------------------------------------SGPTTG-V
HKTD-----------------SLD-PGQSNRNTGAKRRKS---------GSVKRFKQELA
S-----------GGSPAENAIC------------------------SSEQQ-GFGNPDFS
R---------------NE-SSLIKSS------------------------------VS-N
STPV---ITKIIKPIGFS-ASVANN----------------------IQDVS-VTFMVM-
--RSDG---KEVMVDNRFLKENCPLLLI--------------------------------
----------DFYE------Q--------------HLRYSPT-S----------------
------------------------------------------------------------
------------------------------------------------------------
------------
>PanVir|Pavirv00008536m|PACid:23791356
------------------------------------------------------------
------------------------------------------------------------
--------------------------MR----------------RSRKD-----------
------------------SGDLAEA-QE--------------------------------
-DEE-----------EAEEQ------TEGEEEDGEEQEQTEEGEGEEIEAGA-----GAE
AETPA-----------------QDA-MEPLKLAEGYFEIEAIRRRRLR-KGQLQYLVKWR
GWPDSANTWEPLENLKACSDIVDAFDKR-SR-SPR------------------------S
SRK------RKRKT-------A-TTL---TSDPNSSRG-K-------------RG-----
--RP---PR-SEARYM-TGPHA--------------------PEPKKLPCRT--------
----------------------------------------------SSRRACNN------
----------------G-N-KTLFGELEASV--------------------------NVL
GQR---------------------------------------------------------
VVQEGS-----------SG-VVSVGFPSQ--------------GVPLSVSLTDQQDE---
------------------------------------------------------------
----------------------------------------------------HHPANG-P
SKLENS--------------VRAL-PSQGGQITGAKKRKS---------GCVRRFKQDEA
AIQE---------QGGVRDHTSDKP---------------------------GNEYVDST
EG--------------ET-GDKNKGE------------------------------DS-A
SQIHNPKILKIIKPVRYF-ATVLDG----------------------VQQVA-ITFKAL-
--R---------------------------------------------------------
------------------------------------------------------------
------------------------------------------------------------
------------------------------------------------------------
------------
>AraLyr|862169|PACid:16060271
------------------------------------------------------------
------------------------------------------------------------
--------------------------MKGAS-------------SVKKKTQL--------
--------------FN-EAGEADTVMETVGESRKISGDGGFFSDDGGG------------
GGGE-----------LILREMG----DDRRTE--DEDEEEDE-DED--DGG------DEE
DE------------EGEGR---GGK-EERPKLDEGFYEIEAIRRKRVR-KGKVQYLIKWR
GWPETANTWEPLENLQSIADVIDAFEGS-LK-PGK------------------------P
GRK------RKRKY-------A-G---------PHSQM-K-------------KK-----
--Q-----R-LTS-TS-HDAAE-----------------------KSDSSTS--------
------LNNSSLPDIPDPL--DLSGSSLL----------------KGDGEGKNA------
----------YVSNQ-V-KANSGSVGMVRQL--------------------------RLI
EDEKEYDP----------------------------------------------------
TLNELR-----------GP-VNNGNG-AGC-----------------SQGAGIGSEG---
------------------------------------------------------------
---------------------------------------------------DNVRPNG-L
LKVY-----------------PKE-LDKNSRFIGAKRRKS---------GSVKRFKQDGS
T-SNNH------TAPADQNLTPDLTT---------------LDSFGRIARM-GNEYPGVM
ENN-------------NL-SQKTKIE----------------------------------
-ELD---ITKILKPMSFS-ASVSDN----------------------VQDVL-VTFLAL-
--RSDG---KEVMVDNRFLKAHNPHLLI--------------------------------
----------EFYE------Q--------------HLKYNRT-P----------------
------------------------------------------------------------
------------------------------------------------------------
------------
>BraRap|Bra006417|PACid:22707290
M-----------------------------------------------------------
--------------------------------SDTPLDSNTQN-----------------
--------------------------MEGAG-----------------------------
--------------VKNDAGEADTAVETVGGTGDEGGRGG--------------------
---------------TIPGEIG----DDRRTEDVEEKEDEEE---------------EE-
----------------------EGK-EDGSKVAEEFYEVEAIRHKRVH-KGEVQYLIKWK
GWPETDNTWEPLENLQSLSASIDAFEKR-LK---------------------------KA
DKK------RKSQY-------G-G---------SNSQS-K-------------KK-----
--QQ----Q-PLTSTP-PDASE--------------------------------------
------------------------------------------------------------
------------------------------------------------------------
----RTDP----------------------------------------------------
TLNELR-----------GP-PVINSDGAGS---------------SQEGGEGIGSEG---
------------------------------------------------------------
---------------------------------------------------DNARTNG-L
LEGK---------------------RKEKSGVRGAKRRKS---------IAKKYTIPDET
T-TSNN----QPTTATDQNETPNLD-----------------------------------
------------------------------------------------------------
-------IVRIIKPVEVI-TSITNN----------------------VQDSL-VTFSVQ-
--RADG---EEVTVDNKFLRAHNHHLLL--------------------------------
----------DFYE------Q--------------HITYNSE-S----------------
------------------------------------------------------------
------------------------------------------------------------
------------
>GlyMax|Glyma04g00340.1|PACid:26305618
------------------------------------------------------------
------------------------------------------------------------
--------------------------MK-----------------KRSSSSSS-------
------------------------------------------------------------
---------------SSVFEANG--VE-------EPQQPSSC-----AAAALDELHKEKN
EN------------GEETL---VPS-NPYPNLDDGFYEIETIRRKRLR-KGQLQYLIKWR
GWPETANTWEPLENLQSVPDLVDAFEDS-LK-SGK-------------------------
HQK------RKRKHV-----DV-L---------QLTLL-K-------------KR-----
--SE----R-ST--TS-YSLRHFP------------------------PLTP--------
------------------------------------------------------------
----------------T-------------------------------------------
-NANDYDP----------------------------------------------------
KLSELK------------A-PTHTGVQLD--------------NLAIHFQQPIPS-----
------------------------------------------------------------
------------------------------------------------------------
--------------------------------RGAKRRKSA--------SSVKRFKRDTD
A-AA-------------------------------------LQPI---------------
-------------------SAPINMP------------------------------DA-N
TACN---IVKIIKPIGYS-ASLSDN----------------------MHDVL-VTFMAM-
--RSDG---TEVMVDNRYLKAYNPLLLI--------------------------------
----------NFYE------M--------------HLRYTPT-P----------------
------------------------------------------------------------
------------------------------------------------------------
------------
>CucSat|Cucsa.257460.1|PACid:16972710
------------------------------------------------------------
------------------------------------------------------------
--------------------------MGRG---------------KKKAAGSSEPETVAL
----------PIPDFT-----------------QSTHLNGDSAPSISN------NNGS--
-EPKILFPHSPSSLHNASVQIPLP-IDD---------------------AGVV----NGE
DNVI-------------PD---VSA-SERTNLDEGFFEVEAIRRKRVR-KGQLQYLVKWR
GWPETENTWEPLDNLQSCFEFIEEYEER-FC-QSRS----------------------GK
QRK------RKRKD-------E-D-----IE--SESQE-E-------------KD-----
--LQII--------AI-DNVTDVVIS----------------TLDDRLSAAP--------
------FNKKLHRDLPISQ--EPLDSIHEG------------------------------
------------------E-------LDGKF--------------------------DGS
RKKDEYDL----------------------------------------------------
KLIDFN-----------AS-ISGNMVDSE--------------KKTVASND---------
------------------------------------------------------------
----------------------------------------------------VSLVYD-V
SKADC----------------VVG-SAQVSHSTGAKRRKS---------SRVKRFTKDSA
L-PE---------QGLKQNAAT-VS----------------IEPIDPSEQL-GPQNPSSS
GH-------------------------------------------------------S-R
NVST---ITRIIRPVGYS-VSVLNN----------------------IPDVI-VTFLAV-
--RSDG---KEVTVNNKFLKANNPHLLI--------------------------------
----------NYYE------Q--------------HLRYNPT-L----------------
------------------------------------------------------------
------------------------------------------------------------
------------
>BraDis|Bradi3g24710.1|PACid:21830333
------------------------------------------------------------
------------------------------------------------------------
--------------------------MA----------------RSKRDSPVVV------
-----------------GSGDPVEDEEEMV---AVATEVDE------------EEKGEE-
GEEE-----------EWKEE------EDDEEEEEEEEEEEEEWVQEEEEEEE-----EEA
DEAPAEDS------VQAAA---AEQ-GSPPVLAEGYYEIETIRRRRLR-KGQLQYLVKWR
GWPESANTWEPFENLKACSDFVDAFEKR-QQ-NGK-------------------------
---------RKRKA-------M-TTP---VIGPNPSQG-K-------------RG-----
--RP---RR-SDPRSL-PRTPA--------------------PVPKRLPLRT--------
----------------------------------------------SSRRATNN------
----------------S-N-KNSVGGHDASV--------------------------SVV
GQQMLRQN----------------------------------------------------
VTRESN-----------SN-ILSVGSASQ--------------RAPLSV-VVDQQDE---
------------------------------------------------------------
----------------------------------------------------PLVVNHDL
SKVENS--------------VQAP-PSQAGQVTGAKKRKS---------GSVRRFKQDEA
T-RE---------QGELHNGKREKP---------------------------GNEDVDST
EG--------------ET-GDRNKGE------------------------------DC-A
NRIH---ITKIIKPVRYF-ATMTND----------------------VQQVS-ITFKAL-
--RSDG---QEVLVDDKELKANNPLVLI--------------------------------
----------NYYE------Q--------------HLRYNPT-S----------------
------------------------------------------------------------
------------------------------------------------------------
------------
>GlyMax|Glyma03g23260.1|PACid:26334563
------------------------------------------------------------
------------------------------------------------------------
--------------------------MKGGG-------------GKRKAATSEAPNDVAA
AA---------------GGASVPSDGAD-----LGVGDGVGVKVQNFEG-----NEGTQL
RKTE-----------EEKEEPN----VE---GDDEGEEEEDYAEGE--EEY------EEG
EN------------GGAAVA-QGGR-QGFPVLGENFFEVQAIRRKRVR-KGQVQYLIKWN
GWPETANTWEPPENLESVPDVVEAFEES-LK-SGK-------------------------
HRK------RKRKH-------V-V---------HHTQP-K-------------KR-----
--LE----R-ST--TP-YSLRRFSTG----------------TAENHTQSAPP-------
------LIDPSLPNIPAFP--RTVLFSDDV---------------GNGAEGSSL------
----------RKATP-S-N-ANRSANGSEPN--------------------------IKR
TEENDYDP----------------------------------------------------
VLSELK------------T-MTANGNDTD--------------RLAIRIPEAKGSGP---
------------------------------------------------------------
-------------------------------------------------SGSNDQMDA-K
SKGV-----------------SME-TNASGRCRGSKRRKC---------GSVKRFKKELY
A-NE---------PANTENPVG-LP----------------VST---AEPE-QTRDAGSG
G----------------------NTN------------------------------HA-R
PASN---IVNIIKPVGYS-ASVASG----------------------TQDVL-VTFVAS-
--KSDG---TEVMVDNKYLKTFNPLLLI--------------------------------
----------NFYE------Q--------------HLRYSPT-L----------------
------------------------------------------------------------
------------------------------------------------------------
------------
>DroMel|FBgn0004400|FBtr0086897
------------------------------------------------------------
------------------------------------------------------------
--------------------------MSRN------------------------------
------------------------------------------------------------
---------------------------------------------------------HQR
PNL-------------------GLV-DAPPNDHVEEYVVEKILGKRFV-NGRPQVLVKWS
GFPNENNTWEPLENVGNCMKLVSDFESE-VF---------------------------RL
HRKAAAKSVGKSKSS-----PS-SSGP-LITENGPSSS-K-------------KT-----
--QQ----H-SKSVQA-KNTAGMSKM-------------------NQKKGKN------I-
-----KKTAGKIKDIENYPKTQMPSTSQVSTDSTEV------FDGNPSATTTNMIKSPRI
QSLFSDLNLIEPTKD-K-DVGDTSLKTPPKSRRLIEFPQ----------------REDAP
LSSKHVSP----------------------------------------------------
MLIRKE-----------SQPLQSSCTDDS-------------------------------
------------------------------------------------------------
------------------------------------------------DLGESSSSMS-L
PTVS---------------------STSSEKSIKVTKSEP---------KTLGQIKFSSR
S-SD------------------------------------------------GGHAASSL
GAPKEGDIGLDLS---GSDSMDSEVESMRR-----CP--------RR---------KRKK
TYPD-WKFPEMTKPFGVN-RGLDLDKILHCY---------------QMNDDL-FMFVTW-
--KGCS---SIDAVHINDIKEAYPLQII--------------------------------
----------KYFE---------------------SLRIIVP------------------
--------------------------------K---------------------------
------------------------------------------------------------
------------
>DroMel|FBgn0003607|FBtr0079635
------------------------------------------------------------
------------------------------------------------------------
--------------------------------------------MGKKIDNPES------
------------------------------------------------------------
------------------------------------------------------------
----------------------SAK-VSDAEEEEEEYAVEKIIDRRVR-KGKVEYYLKWK
GYPETENTWEPENNLD-CQDLIQQYEAS-RK-DEEKSAASKKDRPSSSAKAKETQGRASS
STST----ASKRKSE-----EP-TA-------PSGNKS-K-------------RT-----
--------T-----DA--------------------------------------------
------------------------------------------------------------
----------------E-Q-----------------------------------------
------------------------------------------------------------
DTIPVS-----------GS-----------------------------------------
------------------------------------------------------------
----------------------------------------------------TGFDRG-L
------------------------------------------------------------
------------------------------------------------------------
------------------------------------------------------------
------EAEKI--------LGASDN----------------------NGRLT-FLIQFK-
--GVDQ---AE-MVPSSVANEKIPRMVI--------------------------------
----------HFYE------E--------------RLSWYSD-NED--------------
------------------------------------------------------------
------------------------------------------------------------
------------
>LinUsi|Lus10013641|PACid:23171592
M-----------------------------------------------------------
-----------------------------DHQIQFPIQ----------------------
--------------------------MN----------------PKRKASPTSIPLPPNG
TATA--EDDHDHAAVS-DGLEPATYATE-----TAAIRDGNHGSQR--------------
-KCEN-----VGNEGDGVEEVD----DD---DDVEADEEQDQ---------------EEE
EEEAE---------AEAAA---EAE-DEPPKLDEGFFEIESIRRKRVR-KGQLQYLIKWR
GWPETSNTWEPLEHLQSCSDVIDAFEES-LL-SGK------------------------S
SRE------RKRKW-------G-V---------SNSHN-K-------------KK-----
--QP----R-TS--SW-NNVTGDDDR-------------------RSLPSTS--------
------LNTSSLASLPAYT-----------------------------------------
----------------------------------------------------------QE
EDNNIYDP----------------------------------------------------
KLRELR-----------GS-RPSNNADAD--------------RVSVQLDAKS-------
------------------------------------------------------------
----------------------------------------------------PAVENG-L
LKVD-----------------SVD-TAQNNRQKDAKRRKS---------ASVKRFRKDQA
S-CD---------PTDTSLSKFSLS-------------------GGTSAQL-KTETFSLT
GC--------------GS--------------------------------------DY-K
VESP---IIKILKPVSFS-NSSSDN----------------------IQDVI-VTFVAL-
--RSDG---KEVVVDNKFLKAHDPLLLI--------------------------------
----------NFYE------K--------------HLKYSA-------------------
------------------------------------------------------------
------------------------------------------------------------
------------
>TheHal|Thhalv10013571m|PACid:20205912
------------------------------------------------------------
------------------------------------------------------------
--------------------------MKGAG--------------VKKKTQV--------
--------------VN-DDGEADTAVEIAGDSRKISGDGGFGSEDGGG---------GGG
GSGE-----------SILREMG----DDRRTEDGEEEEEDDE-DED--DGG------EDE
EE------------EERGD---EGK-EDRLKLDEGYFEIEAIRRKRVR-KGKVQYLIKWR
GWPETANTWEPFENLQSIADVIDAFEGS-LR-PGK------------------------P
GRK------RKRKY-------G-G---------PNSQM-K-------------KK-----
--QH----R-VAS-TS-HDAAE-----------------------KSESSTS--------
------RNNSSLPNIPGSV--DLSGSSLL----------------KGDREAKNA------
----------YVSNQ-V-EANSGSVGMVRQV--------------------------SLV
EEEKEYDP----------------------------------------------------
TLNELR-----------GP-VVNSNG-AGC-----------------PQGGGIGSEG---
------------------------------------------------------------
---------------------------------------------------DNVRPNG-L
LKVY-----------------PKE-LDKNR---GAKRRKS---------GSVKRFKQDAS
T-SNNH------TTTTDQDVTPELAT---------------LDSFGRIARI-GNEYPGVL
ENN-------------SL-SQKSKTE----------------------------------
-ELA---IIKILKPVKFS-ASVTDN----------------------VQDVL-VTFSAL-
--RSDG---KEVMVDNRFLKAHNPLLLI--------------------------------
----------DFYE------Q--------------HLKYNRT------------------
------------------------------------------------------------
------------------------------------------------------------
------------
>CaeEle|K08H2.6|K08H2.6|Protein
------------------------------------------------------------
------------------------------------------------------------
--------------------------MSRQNPVR----------STRGNSLRA-------
------------------------------------------------------------
---------------------------------------------------------REA
QQA-------------------QDA-PLFQESSSNVFVVEKVLNKRLT-RGGSEYYIKWQ
GFPESECSWEPIENLQ-CDRMIQEYEKE-AA-KRTT------------------------
---------RKRRYS-----PQ----------PSTSSS-A-------------EL-----
--QP----S---------------------------------------------------
------------------------------------------------------------
----------------T-------------------------------------------
------------------------------------------------------------
------------------------------------------------------------
------------------------------------------------------------
----------------------------------------------------SDEWAG--
------------------------------------------------------------
------------------------------------------------------------
------------------------------------------------------------
-----KTLKTI--------IGITKA----------------------PGELH-FLCK---
--FSDD---SVHLIPLREANVRFPSQVI--------------------------------
----------KFYE------T--------------RLVLQGV-S----------------
------PTIPGGM------------------S----------------------------
------------------------------------------------------------
------------
>ZeaMay|GRMZM2G117100_T01|PACid:20882789
------------------------------------------------------------
------------------------------------------------------------
--------------------------MR----------------RNRKD-----------
------------------SGYPTAAPG---------------------------------
-EED-----------EAEELT-----EEGDEEE---EEQTEEG-CG--EED------EVE
AETPA-----------------QEA-VEPPKLAEGYFEIEAIRRRRLR-KGQLQYLVKWR
GWPESANTWEPLENLKACSDIVDAFNKR-SR-SPR------------------------S
CGK------RKRKT-------P-TTP---TSDPNPSRG-K-------------RG-----
--RP---PR-SEARSM-HSIHA--------------------SEVKKLPCRT--------
----------------------------------------------SSRRANNN------
----------------S-N-KTSPGGLGAAV--------------------------NLL
GQR---------------------------------------------------------
IVQEGS-----------SG-VVSVGFPSQ--------------EAPLSVSLTDQQDA---
------------------------------------------------------------
----------------------------------------------------QHPANG-S
LKMDNE--------------IRAI-TPQGGQVTGAKKRKS---------GCVRRFKQDEV
T-HE---------QGDIRDRTSDKP---------------------------GNETVDST
EG--------------DP-GDKNKGE------------------------------DS-G
NQIHMPKIIKIIKPVRYF-ATVMDG----------------------VQQVA-ITFKAL-
--RSDG---EMVFVDDKQLKAKEPLVLI--------------------------------
----------DYYE------Q--------------HLRYNPT-S----------------
------------------------------------------------------------
------------------------------------------------------------
------------
>PopTri|Potri.013G070400.1|PACid:26994445
M------------DRKKNTRSRQKDLCFVVRSVPSPTFTFI------------FTHTHTH
SGR--YRTLPSIFPSQTPNTKSPFSPPFPSKKDQTFLKK---------------------
--------------------------MK-G---------------KRKATAN--------
------------PVLA-DTAEGSSNSLI-----ETQVREGNIGEEK-EINWV--DNGE--
-NRE-------ET--EGEEE------EE---EDNDDEEEEEE-DP----KG------KDE
KG----------------N---LFD-EERTKLDEGFFEIEAIRRKRVR-KGQLQYLIKWR
GWPETANTWEPLENLQSCSDVIDAFEES-LR-SGR------------------------S
SRK------RKRKH-------G-A---------PHTPS-K-------------KK-----
--QP----R-SS--AV-YNVMDVEVS----------------IADKHLPSAP--------
------LNNSLLADLPSPS--QFIGLGHGG---------------ESSGDVNNI------
----------KTSKQ-T-D-ENGSINGSKHI--------------------------FER
KEDNEYDP----------------------------------------------------
KLSELI-----------GT-IPNIDVNTN--------------KFTIHFQEEKASED---
------------------------------------------------------------
----------------------------------------------------NGIANG-L
PKVD-----------------YVD-LVQNSRCTGAKKRKS---------GSVKRFKKDSV
M-CE---------PVFLPNSSGNFS----------------VGSTGAAAQP-GIENPSLT
WG--------------NS-SHMPMTG------------------------------NS-I
NAFA---ITKILKPIGFS-ASVFDN----------------------VQDVL-ITFRAL-
--RSDG---QEVTVDNKFLKANNPHLLI--------------------------------
----------NFYE------Q--------------HLKYST-------------------
------------------------------------------------------------
------------------------------------------------------------
------------
>MimGut|Migut.N01648.1.p|PACid:28925728
------------------------------------------------------------
------------------------------------------------------------
--------------------------MK----------------GLKKRNFT--------
------------DPVQ-SSGPPPSDATTAV---VSVNYGGVVAEEERRL----IPEGSE-
-KFE-------AAE-EGFEE------ED--GEEDDSDAEKDY---------------EQT
DNAPV----------EEAA---EAE-GERTKLADGYYEIEAVRRKRVR-KGKVQYLIKWR
GWSEAANTWEPVENLLQCSDIIDAFEES-LK-SGKG----------------------RP
TRK------RKRKA-------G-V---------IHVQT-K-------------KKPHL--
--QPHPHQR-SPVVAT-YNVPSHVIR----------------TTKEPVSFPR--------
------TNDSSCPNVNGDI---------------------------NVNGVNNI------
----------GTSVK-A-N-DNGARTVSVIR--------------------------EEE
KEQSDSDL----------------------------------------------------
RLCELR-----------GA-MVISNKDAD--------------RLVIASQEGKMTEG---
------------------------------------------------------------
----------------------------------------------------DSIANG-V
KNPEG----------------AAA-PAQLGRCIGAKKRKS---------GCVKRFKKDPA
S-CS---------VNDALNGD--------------------LAGASVVPTT-SVRCPDFL
GN--------------NT-NCKNKLE------------------------------DP-K
PVCT---ITQIVKPISYR-ASLSSN----------------------VQEVL-VAFEAV-
--RSDG---TKVTVDNKFLKANNPLLLI--------------------------------
----------DFYE------K--------------HLRYSPT------------------
------------------------------------------------------------
------------------------------------------------------------
------------
>SolLyc|Solyc01g081500.2.1|PACid:27300424
------------------------------------------------------------
------------------------------------------------------------
--------------------------MKEG---------------KRKSSRLQS------
-----------------EAAGAGSS--------RKLDLDGVAAERQERNGYP-EDAGSK-
CEEEP-----LAGEGEGEG--------------------------------------EEK
DEAPEVVR---VEKGDGDG---VAK-KVKPKLAEGFYEIETVRRRRTV-KGKVYYLIKWR
GWPESANTWEPETNLSSCTDIIDAYEES-LK-SGKL------------------------
-RR------RKRKF-------G-A---------TQTHP-K-------------IK-----
--QQ---RRFSAPVAT-YNVPAVRVR----------------IIEEPTPSPP--------
------LNVLKATDLV-----------------------------DSNGSELNS------
----------KVDEV-V-N-GNG----------------------------------LRL
REQNELNL----------------------------------------------------
KLSELK-----------GA-TSTNGNPVD-------------------------ISG---
------------------------------------------------------------
----------------------------------------------------NGLTNG-F
PKVN-----------------GAE-FYQSDRCTGAKKRKS---------GCVRRFKRETT
S-AV---------KDDTQDALA-------------------GGPLATFMQD-GSHNHVMV
A------------------------D------------------------------DS-K
DGYT---ITQLVNPVSYK-ASFSND----------------------MLDVS-VTFVAK-
--RADG---NLVLVDNKFLKMNNPLLLI--------------------------------
----------NFYE------E--------------NMRYHPT-E----------------
------------------------------------------------------------
------------------------------------------------------------
------------
>BraRap|Bra023629|PACid:22687739
------------------------------------------------------------
------------------------------------------------------------
--------------------------MKGAS--------------VKKKTHV--------
--------------VN-DAGEA----ETVGGSGKRS--GGDGSEDGA-------------
---------------SILGEMGD---DDMRTEDGEEEEEDEE------EGG------EE-
----------------------EAK-EERSKLDEGYFEIEAIRRKRVR-KGKVQYLIKWR
GWPETANTWEPLENLHSIADVIDSFEGS-LR-PGK------------------------P
GRK------KKRKY-------A-G---------PYSQL-K-------------KK-----
--QQ----R-----FG-YDAAE-----------------------KSESSTS--------
------LNNSSLPGIRGPL--DLSG---------------------------YV------
----------ATTNQ-G-EANSGSVGMVRRV-----------------------------
-SLKEYDP----------------------------------------------------
TLNELR-----------GP--------------------------------GIGCEG---
------------------------------------------------------------
---------------------------------------------------DSVRANG-F
LK---------------------E-FDKNSGFIGAKRRKS---------GSVKRFKQDGT
T-SNNNN-----NHTTDQNLTPD------------------LDSFGRMVEP--------H
HNN-------------NL-SQKSKAE----------------------------------
-ELD---IVRIIKPVRFS-SSITNN----------------------VQDAL-VTFSAL-
--RSDG---KEVTVDNRFLKAHNPLLLI--------------------------------
----------EFYE------Q--------------HLKYNPE-R----------------
------------------------------------------------------------
------------------------------------------------------------
------------
>HomSap|ENSG00000108468|ENST00000393408|chromobox
------------------------------------------------------------
------------------------------------------------------------
--------------------------------------------MGKKQN----------
------------------------------------------------------------
------------------------------------------------------------
----------------------KKKVEEVLEEEEEEYVVEKVLDRRVV-KGKVEYLLKWK
GFSDEDNTWEPEENLD-CPDLIAEFLQS-QK-TAHE-----------------------T
DKSE----GGKRKAD-----SD-SED-----KGEESKP-K-------------KK-----
--------K-----EE--------------------------------------------
------------------------------------------------------------
----------------S-E-----------------------------------------
------------------------------------------------------------
-----------------KP-----------------------------------------
------------------------------------------------------------
----------------------------------------------------RGFARG-L
------------------------------------------------------------
------------------------------------------------------------
------------------------------------------------------------
------EPERI--------IGATDS----------------------SGELM-FLMKWK-
--NSDE---AD-LVPAKEANVKCPQVVI--------------------------------
----------SFYE------E--------------RLTWHSY-PSEDDDKKDDK-N----
------------------------------------------------------------
------------------------------------------------------------
------------
>PanVir|Pavirv00018352m|PACid:23765771
------------------------------------------------------------
-------------------EKAAPTTRALISKNLNKIRHRFGEHQAKVRPTRR-------
--------------------VEARFAMG----------------RSRKD-----------
------------------SSDLAEALEE--------------------------------
-DEE-----------EGEEQ------TEGEEEEGEEQEQTEEGEED--EAGA-----GAD
AETLA-----------------QDA-VEPPKLAEGYFEIEAIRRRRLR-KGQLQYLVKWR
GWPESANTWEPLENLKACSDIVDAFDKR-SR-SPR------------------------S
SRK------RKRKT-------A-TTP---TSDPKPSRG-K-------------RG-----
--RP---PR-SEARST-TGHHA--------------------PDPKKLPCRT--------
----------------------------------------------SSRRVSNN------
----------------G-N-KTLFGELGASV--------------------------NVL
GQR---------------------------------------------------------
VVQEGS-----------SG-VVSVGFPSQ--------------GVPLSVSLTDQQDE---
------------------------------------------------------------
----------------------------------------------------HHPANG-S
SKVENS--------------VRAP-PSQGGQITGAKKRKS---------GCVRRFKQDEA
AIQE---------QGGIRDGTSDKP---------------------------GNEYVDST
EG--------------ET-GDKNKGE------------------------------DS-A
SQIHNPKILKIIKPVRYF-ATILDG----------------------VQEVA-ITFKAL-
--RSDG---TEVLVDDKQLKAKEPLVLI--------------------------------
----------EYYE------Q--------------HLRYNPT-STH--------------
------------------------------------------------------------
------------------------------------------------------------
------------
>HomSap|ENSG00000122565|ENST00000337620|chromobox
------------------------------------------------------------
------------------------------------------------------------
--------------------------MASNKTTL--------QKMGKKQN----------
------------------------------------------------------------
------------------------------------------------------------
----------------------GKS-KKVEEAEPEEFVVEKVLDRRVV-NGKVEYFLKWK
GFTDADNTWEPEENLD-CPELIEAFLNS-QK-AGKE------------------------
--KD----GTKRKSL-----SD-SE-------SDDSKS-K-------------KK-----
--------R-----DA--------------------------------------------
------------------------------------------------------------
----------------A-D-----------------------------------------
------------------------------------------------------------
-----------------KP-----------------------------------------
------------------------------------------------------------
----------------------------------------------------RGFARG-L
------------------------------------------------------------
------------------------------------------------------------
------------------------------------------------------------
------DPERI--------IGATDS----------------------SGELM-FLMKWK-
--DSDE---AD-LVLAKEANMKCPQIVI--------------------------------
----------AFYE------E--------------RLTWHSC-PEDEAQ-----------
------------------------------------------------------------
------------------------------------------------------------
------------
>PhaVul|Phvul.010G034600.1|PACid:27141399
------------------------------------------------------------
------------------------------------------------------------
--------------------------MKGG---------------PKKKATADVP-----
-----------------SEVVEPSGAAD-----SGGGEGGSGQVEIFEG-----NEGTQL
RNGE-------------DEEPQ--------VEDSEGEGEEGEGEGE--EEYGLE-GDEEE
EN------------VGGT----FPG-AQGVILAENFYEVEAIRRKRVR-KGQVQYFIKWN
GWPETANTWEPPENLVSVPDVVEAFEES-LK-SGR-------------------------
HRK------RKRKH-------V-V---------HHTQP-R-------------KR-----
--LE----R-ST--TP-YSLRRFSTS----------------SAGNHTQSALP-------
-----VLSDASLPVIPAFP--QTVLFADEL----------------GNVAGSNL------
----------ENATP-V-N-VTKSAIGSEQN--------------------------IER
NEENDYDP----------------------------------------------------
KLSELK------------A-SSACGNEAD--------------RLAIRIPEAIPSGP---
------------------------------------------------------------
-----------------------------------------------GFAGNNGQTVA-K
SKGV-----------------HME-ISESGRCRGAKRRKS---------GSVRRFNKELY
A-GE---------PANTQNPVG-VA----------------VST---AESALLTRNAGTG
TN------------------------------------------------------HA-R
PASN---IVKIIKPIGYS-ATVSSG----------------------MQDVL-VTFVAS-
--KSDG---TEVMVNNKYLKAFNPLLLI--------------------------------
----------NFYE------Q--------------HLRYSPT-S----------------
------------------------------------------------------------
------------------------------------------------------------
------------
>CapRub|Carubv10000932m|PACid:20908633
------------------------------------------------------------
------------------------------------------------------------
--------------------------MKGAS--------------LKKKTQV--------
--------------LN-EAGDAETAVEAVGETRKISGDGGFVSDDGGGGVG--AGAGAGA
GSGE-----------SILREMG----DDRRTEDGDGDEDEDE-DED--DGG------DEG
DEGEGEGQ-----GEREGQ---GGQ-EERQKLDDGYFEIEAIRRKRVR-KGKVQYLIKWR
GWPETANTWEPLENLQSIADVIDAFEGS-LR-PGK------------------------P
GRK------RKRKY-------G-G---------PHSQM-K-------------KK-----
--Q-----R-LTS-TS-HEAAE-----------------------KSDSSTS--------
------LNN-SLPDIPGPL--DLSGSSLL----------------KEDGEAKNA------
----------YASSQ-V-EANSGSVGMVRQV--------------------------PLI
EDEKEYDP----------------------------------------------------
TLNELR-----------GP-VNNSNG-AGC-----------------SQGVGIGSEG---
------------------------------------------------------------
---------------------------------------------------DNVRPNG-L
LKVY-----------------PKE-LDKNSRFIGAKRRKS---------GSVKRFKQDGS
T-SNNH------TTPTDQNLTPDLTT---------------LDSFGRIARL-GNEYPGVM
ENN-------------NL-SQKTKIE----------------------------------
-ELD---ITKILKPMSFS-ASVSDN----------------------VQDVL-VTFLAL-
--RSDG---KEVMVDNRFLKAHNPHLLI--------------------------------
----------EFYE------Q--------------HLKYNRT-S----------------
------------------------------------------------------------
------------------------------------------------------------
------------
>PhyPat|Pp1s220_98V6.1_repredicted
------------------------------------------------------------
------------------------------------------------------------
------------------------------------------------------------
------------------------------------------------------------
---------------EDSEESN--------IDDHQNEENEDE------DED------EDD
SDE-------------------LEE-EQEEVLGEGMFEVEAIRKKRIR-KGKKEFLIKWR
NWPEKDNTWEPFSHVAKCRDILEEFEAS-QK-ARR-------------------------
---------GKRKF-------G-TYT-------LDGAG-K-------------RK-----
--------R-SFMSNADEDAPSQSEG---------------FAYDDNTKFPSSMS-----
---------------------QLITT-------------------RENEVLENKI-----
GAH------PAVADE-S----------------------------------------RGL
TEEKQLSKA--------------------------------------------------V
KLVEFG--------------HSDEEMDIR--------------NLGLV------------
------------------------------------------------------------
----------------------------------------------------HDTVQG--
--------------------VTGS-SKSEGGPVGSKRRKG---------AVPRRVPQDQD
G-----------VQTSLEDIKRELGQ--------------GLEEYHTTADKVSGRELATV
ARKDIPPEHKECQSAFQD-NLSRKALSTPP-------------------PVEKKEIGA-L
TTPV---ITHILKAISYS-NSITHE----------------------KQEVL-VQFKAS-
--RSDG---EEVVVDNKFMRESYPLLLI--------------------------------
----------DFYE------Q--------------HLRYS--------------------
------------------------------------------------------------
------------------------------------------------------------
------------
>GlyMax|Glyma06g00400.1|PACid:26300896
------------------------------------------------------------
------------------------------------------------------------
--------------------------MK-----------------KRSCSSSS-------
------------------------------------------------------------
---------------SVFEEANG--VED----EAEPQQPSSC-----AAAALDELHKEKN
EN------------GEETL---VP---PNPNLDDGFYEIETIRRKRLR-KGQLQYLIKWR
GWPETANTWEPLGNLQSVPDLIDAFEESLLK-SGK-------------------------
HHK------RKRKHA-----DV-V---------QLTQL-K-------------KR-----
--SE----R-ST--TS-YSLRHFP------------------------PQVP--------
------------------------------------------------------------
----------------T-------------------------------------------
-LTNDYDP----------------------------------------------------
KLSELK-----------EA-PTNTGVQLD--------------NLAIHFQHPIPS-----
------------------------------------------------------------
------------------------------------------------------------
--------------------------------RGAKRRKSA--------SSVKRFKRDPD
A-AA-------------------------------------IQPI---------------
-------------------AAPIHMP------------------------------DATN
TACN---IVKIIKPIGYS-ASLSDN----------------------MHDVL-VTFMAM-
--RSDG---TEVMVDNRYLKAYNPLLLI--------------------------------
----------NFYE------M--------------HLRYTPT-A----------------
------------------------------------------------------------
------------------------------------------------------------
------------
>HomSap|ENSG00000094916|ENST00000209875|chromobox
------------------------------------------------------------
------------------------------------------------------------
--------------------------------------------MGKKTK----------
------------------------------------------------------------
------------------------------------------------------------
----------------------RTA-DSSSSEDEEEYVVEKVLDRRVV-KGQVEYLLKWK
GFSEEHNTWEPEKNLD-CPELISEFMKK-YK-KMKEG-----------------ENNKPR
EKSE----SNKRKSN-----FS-NS-------ADDIKS-K-------------KK-----
--------R-----EQ--------------------------------------------
------------------------------------------------------------
----------------S-N-----------------------------------------
------------------------------------------------------------
DI----------------A-----------------------------------------
------------------------------------------------------------
----------------------------------------------------RGFERG-L
------------------------------------------------------------
------------------------------------------------------------
------------------------------------------------------------
------EPEKI--------IGATDS----------------------CGDLM-FLMKWK-
--DTDE---AD-LVLAKEANVKCPQIVI--------------------------------
----------AFYE------E--------------RLTWHAY-PEDAENKEKET-AKS--
------------------------------------------------------------
------------------------------------------------------------
------------
>LinUsi|Lus10020324|PACid:23144153
------------------------------------------------------------
------------------------------------------------------------
--------------------------MK----------------GKRKASANAKLLPS--
------------NGVD-DERDPSGSAIDT------------------------PPNNR--
-QEE-----------DGKEEGNREKVEQ--VEDIK-DEEEEG-DGD--GGGKE----EEE
ED------------GGG-----EAE-EERPKLDEGFYEMEAIRQKRVR-KGQIQYLIKWR
GWPETANTWEPRQNLMSCSDVIEAFEER-SG-SGK------------------------G
SRK------RKRKH-------G-G---------SHSQG-K-------------KT-----
-KQQ----R-GGS-SE-NNATGDEVS--------------------GLPSTS--------
------LNTSSLAS-PAHI--------------------------QENGDANGN------
----------ESLVQ-VGD-NNG----------------------------------CTS
RPEGEHDP----------------------------------------------------
KLSELR-----------GS-ATSNDPNTD--------------KIAVQFPDAA-------
------------------------------------------------------------
-----------------------------------------------------------G
PAVD-----------------SVDLTAQNSRRTGSRRRKS---------SSVKRFREDPA
A-CD---------PAPLDNPLSNLSF----------------------------------
----------------SCSSSGYKAE------------------------------DS--
QDSP---IIKILQPLSFS-ASSFDS----------------------IQDVL-VTFLAM-
--RSDG---KEVTVDNKFLKTNNPLLVM--------------------------------
----------QLME------NVGLSFEIGFMCSCLHLTSFPC-S----------------
------------------------------------------------------------
------------------------------------------------------------
------------
>CucSat|Cucsa.362610.1|PACid:16980951
------------------------------------------------------------
------------------------------------MK----------------------
--------------------------FKGG--------------VGRKKSSS--------
------------PSME-VAVGSIQDAMD-----SGEVHGGNSDYANVNINNK-PINGSEP
SNSH-------LTE-THQDQN----LEE--VDDDDGEGDEED---------------EQD
GD---------------EA---AFA-SQRTNLDDGFYEIEAIRRKRVR-KGQLQYLIKWR
GWPETANTWEPLENLHTCSDFIEAFEQS-LM-TGK-------------------------
QRK------RKRKH-------G-V---------VHTQT-K-------------KR-----
--QHQ--QR-GSF-SA-YNVTDVEIS----------------VVDQRLPSAP--------
------LNMSSLTNPHAHS--QSLVYNHEG---------------EKNGDVTAI------
----------ERGKQ-T-DIDNMGRKATQRS--------------------------EWK
KDEHEYDP----------------------------------------------------
KLSELK-----------AT-VLTNIAITD--------------KHVINFQDSRATEN---
------------------------------------------------------------
----------------------------------------------------NGSAAG-L
SKGA-----------------FVE-PVTDNRCTGARRRKS---------GSVRRFRHDST
L-SA---------LPRSQNAELTLAV---------------VESGARVEPI-GVENSGYH
GE--------------SL-SRNNKTD------------------------------DA-R
NEMS---ITKIIKPLGYS-ASVSNN----------------------MQDVL-VTFVAM-
--RSDG---TEVVVDNKFLKAINPLLLI--------------------------------
----------NFYE------Q--------------HLRYTTR-S----------------
------------------------------------------------------------
------------------------------------------------------------
------------
>conifer|protein-GGEA-68229-Cedrus_libani
------------------------------------------------------------
------------------------------------------------------------
------------------------------------------------------------
-----------------------------------------------------PREGTE-
EDEE-----------TKESE----------GEEQEHEEDQQE------EED------EEE
QGE-------------------EES-ENGQVLGEGFYEVEDIRKKRIR-KGQVQYLVKWR
GWPETANTWEPYENVKSCADIVQAFEES-YG-GRIS----------------------KP
GRK------ARRKS-------G-F---------PLSHQ-K-------------RK-----
--------R-VSLSSA-DEGAEAEAEAETEAKLEAKRAKTSYSSDNQILGKPDVEVEP--
---------------------QQLHDASIGTLSEQ------CHPEKDDGAQPHI------
--------PEKEENE-T-EEQNGGRGAGKSV-------------------------EEVE
NKTKNQNP----------------------------------------------------
KQNETT-----------SENDAKNGIPPSPD------------DTRCVEEKDMPLEE---
------------------------------------------------------------
----------------------------------------------------SKPDQG-A
AVND-----------------SSK-QIQTTQFTGAKKRKS---------GFVRRVKQALD
S-REHE------LKQREENSNIQTA----------------QQMLSGIGNS-RVQEGDTV
GNGEEAKSQKALIGGLHP-NANNKSSN---------------------------SPDS-L
LTSA---ITQILKAISYN-NSTSNN----------------------KQDVS-VLFKAQ-
--RADG---QEVVVDNKFLRANYPLLLI--------------------------------
----------DFYE------Q--------------HLRYS--------------------
------------------------------------------------------------
------------------------------------------------------------
------------
>conifer|protein-WVWN-54764-Larix_speciosa
------------------------------------------------------------
------------------------------------------------------------
------------------------------------------------------------
------------------------------------------------------------
--EE-----------TKESE----------GEEQEHEEEQQE------EED------EED
QGE-------------------EES-ENGQVLGEGFYEVEDIRKKRIR-KGEVQYLVKWR
GWPETANTWEPYENVKSCADIVQAFEES-YG-GRIS----------------------KP
GRK------ARRKS-------G-F---------PLSHQ-K-------------RK-----
--------R-VSLSSA-DEGADAEVEAEAEP--EAKRAKTSYSSDNQIPGKSEVEVEP--
---------------------QQLHGTGIGTDSEQ------CHPEKEDGAQPHI------
--------PEKEGKE-T-EEQNGSRGVGKSV------------------------EEEVE
NKTENQNP----------------------------------------------------
KQDEPT-----------SENDAKNGVSPSLD------------DTGFVEEKEMAVEE---
------------------------------------------------------------
----------------------------------------------------SKPDQG-A
AVND-----------------SSR-QIQTTQFTGAKKRKS---------GFVRRVKQALD
S-REHE------LKQREENSNIQRA----------------HEMLSGTGNS-RVQEGDTV
GNGEEAKSQKPLVTGLHS-NTNNKSSN---------------------------SPDS-L
LTSA---ITQILKAISYN-NSTSNN----------------------KQDVS-VLFKAQ-
--RADG---QEVVVDNKFLRANYPLLLI--------------------------------
----------DFYE------Q--------------HLRYST-------------------
------------------------------------------------------------
------------------------------------------------------------
------------
>lep_monilophyte|protein-POPJ-22797-Pteris_vittata
------------------------------------------------------------
------------------------------------------------------------
------------------------------------------------------------
------------------------------------------------------------
---------------------------------------EDDGEEG--SSD------GHE
SGE-------------------DDE-GSAEGLGEGFYEVESVRRKRIR-KGQVQYLIKWR
DWPESANTWEPFENVKACADIIEEFENS-SA-AKPG----------------------KR
GR-------SKKKT-------G-IN----------SLPQK-------------KK-----
--------R-NLSGNE-EEGSAVNLEEAIVA---------ATNTGNKPSSER--------
------AEAANVQSESIDRKAETGLDMFEN--HCSEEK----YPRDDNGFPH--------
-VM------PEARKK-S-AVPDSATHEKDTS-------------------------QNFP
TSPEKPSP----------------------------------------------------
SGGEET----------CSS-LPCGGVAETSEGGDENKEKLPNGHHEVKTEKLLKGSDVS-
------------------------------------------------------------
---------------------------------------------MKGGIKNDSSNLS-S
EKKAIS-------------EEPGK-ALSIDKCVGAKKRKQ---------GFVRRVRQGLD
S-HDSDE-KGVAAEERSEDAKDL---------------------PGPSTTG-RL-SQSNV
LQ-----------------AQEPKSS----------------------------SLSA-Q
AEPP---LTKILKAVNYN-SLSVDG----------------------KQDVT-VVFKVS-
--RADG---EEIFVDNKFMKANYPVLLI--------------------------------
----------EFYE------K--------------HLRYSST------------------
------------------------------------------------------------
------------------------------------------------------------
------------
>lep_monilophyte|protein-KJZG-63068-Asplenium_platyneuron
------------------------------------------------------------
---------------------------------------N--------------------
--------------------------VA--------------------------------
------------------------------------------------------------
---------------VDDEEVDN-------MKPETLEEDEDEDAES--GGG------EEE
AEE-------------------SGD-GSHEALGEGFYEVETVRKKRVR-KGQVQYLIKWR
GWPESANTWEPFENVKACADIIEEFENS-SA-AKPG----------------------KK
GR-------VKKKI-------G-TD--------KKALPQK-------------RK-----
--------Q-SLSGNG-DDVSDADIEEEAVV---------SHDTDKKPASEH--------
------ADVASNRREPNDERAEASLNEFENTSQLGDGK----FQSNDKGSPKHP------
-RM------LMDEQE-F-GLLDAATNHKGSS-------------------------HTSP
ASPAKLSP----------------------------------------------------
SLGEET----------CSS-LPSGGGETS-EVGDETKEKMRNGHFGMKAEKLRDRSGASE
QQLNL-------------------------------------------------------
------------------------------TPGKTAQDQAL----FTKEVDRNASTSP-P
EKIASS-------------GELGK-SSGTDKCVGAKKRKQ---------GFVRRVRQGLD
S-NDPD----IAADERSEEVKEQIKP---------------AKGPGSSTKQ-SVHDQPSV
FQ-----------------AQEPKGT----------------------------LPSG-Q
VDPP---LTKILKAVNYN-SLAVDG----------------------RQDVT-VVFKVA-
--RADG---QEVLVDNKFLKTNYPVLLI--------------------------------
----------EFYE------K--------------HLRYSS-------------------
------------------------------------------------------------
------------------------------------------------------------
------------
>eu_monilophyte|protein-JVSZ-7371-Equisetum_hymale
------------------------------------------------------------
------------------------------------------DE----------------
------------------------VAVK----------------VAEKEQVS--------
---------------------------------------GDIDEDE-------VEGGDK-
-DSN-----------ATEEEAKE-------EEEEEGNKEEDDKAKD--GQG------EEE
EETDD-----------------DGD-DEGPKLDEGFYEVEEIQGKRMR-KGQCQYLVKWK
GWPVSANTWEPTDNLAICSEMIDEFESS-RS-GKQ-------------------------
GRKGK----GKRKS-------------------SVGLP-A-------------RK-----
--KS----R-PSSASS----------------LD------QHSLDAGFEGQSEGS-----
------VSSGDAKQEGSPSKAEAVDGV-------------VLSGTDDEGFAEPN------
----------ASPKE-----RNGQNTYIKDVAV--------------------VDPEPEP
EPEPESEP----------------------------------------------------
AYSQQALIGEDIKNPVCAS-MVESNMPNG--------------SCSMGVKATDSESEHVQ
KPLK--------------------------------------------------------
----------------------------------------------ESITKEEEATQG-L
NKVGKM---------DAVEENEPG-KRAGDKCAGAKKRKQ---------GCVRRVPQSIE
S-EEPE----LKHVSRDENTKE-------------------LEHVPADSNHANGIDSGSQ
GVGIKPP------------SDETKVYDLSALG------------------------SPQS
AYPL---ICEIVKAVSYT-NTTTNG----------------------KQNVS-VVFKAR-
--RSDG---QEVMVDNQFLRVKFPMLLI--------------------------------
----------DFYE------Q--------------HLRYS--------------------
------------------------------------------------------------
------------------------------------------------------------
------------
>CarPap|evm.model.supercontig_73.30_repredicted
----------------------------------------------AG------------
------------------------------------------------------------
--------------------------VGGA---------------GKRKNQA--------
----------GNDAVE-ASIGGENEKRV-----MGIDSNGDTDNQSLLL-----DVDD--
-DQR-------KG--YGEEE------ED----EEELEEEGEE------GEG------KES
ED----------------E---VEE-EERPKLAEGFYEIEAIRRRRVR-KGAVQYLIKWR
GWPEAANTWEPLENLQTCTDVIDAFEDS-LK-LGK------------------------H
GRK------RKRKH-------G-G---------PHSQP-K-------------KK-----
--QP----R-SSV-SA-YKRLGTGI-------------------DHLLPSVP--------
------LSNLFPSDTPAQT--QFMGSTSE-------------------------------
------------------D-ENGTTNVPKQT--------------------------DER
KEENEYDP----------------------------------------------------
KLSELR-----------GT-LSNNEVNVD--------------KLAIHFHEGNASVG---
------------------------------------------------------------
----------------------------------------------------DGPANG-L
PKVN-----------------HVE-AVQRNRCTGAKRRKS---------GSVKRFKQDMS
S-FE---------PLPSQNPTSNFT----------------LGSGGRVARL-GLESPGST
GN--------------NS-SQNVKID------------------------------D---
--LY---ITEILKPIGFS-CSVTEN----------------------IQDVV-VTFLAL-
--SKTS---RQLILSVHFLLAPVPYLNI--------------------------------
----------FLGE------E--------------EKNTKRR-I----------------
------------------------------------------------------------
------------------------------------------------------------
------------
>MimGut|Migut.O00699O00700_merged
------------------------------------------------------------
------------------------------------------------------------
--------------------------MK----------------GLKKRNFT--------
------------DPVQ-PSGPPPSDATTAV---VSVNYGGVVAEEERRL----NPEGSE-
-KFE-------AAE-EGFEE------ED--GEEDDSDAEKDY---------------EQT
DNAPV-----------------EAE-GERTKLADGYYEIEAVRRKRVR-KGKVQYLIKWR
GWSEAANTWEPVENLLQCSDIIDAFEKS-LK-SGKG----------------------RP
TPK------KKRKG-------G-V---------IHVQT-K-------------KKPHL--
--QPHPHPR-SPVVAT-YNVPSHVIR----------------TTKEPVSFPR--------
------TNDSSCQWEWG------------------------------------Y------
----------KTSVK-A-N-ENGARTVSVIR--------------------------EEE
KEQSDSDL----------------------------------------------------
RLCELR-----------GA-MVISNKDAD--------------RLAIASQEGKMTEG---
------------------------------------------------------------
----------------------------------------------------DSIANG-V
KNPEG----------------AVA-PAQLGRCIGAKKRKS---------GCVKRFKKDPA
S-CS---------VNDALNGD--------------------LAGASVVPTT-SVQCPDFL
GN--------------NT-NCKNKLE------------------------------DP-K
PVCT---ITQIVKPISYR-ASLSSN----------------------VQEVL-VAFEAV-
--RSDG---TKVTVDNKFLKANNPLLLI--------------------------------
----------DFYE------K--------------HLRYSP-------------------
------------------------------------------------------------
------------------------------------------------------------
------------
>PruPer|ppa021305m_repredicted
------------------------------------------------------------
------------------------------------MK----------------------
--------------------------VKGG---------------GRRKSWEAMPLD---
------------VVLQ-DTSNNPNAPFA-----SLLQLQANAAALE-------QPQEQ--
-QQE-------LQEPQALEE------AD----DGEGEGEGED-DGEVGGDG------DRE
AD------------GVVDD---DEN-RERNKLAEGYYEIEAIRRKRVR-KGELQYLIKWR
GWPETDNTWEPLDNLHSIADVIEAFEES-LR-AGK-------------------------
HRK------RKRKS-------G-T---------PHSQP-K-------------KR-----
--QQ----R-STD-PI-YNVTDVEIS----------------MVDKVLSSAA--------
------LNCPSLVDLQPPQ--QSVGVAFEG---------------ENDGHVNNT------
----------ETTKK-V-DAENWCSNASQEI--------------------------GER
REENEYDP----------------------------------------------------
KLSELR-----------AT-ISTNIVNSD--------------KLSVHFQEAKASEV---
------------------------------------------------------------
--------------------------------------------------------NG-L
SKVD-----------------CAE-PVQSNRNTGAKRRKS---------GSVKRFKQETQ
L-SE---------LGATPNATSRVS----------------VRYGGRVNQS-GAENLDYA
GE--------------NS-SRRSKID------------------------------ES-K
SAVR---ITKIIKPIGYS-TSVSND----------------------VQDVS-VTFKAM-
--RSDG---TEVVVDNKFLKVNHPLLLI--------------------------------
----------DFYE------Q--------------HLRYNST------------------
------------------------------------------------------------
---L--------------------------------------------------------
------------
>SelMoe|tblastn_LHP1
------------------------------------------------------------
------------------------------------------------------------
--------------------------MKNAGELSGCLDHGDGDGAAEERNGQ--------
-----------------GCEEVPMEAAEVQ-----------------------LIDGNGP
AQEELV---IIASGAAASEQ----------TLEARGEEDEDE-----DEEG------KKE
DEEPR-----------------GEE-PSGKNLREGFYEVEAIRKRRIR-KGKPQYLIKWR
GWPESVNTWEPFEHLEQCQDIVEDFERR-KT-NG--------------------------
---------GKRKR-------G-G---------SNASA-R-------------KK-----
--------K-LASFSA-SEASQSAVS---------------SSIDGSLRSDNDVA-----
------ANVTNGTGSPAAEAAETLLNFPGG---------------DPESFGDDP------
ENF------SPSGNE-V-DDETMMLAATTEV--------------------------GDS
NKLNSEED----------------------------------------------------
KSKQPG---DSISTPVDKQ-VVEAGLNDN--------------HEKVMVASSVICDE---
------------------------------------------------------------
----------------------------------------------------SVLASG-S
PEVTVEKHVINEPDVAEVPEDTIN-TGRSTRCTGAKKRKA---------GTVRRVKLSET
K-DTKA----PLPEKDSENAHLYEEVKKTPDGGFTIRAAAMSGTMAEKMQL-QEYRSSFP
GSDITKRA---FSSP-ER-VQKLSSS------------------------------KS-A
NFVP---VVKILKPLSYS-SSIKND----------------------KQEVL-VLFSTL-
--RFDSF-V-------------SPLSVF--------------------------------
---------SNLLL---------------------QVGWQRD------------------
-----------------------------------------G----------GG------
------------------------------------------------------------
------------
>PicAbi|MA_124480g0010
------------------------------------------------------------
------------------------------------------------------------
--------------------------MN----------------WSRLEHSPTPPSI---
------------------------------------------------------------
------------------------------GMEDGRDYDYHQ-LGN--GKG------NEA
AEEVV-----------------EAE-VMRRLLGEGFYEVEAIRKKRIR-KGKLEYYVKWR
HWPETDNTWEPYQNVKTCINIIEEFEKS-TN-ANVG----------------------RR
GRP------KKRNLS-----TG-SE----QEAEQHADPVKHAEQYISGNGCPGKK-----
--E---------------------------------------------------------
-----AVSSSELIEIQTPK--QVLIV------------------GKDEAALIST------
----------------VHD-DNTLMHTT-----------------------------DGP
EEFRENEK----------------------------------------------------
KCNRVE-----------GK-MEQAKNSVHI----------------VNIEEGTQKLA---
------------------------------------------------------------
----------------------------------------------------CSASSG-F
AKKS---------------------AGEGFHLMLDKESKSAVEEKENEPRACNQLKEDQQ
V-KDHL------FQKEDQQVKDHLFQ---------------QQADHGHAQV---------
----------------ERDNTNNKSQ-------------------ENLEPLPLIAPRLQA
PYSA---ITQILEAISYYSNRSSQD----------------------KADVS-VLFKAK-
--RYAL------------------------------------------------------
--------------------Q--------------NLSDS--------------------
------------------------------------------------------------
------------------------------------------------------------
------------
>GlyMax|Glyma03g26285.1|PACid:26336076
------------------------------------------------------------
------------------------------------------------------------
--------------------------MKGGD-------------GMKKANFEA-------
-----------------LNIVVGGGGVD-----LGGGDGGGVKVQNFEG-----IKGTRL
RKSE-------------EEEKSH-------VKSNEGEEEDDGPEGE----------KEDE
ENVACS--------GTAAGA-QRGQ-QGVVVLGENFFEVEAIRRKRVR-KGQVQYLIKWN
GWPETTNTWEPPENLEYIPDIVEAFEES-LM-SRK-------------------------
HRK------RKRKH-------M-V---------HDTQH-K-------------KC-----
---------------------------------------------KHTHSSPP-------
------LNDHSLPDIPDFP--QTALFC-------------------GGAEGSNL------
----------GKATPAS-N-ANKSANGSKQN--------------------------IER
NEENDYES----------------------------------------------------
-----------------KA-MTINGNDTD--------------KLAIQIPEAKNK-----
------------------------------------------------------------
------------------------------------------------------------
------------------------------------------------------------
------------------------------------------------------------
------------------------------------------------------------
-----------------------------------------------LKDIY--------
-----G-----------YIKT----FLIKV------------------------------
--------S-QFVK----------------------------------------------
------------------------------------------------------------
------------------------------------------------------------
------------
>TetThe|TTHERM_01337400
------------------------------------------------------------
------------------------------------------------------------
--------------------------MNQGS-------------CKKKENCKN-------
------------------------------------------------------------
-QQE--------------------------------------------------------
----------------------KIQ-IDSSQDASDEYEVEKIVDKKIE-NGQIFYKVKWK
GWDSTYNTWEPENNLFRVSEMIEEYEAS-KK-----------------------------
--------YQKRQNFPKQVDSG-SSDLEDNDKKQNSAP-K-------------KGETSNQ
INQSNLQNK-NESLSK-LQQSQQKIQSNVIK---------SRQPSNNTPITPKEQQDRLY
KENLTANKQNNAKEMDTYEKNQNMSNSQIQLEKNKQFYQLLMNQKSQSASSTSALIPPQK
QNQ-------KNLEE-TQNLQNNIKNQEKKIANNIEQLDLEDDNLEVEKDYSQQIHQKSQ
NKEKSFEENEDGNEDDKEYIFEAILDKRQLEGQEVEYLLKFSNHDKPEWELISNLESIEE
EIKEYE---EGLKRAQEKAILLSQQENLD--------------QQNLQFEEVQQDKEF--
------------------------------------------------------------
-------------------------------------------------ISQTEPATS-L
TTMQSLVH-------------QNK-ENQSQVNHQTKKNKIVPEQIDVD-CSDDQFEQEVQ
K-NQMD----IQSNLSPQNSNQNINYQ--PDQ--------------------QKKDKQTI
GS--------------EL-NSKQKQQQLNIQQVLPCQTKILENVIQNQQPFN--LINPLL
NNTSLQQLANISNPINYT-QNYNFSQEIGCFYKGDQRFSIEPCDQSTLQDLSKTTFKVMW
KPRVNGCVPLPSLISYQMLKEHDPVGLV--------------------------------
----------LFFE------N--------------LIQKQQQ------------------
-------------------------------------------------------QIAK-
------------------------------------------------------------
------------
>MedTru|AC225519_12.1|PACid:23046044
------------------------------------------------------------
------------------------------------------------------------
--------------------------MQ--------------------------------
------------------------------------------------------------
------------------------------------------------------------
------------------------------------------------------------
------------------------FQEA-MVPPGET------------------------
---------------------G-----------MNDQP----------------------
------------------------------------------------------------
------------------------------------------------------------
------------------------------------------------------------
------------------------------------------------------------
MVVSTE-----------GN-----------------------------------------
------------------------------------------------------------
----------------------------------------------------VVSTEG--
------------------NEVSTE-PVQSGSGRPRGRPRK---------SLAKKFKIDSC
A-DK---------PGNTQIPNS------------------APVDTAELAQT-GVTDNATA
-------------------SSNTATE------------------------------SV-K
PAGD---IVKIIKPVGYT-PAAAST----------------------TQDVL-VTFEAI-
--RSDG---SEVVVDNNHLKTYHPILLI--------------------------------
----------DYYE------Q--------------HLRYNPK-AM---------------
------------------------------------------------------------
------------------------------------------------------------
------------
