# Supplementary material for: The plant Polycomb repressive complex 1 (PRC1) existed in the ancestor of seed plants and has a complex duplication history
Source: BMC Evol Biol. 2015 Mar 13;15:44. doi: 10.1186/s12862-015-0319-z (PMC4397884; doi:10.1186/s12862-015-0319-z)
Supplement: Additional file 10: — EMF1 alignment. [file 12862_2015_319_MOESM10_ESM.zip]

Archive with 1 entries (1 files):
- 1341700504153750_add10.fa
