# Supplementary material for: The plant Polycomb repressive complex 1 (PRC1) existed in the ancestor of seed plants and has a complex duplication history
Source: BMC Evol Biol. 2015 Mar 13;15:44. doi: 10.1186/s12862-015-0319-z (PMC4397884; doi:10.1186/s12862-015-0319-z)
Supplement: Additional file 10: — EMF1 alignment. [file 12862_2015_319_MOESM10_ESM.zip › 1341700504153750_add10.fa]

>PhaVul|Phvul.008G190400.1|PACid:27154870
------------------------------------------------------------
--------------------------------MA--------------------------
------------------------------------------------------------
------------------------------------------------------------
----------------------------ATFDG-FSI-----------------------
----R---DYTTKMRSV----DVLKCW-PFA---STVSR------------------DAS
R-ED-L--QSWLPP--MTLCPRSDGFNDH-AQNPENPPSPEEVSRTDDDGDADCSEEES-
-------------EESAPPSEAA--------------VNNNEDEKLEMVCPVCREFNAAT
LTAVNAHIDGCLAQTMREERRHMRIMNLKSSSSSSSISKSKAPKKRSIAEIFKVERQ---
-QQQQPPQPQPP-PPQIESVLKFW---PFRED--EADEV---SNTVSKFEWLSRRLE---
------------------------------------------------------------
------------------------------------------------------------
--ALRST----RG----------------------------------------------G
GE-S--------------------------------------------------------
------------------------------------------------------------
------------------------------------------------------------
------------------------------SKSDRRESAEE-------------------
------------------------------------------------------------
---------------------EEE-E-----KLEMV------------------------
----CPVCR----DFNA---------AT-VTA-VN-------------------AHIDGC
LAQ-A-------VREE--------------------RR----------QMR---------
--------------------------------------R-TVNCKP-KP-----------
--------------------KAP-K-K-----R--SIAEIL-TVAPPIEAGKIKG-----
---IQV-KENEEKSDYR----CED-SACAAV--ASTSTAAPVASV-IKNRKSTNKS--RK
K---------KKLK--KAKKK-----KS----------------KAEKY------GESG-
VLFVNNEKKTVV-----SKKKKKKSNV--------------FNNGPTG---------KKD
DAYERMVQN-------------VANTPRKLQVTIGSKMVPLHGVD-LSIDR-KKL-----
---GLNCISVEKKQH-VKSLGSLGKLQK---AVSPVHG----------------------
-----------------------GILKSHLKHV----SGKTSSV----------------
--------------SDIRNGTEESHYNDEEPTSDRHVKFSGKDD----------------
---------------------------------ILGPKK--T---SSFD-----ED----
------------------------------------------MFNI-SSDALA-------
-----SSVVKEKS-------------------------------SGS-------------
--------------------------------------DEETASLEPHRNYGH-IP----
------------------------------------------------------------
--------------------------------VN--------------------------
------------------------------------------------------------
------------------------IDRDKREE--------------------VCPIVEIK
QF----------------------SNTLEQDTVQSCLKPC--TDQDKSKHLEEKSKLLTK
VAVCDSNNSH-----------------------FFYGSNRT-TLHC-------SPFAEIS
GPLSAV----------------------H-EEQMSGINTQAS------------------
-----------------------------------------------------EFGSFGY
SGK-LDHFNDPP---VDF--VDSNENT------KTFLEPSSSYSASYN--ANEKP----E
SSLQT-----------CGDK-DNSDEASGDRQLSRMFST-D------------MIDN---
-------SFPFTSWDK--------------------------------------------
-------GAV-----KNCCL---------------------DP----SFFGLPL------
------------------NSHGELINF----SSSGNLGM-------------NQS-ETSS
TVR-----GSLSGLPISN---------ILH-------QSNLENLSVNE----------NH
-VQKTF---PRDGLNP-FP-----------HHPTR-LSVTELQS----------------
-------REREDIDRPN-SD------MC---YLP-PLNSKLNLEKNLFIE----------
----------------------KHQSDQVR-----------------NHHGNGAISL---
----KEGS----------------------------------------------------
------------------------------------------------------------
--------------------------------------------------------DHIS
LS--------------S--------------SQPT---MRLMGKDVPIGRSS-QEMRQFA
-GDV-WTDEQSRRRNY-------------SEYAALEHSLLGRSSKQDWVSGSPLQISSDG
LLQSAKIQSNQELPSTMLMT-GTDS---------------GFSLQFIDLQSN-PVSQNG-
SVGVNRNASSFFNPITPKSST----YAVFNGAS-DAIPE---QFIPGAKP--LPLQ----
---LSSQSVVV-PTPGNFRHSTSLSN-GE--------LND---GNKNPHVTK-SA-----
----FGFPFLQSTVN-EQAK--TS-W--------------FQRPYR---SSPSWLS----
--------------------------SS-TDEMLPGTFSQQ--FSGTSSQSFPQNL-WGN
NLITQS-VDYSAE-LRFPSNHLT-SLRPMQT---APLSPASVVQ--------PLHVPVTP
-----------ST-INSGNRNINNVADRLKF------------------DEHHPCTNARK
RPTAVANL-DDSRKHTK----LPNI---------QV-QENFCRVTR--------------
-LTGEKS-SVE-------L-QRNT------------------------------------
-RAPELDPQMGSARSR-----------CCQHEAQNLNP----SRYPAVNSFKLD---GMV
T-SGPVRLGSK-------------------------RAKHIL-KSS--------------
------------------------------------------------------------
------------------------------------------------------------
------------------------------------------------------------
-------------------------------------
>CucSat|Cucsa.041680.1|PACid:16952813
-------------------------------------------M----------------
--------------------------------LS----------------------IENP
P--P--D-PPYQ--------------------------------------------QL--
----KTNKDE------------------RPSQ--------NFPLPE------ED------
---LSNAA---TAAAAVLDH--------STFSN-FSL-----------------------
----R---DYVFDSRGK----DIRNNW-PFS---LKSLQ------------------LCL
K-HG-V--KDLLPP--L-------------------------------------------
------------------------------------------------------------
------------------------------------------------------------
--------------------------------------------QSPNCVRN-QRLV-E-
LGGG------------------------------------------SSTS-EFRDTS---
---VFHEE-FSGP--K-----------EH--VELDTSD------------------AKLD
Q-KQVS-----TC--------------IESS-------SCRC-EG-ENGFSSTMT-S--I
SQ-PQK---ELV------------------------------------------------
----------------------------------------------------------ST
SG--------------PSSLSLKPDHLLE------------------TPVVVQPSG----
------------F-------------P--ASEKNGSKI-KT----------------PGK
R------CKII----------------RKST-----------------------------
----------NHGEQ------TSA-A-------DIAM----------SFSTLSE---SMA
S-KICPVCK----TFSS---------SS-NTT-LN-------------------AHIDQC
LSI-A-------STPK--------------------------------CTSD--------
--------------------------------------S-KL-TRL-R-I----------
--------------------K-P-R-K----TK--LMVDIY-ATARTCTL----------
------EEL--D---------RRN-GTAWAS-LSGL-PA--------------QDI--EN
C----------QIN--GGKKQ-----KV--MPDH--PDEDD-----------IG-NNAG-
AVYIDANGTKLR----ILSKFNSPP-----------------------------------
------------------------SNLPKGQNDLGS-----------KKLG-GL------
--KGRKFHSVKKKKY------HASKHHKH----FKLAAQGSKVPPQKC------------
--------ISQ-------------VQEGENQWKG---CSSLEA-----------HKITK-
Q---------------AKPHDS-GTLRQW-ACS-KRTRASKS-SRKE-GYQPSTFKW-HL
SH-ETVVDT-DRSVL-ADSFIERSQVRDQT------NFS--EHCVSS---PESSERTDNS
EYEAHI-SDKRGWSLV--RRNLRSSF-----------------SGEMVDSGSPT---QTK
K-TTNH-LSKGSG-----------YVDNN-YMVNSQNTNGKII-KDY---------QPSD
FPP--------------GFNKISRN------YHANGVKTRNLNSSRRKEIHVSGRSS-TG
S-----------------------------------------------------------
------------------------------------------------------------
------------------------------------------------------------
----------------KSPQFNQFSTYEKP-D---------------------EHFGSHV
D--------EEIIAWHSSF--------DHSHSSS---------DESIESDQSAKEE----
--VTEVASPK--------------------VSIELK----NRSN---REAMS-----KAM
ALMSSSDSEPEYD---------------G-RHKDKNMDSHVR-------MGAEFQEKIKC
LELGSKENSFH-EDVSVDSSSKLAPKEGFMC----------FCKSMDPQF-QKTNNNV-T
RCGMLQSSQ----------NCSCSFYG---------SDGTKGGLSESSF-GHGQEMF-FA
------------------DE--DCSAMMGHDAQ------------RELDSEA-RQGS---
---------SCFEVDPISI-P-GP------------------------------------
------PGSFL----PS----------------------PPRD------MRSE-------
------------------EYRGN--------SSLSNSWVH---------SCQDQH----D
LID-----GDSSGSPISATSTI---------------S---NSTASR-------------
---------SCFKHN--NS--SGV-SSDIFH--------EKLGS-VSSK-AGALPSVE--
--------NDVGLTHVVCTDDRR--INGDKFKVS---KLSVE----R--GTPGAVN-DGQ
P-------------------CRCQRVD------------RVSQGINVTYQEPQLTR----
----QQMS-TLETMPT--------------------------------------------
------------------------IDRKQITYSLNVRPNNLDIMPEGP---ALSNGRQAT
PENMGFPVNKSPFKSYPIDGFS-DSG-PRFS--SNC--------------------EP-A
SP-VT--------------------------SNPV---LRLMGKNLM-------------
------------------------------------------------------------
---VVNKDEEDV-------A-MPVKKT----------------QPHPQQQPQ-HHHVS--
-----------------------S-----------QVPS---------------------
---F-S------SGSMQNVRNQASGS-F---------------PHWPHQDSL-K------
----DQNA--GNVLG-QYLD----------------------VRLS----------KGF-
--------------------------RN-PGNLNMPL-----------------------
----------SHG--REQTTLF-------------------LKQQTDGGHT-AS---QAY
ERDYTN----------------EA-LNRPERKLSEASMYNTSRALK------MPDHQQMN
SL-------S-TTNAIK------EIN--------AM-GDTSYC-EARFIANDPKYPGGMR
TTLQI---IAPAVSIPFSS-SGNPLHVN--------------------------------
--AF-CYQPKDALNLDKPAPIHNSSFQSTP-SRKDR------------------------
--ASPVK-WDCNS------------------EPPYVCRRGVF------------------
------------------------------------------------------------
------------------------------------------------------------
------------------------------------------------------------
-------------------------------------
>LinUsi|Lus10009490|PACid:23147309
-------------------------------------------MERS-------------
---------------------------------N----------------------TDTV
-V-EAGK-TDD---V-------------------------------QK--------AVDS
----PIKIKS----------------------------------------ICIE------
---LNASK---GN----NIA--------EDCNH-FSI-----------------------
----R---GYVSEIREK----DISKSW-PFD-LPDIHNK------------------SCD
--ED----DRELPP--L-------------------------------------------
------------------------------------------------------------
------------------------------------------------------------
--------------------------------------------EERRFRYW-RCEN---
CMQRIG----------------------------------------QPVE-TVKHPA---
---VPLRP-SSSTSKSESTHFPIPTVDAYS-LILLETLP------------------SKH
V-NVDGN----KD--------------RAKNIK-----LHTS----IHE-RL-ST-DKRE
DT-TNV-CGSST------------------------------------------------
-----------------------------------------------------------S
GQAVV----------SRHHLNGEIP-SLSS-----------------VVTKICSNTMQVT
IPAED-------------------------------SNHE-----------VADADPRRN
N------VDCMF-KNSVGI--------CETE-----------------------------
----------KESSR------HER-T------KES-TAH-----------VKSVVS-GQF
T-D---ACA----GKKG---------HA-RG---QDT-----------------LEGDDR
SLV-S-------SESA----------------EILVKN---------NNLRGS-QH----
--------------------------------------D-GSNGMR-R-R----------
--------------------K-P-R-K----IR--LLTDLL-CEENGVGN----------
------ADAPKK---------TADLPSGIIIPDASA-AVDKPPGF--PSQVVTEGS--DR
-----------RSLL-PNKKR-----KV--------PQDD------------EW-SIPD-
MNAHSRVSKEAR----TSKKAVDITKINN-AAGPYD------------V-VTQAKDKMVL
QSSTISNSSKIRSEISAGKGKKIVNIESAVTSELAAAGVKYKSSTKNNSNK-TRG-----
--DNNAAVG-KKKDK------SIFVADEH----ISLAP----------------------
-------PSSQ------------NLATVIASSIG-DACKANTTDHAVPK-SLKNKHARK-
EIDLF----------PLPTQT-----------VDEISTSAMRQFKLG---------QVGD
LQRPDL-PS-NLGML-GEDLSTREAETRIL----TWRV---NGPNKPME-DLSNERE---
-LNLSL-HIHPAA-HKSERPF------------------------NRVKD--------KQ
GGTGKDQVMSENG-Q------------EHYLGRLSSTH-RSPM-LAPYG-GV--------
--Q-----------SDSSRKQPIIG------LP-FLGGTKNYN-SPTDMGG-SLM-HKKN
C-----------------------------------------------------------
------------------------------------------------------------
------------------------------------------------------------
------------------------HSTSTHEN--------------------PTGFQKHI
A-------------------------------AK-----M-KDVDQRGVRISEQGA----
---SDDIPME--------------------IVELM-----AKNQYE--------------
-------------------------RCLP-DVLAE---RYR-------------------
----------------------------------------------------PEATSRSS
KGQTMEFGNVYG---------HLNMH--------PYYPE--AYNEKLQT-NDGRNGI-IH
-----------------WGE-NARLT--KQKSVAKFP-----QAD----------QN---
-------RFFIYEPEQSRS-H-GS------------------------------------
------YGEF-----QP-----------------------RQK-----------------
---------------------SSSMAN----SASSSSGDI---------GDQSWRLFG-D
VSM-----KRQPQTSSHPTGPW---------------NVC-HNIPQQQH-KDS-----YH
LWRNSV---PS---HN-LPF-IYNVPQKNA---------SP--T------TRRDGIFP--
--------CSASMQKASINRDSDPI---DYPIRN---VSRFHKESNSLDFDMPNKERLEN
Q-------------------LTSNHHN------------VVEL----NQKPTG-------
------NL----------------------------------------------------
------------------------------------------------------------
-----------------------DIPSDE------------------------------Q
MS-----------------------------AMQL---LSLMDAGLS---SN-N------
------------------------------------------------------------
--RQVNQDVEPT-----LLI-----------------------RPS----TS---LEQ--
-----------------------Q-----------QHSG---------------------
---IGS------TS-HKDNGQTRSLP-Y--------------NNQF-TRGVH--------
-----TPPA-FGS----SFQLDRG-FSKAIDF-------TRQVSQA------------T-
--------------------------SS-SFKIPSGSGP---------------------
------------------------------------------KQTMLLGSSDSYRIPFQI
PSSRGC----------------KEQ-M--------------------------LEASISS
RS-------DRSSKRKL----EPDVC--------LT-NRNPAD-----------------
------F-----------------------------------------------------
---------------------------SYP-A-PDNPF--------------------MI
G-AEDLK-----------------------------FLDA-------------G------
----------------------VVKQ-KRQKKK-----VAP-------------------
------------------------------------GS--------RGR-----------
------INP---------------------------------------------------
-------------------------------------
>PopTri|Potri.018G039500.1|PACid:27009762
-------------------------------------------MESTV------------
--------------------------------LV----------------------EKN-
-H-PCSH-SKL---V-------------------------------SK---------VES
----SIRIDS----------------------------------------ITID------
---LDNVD---EK----IEA--------EKCSH-FSM-----------------------
----R---GYVSEIRKR----DWKMCW-PFV--SDGDSN------------------NYE
--EQ----ACLLPP--L-------------------------------------------
------------------------------------------------------------
------------------------------------------------------------
--------------------------------------------HVPKFRFW-RCQN---
CVWEVG----------------------------------------AKGT-ANCYG----
---TALKS-CGAELKSTNVCSHGPNFDDAA-RLPSDVQE------------------ATN
Q-EIPEG----RQ--------------ADVFAS---LNSTSK----SHH-SL-SI-DKNE
KK-TKD-MNGSI------------------------------------------------
-----------------------------------------------------------I
GKHMG----------SEDNLKQENH-RLAC-----------------VVTEVVSSPIQKA
DHSDEIA-F---------------KSIGIDLCESGCGHHE-----------VADAEF-SK
N------LNCMV-NNATGL--------CEAG-----------------------------
----------KETSI------DDQ-H------KEL-IAC-----------GISGEV-GNI
D-DG--ALS----TANK---------DP-VS---RPS-----------------LELDEY
DDP-S-------SESA----------------EIMVGH----------NTQDV-LH----
--------------------------------------E-NSSGLH-R-R----------
--------------------K-T-R-K----VR--LLTELL-CENGDRDT----------
------DNR------------TRF-SLPHAFPDASA-GVDKISVL--QGEVAIQGK--VR
-----------RGLG-HNSKR-----KL--------PQDE------------DS-RSLE-
MRSPNKVCKEVG----ILKRDGESAE----------------------------------
------------------------PIVASESEEDASGRMGLQTGMKIQWAK-NKV-----
--DRSPIVS-KKKNK------KVPSFDEC----LSPD-----------------------
-------PSQE------------NLPNEIGEKNG-DNSRPIAVDGVLAK-SVHNAFIGR-
EMDLF----------PLPDPR-----------MEKNVSEYKKKGKMP---------QFDD
YQVSPT-PW-NHDIL-REGPVIRKDVGTIN----TGPV---VFPFHSAQ-ETSLEKG---
-LDLSL-NSYKTA-QSYDGKHI-----------------------PLVENRRSCLFTWQE
GT-SQIQAKRKAS-K------------IEHAGNISFTS-KIAQ-DAPFEKGL--------
--H-----------CDPNTKRPSFE------MP-FRREKQKYT-SQVEIGGCSLM-QKKD
F-----------------------------------------------------------
------------------------------------------------------------
------------------------------------------------------------
------------------------CHNKGNEG--------------------TIGILEHS
A-------------------------------FP-----R-KDVNQRADKVCEQGA----
---LDDIPME--------------------IVELM-----AKNQYE--------------
-------------------------RCLP-DGEYE---KCQ-------------------
----------------------------------------------------LETTSSSR
RSQTINFSQLLG---------LGGLS--------LFHQET-TRKQNPPA---RRNDI-IK
-----------------IGE-MVGQT--KQKEVDFFS-----QAD----------RN---
-------PFSMRQPEKIRS-P-VG------------------------------------
------FGAF-----LQ-----------------------LQE-----------------
------------------K-PSGRFQH----PASSYNIQN---------TPQICKQRG-E
VVG-----NRSCHTRFQTPGAC---------------NTC-QSIPQQS--KEA-----NQ
LWSSMM---PN---H--MPF-VYSIPPKCV---------TP--S------TNVDVFPH--
--------SPGTVLKENMNGDRVL----KFPNKN---AANLGKQNRNLGSETLLRAHAEY
P-------------------FAGKHNG-------------IEL----NHKPMG-------
------SL----------------------------------------------------
------------------------------------------------------------
-----------------------ELYSNE------------------------------T
IP-----------------------------AMHL---LSLMDAGVQ---SS-A------
------------------------------------------------------------
---PINMDVNPK-----FLK-----------------------RPA----II-HNAEP--
-----------------------K-----------EFSR---------------------
---LDT------GA-YKVISSVKHPP-R----------NHNGKNQL-AESSR-DL-----
---IPIMQTTAGASS-LSIRHDKR-IRKPVDL-------PSPV---------------I-
--------------------------QY-KERRKGSDSR---------------------
-------TQNKAN--RSQTSAN--GRFGTNC----GSIPAHSMRIMSFGAPDPSVFSLPF
RALENP----------------NKD-K--------------------------LKSLDNN
RI-------VHPHKSSS----ETEVC--------SV-NRNPAD-----------------
------F-----------------------------------------------------
---------------------------TIP-E-AGNMY--------------------MI
A-GEALR-----------------------------FEKDVPFANGS------H------
-------------------SLKLDGR-KRQRKL-----PAM-------------------
------------------------------------KD--------HGR-----------
--------PPMS------------------------------------------------
-------------------------------------
>FraVes|mrna08809.1-v1.0-hybrid|PACid:27264038
-------------------------------------------MEKDI------------
--------------------------------LT----------------------DDNL
-N-KRSD-PII---A-------------------------------SK--------SVGS
----FVKIDS----------------------------------------ISID------
---LDDAN--DDN----SPA--------GKCEH-FSI-----------------------
----R---GYVSEIRKK----NWKICW-PFA--LDGDLD------------------KSD
Q-EK----SAMLPP--L-------------------------------------------
------------------------------------------------------------
------------------------------------------------------------
--------------------------------------------NAPKFRSW-CCQN---
CLREIG----------------------------------------SKNV-AKSTD----
---LIRH----VGSDSKCTGFRMPPITATA-LLQSDCQQ------------------GPK
S-KIVEE----KR--------------FHAYTR---TIVDGS----ETRPSS-RI-DKKK
WN-GEV-SPTTV------------------------------------------------
-----------------------------------------------------------I
ANENS----------LANSMSHKMP-RFSS-----------------AEREVNTNRMQER
HNHVTE---------------KLDCNGSVRVYKPGCESHE-----------DASLELEIT
K------NNSWI-RNCTQN--------SETE-----------------------------
----------YHSFA------SDK-Q------KDSVNVS-----------GLYK-A-GMI
G-E---TGN----PIKV---------QT-NV---CRP-----------------LILDEC
DYA-S-------SENP--------------------------------------------
--------------------------------------E-KSSGFH-R-K----------
--------------------K-S-R-K----VR--LLTELL-CNKEDPKT----------
------DNS--R---------KED-SPSNRINNTPE-VE---SIS--QGQVSLQEA--VR
-----------VGSG-ENKKR-----KL--------SEEE------------EK-GGQE-
TSHPKILSKKVK----TLRRDGQATN----------------------------------
------------------------AIAGTGLDEGASARIPLQADLKNNWVR-NGN-----
--ERIHTVG-KKKAK------KSHEFDAW----SSLA-----------------------
-------PTAE------------KVPVEAQDKFE-NSSK-NATNGASFR-LMYVPSTVR-
GTE-------------LHSSK-----------RDRKSGFGKRKGKMP---------QSDA
GQASL--------------SNTRKDAEIKP----NGQG---TVPFHLVE-DASTQKG---
-LDLSL-NGYLAT-QRYDKNFP-----------------------YQQEDGFPSLSTWKD
STCKLDEFMRKNV-E------------VNYLANLNKPS-TSMA-NPLSEDGV--------
--H-----------GEPSKKVYTYS------MP-ILNEEQNYS-SQVEQGSCSLV-QQMD
I-----------------------------------------------------------
------------------------------------------------------------
------------------------------------------------------------
------------------------SRGSKNQK--------------------IIDIEKNS
GV-----------------------------PVS-----R-KHSNHQAE-MSEKGT----
---IDDIPME--------------------IVELM-----AKNQYE--------------
-------------------------RCLH-ETQND---KHV-------------------
----------------------------------------------------LEIPSTTR
NPQMMEHTQVYG---------IGDWR---------VLEET-SQKRKAQA-RNAKNG---T
-----------------R-K-NVASV--QQKSVDYFS-----YIN----------GN---
-------HFGLNRLDQMHC-T-TG------------------------------------
------FGPF-----SQ-----------------------SQK-----------------
------------------K-PSPRGQF----PAAGNSKCS---------CAQSCKWDG-N
LMG-----HGFSNSNLQSFAAC---------------NTC-HSVPQSK--EEA-----AH
LWSP-L---IS---S--LPL-AYKNPQKGA---------AQ--S------SNFKMLSH--
--------STGALQKGNTAGDCDL----SL-NLN---APNFEKRNEAVGSETISRTKPEY
S-------------------FTCKRNG-------------TEP----HQNSLG-------
------SL----------------------------------------------------
------------------------------------------------------------
-----------------------DLYSNE------------------------------T
IP-----------------------------AMHL---LSLMDAGMR---SG-T------
------------------------------------------------------------
---SLNVGGNPK-----YPK-----------------------RS-----SS-NDLSS--
-----------------------K-----------GYPG---------------------
---LDI------GL-YKATDTVNHPS-S----------NYYGNNHL-SEKSL-NL-----
---FPTNPT-FGAST-SSFEHSKG-FGRGSDF-------MTQVA-S------------S-
--------------------------QR-KEKIQRSHSP---------------------
-------AQNRGP--RSDKSLATDGGFGNNC----TTIPVHTIPKGFLPVSGPMMFPLQY
HSIANS----------------RKH-N--------------------------LETPNAN
GT-------MKPPKTSL----ESSIC--------CV-NRNPAD-----------------
------F-----------------------------------------------------
---------------------------SMP-D-VGNGY--------------------MI
R-GEDLK-----------------------------VGKKVSSEKRH------G------
-------------------LYKVDQQ-KRQRNT-----NHIF------------------
-----------------------------------EKQ--------HAR-----------
--------------------------------------------------------R---
-------------------------------------
>MedTru|Medtr1g116100.1|PACid:23042490
------------------------------------------------------------
--------------------------------MSEQ--------------------QQNL
PK------------------------------------------------------VLQ-
----QKGSEA--------------------------------------------------
----------------------------DDDKP-FSI-----------------------
----R---RYVLASRHK----SIFHSW-PFP---EKYLQ------------------ICL
N-HG-L--KDILPP--F-------------------------------------------
------------------------------------------------------------
------------------------------------------------------------
-----------------------------------------------------ESLK-G-
CSKLLQ----------------------------------------HSRN-DHDTK----
------------------------------------------------------------
--NLAE--------------------------------FCKT----------------KS
VQ-QHV------------------------------------------------------
------------------------------------------------------------
------------------------------------------------------------
------------I----------------------KQNQHN----------------IKN
E------CDLLS-HGGEGS--------YKLV-----------------------------
----------TKESS----------S----------------------------------
--KHVSNCSDY-VKLSGSADHMFN--LP-SSS----------------------IHGRKR
LP----------SLVS--------------------------------------------
--------------------------------------S-KA-TKD-K-CR---------
------------------KRK-G-RCK----KR--SMVDIL-AVARHCTL----------
------EEI--C---------RIN-KFCYTT-ETVTEAYQH------------QDI--SK
S----------GARG-EDLVR-----KG--------HE----------------------
AAITDIKGKG-R----LLVKF---------------------------------------
------------------------------------------------------------
------------------------------------------------------------
------------------------------------------------------------
------------------------------------------------------------
------------------------------------------------------------
------------------------------------------------------------
------------------------------------------------------------
------------------------------------------------------------
------------------------------------------------------------
------------------------------------------------------------
------------------------------------------------------------
------------------------------------------------------------
------------------------------------------------------------
------------------------------------------------------------
------------------------------------------------------------
------------------------------------------------------------
------------------------------------------------------------
------------------------------------------------------------
------------------------------------------------------------
------------------------------------------------------------
------------------------------------------------------------
------------------------------------------------------------
------------------------------------------------------------
----------------------------------------------KLNT----------
----------------------CNSSI----------SLSTTIGAIGSIKTLGCIST---
------------------------------------------------------------
------------------------------------------------------------
------------------------------------------------------------
-------------------------------ATRI-------------------------
------------------------------------------------------------
---------------------CPQKNL---------------------------------
-----------------------S------------------------------------
------------------------------------------------------------
------------------------------------------------------------
------------------------------------------------------------
------------------------------------------------------------
------------------------------------------------------------
-------------------------------------ERHPSN-----------------
------F-----------------------------------------------------
------------------------------------------------------------
------------------------------------------------------------
------------------------------------------------------------
--------------------------------------------------MTVYYS----
------------------------------------------------------------
-------------------------------------
>FraVes|mrna00573.1-v1.0-hybrid|PACid:27259382
-------------------------------------------M----------------
--------------------------------AA--------------------------
------------------------------------------------------------
------------------------------------------------------------
----------------------------VAFEG-FSI-----------------------
----R---EYAAKMRSV----DVLKCC-PFV-----------------DDDHEDDGKVMS
K-EQ-A--ESLLPP--I-------------------------------------------
------------------------------------------------------------
------------------------------------------------------------
--------------------------------------------TVTKFKLWSHELD---
------------------------------------------------------------
------------------------------------------------------------
--RIKSN----LQ----------------------------------------------P
QE-E--------------------------------------------------------
------------------------------------------------------------
------------------------------------------------------------
-------------------------------ETIITLTNKE-----------STEEIPSN
DDQ------------------------FDAV-----------------------------
----------PEPHE------EEE-E-----EVEVAEKAP--------------------
--------------------------AS-ANA-VD-------------------AHVDRY
LSH-P-------SRAE--------------------RK----------QVKK--------
--------------------------------------GGAAKAKS-KS-----------
--------------------KSP-K-K-----R--SIAEIF-AVAPPIPT----------
-----VDETNKDEVSED----EED-ENQQLV-------------------DCISTK--LK
A---------KK----VKKRK-----KE--------KSV----VLLEENNN---------
----------------FNQKIHKKKK-------------------------------NKE
NSCKLKQQI-------------PVTFAKKLH-----KKVAIDNSDAVTGCA-RTP-----
---NVKYLSTQKRKG-AQTSKFVPKQKK---PVSPTR-----------------------
-----------------------SILKNH------VLCRQNSTL----------------
--------------YRTEGDSQENTCAFQ--HSRRHVRFSGKDA----------------
---------------------------------ILGPRK--D-EKSSLY-----------
------------------------------------------ERNL-FSDTLA-------
-----SSSEKDQS-------------------------------AGS-------------
--------------------------------------DKDVSLVEVDRREND-VS----
------------------------------------------------------------
------------------------------------------------------------
------------------------------------------------------------
------------------------VGTDNGIE--------------------ACSKTGRK
EY----------------------PKLLDHVGMPSFLRPH-VTHQEKAKHLAEKSVPASK
VAAVPDNNLH-----------------------LFNQGYLT-TECE-------PAYAGIP
RLISAV--------------------------ADSCVNTQGVT-----------------
-----------------------------------------------------ASISFGS
SSNMIDHCVRPN-HGFSA--MISKENT------GAFFEPSIRNFISKEN-AQGRV----Q
FLSQS------------EGD-RISDHGPYYQSI--RPPM-D------------ILGG---
-------SYPFPQWKQR-------------------------------------------
------PVTF-----TERLL---------------------DD----KFYGLPL------
------------------NSHGELIQY----SSKG--GF-------------DQL-GKLN
IVA-----GASNSLPAHS----------------------------------------QH
CVEREL---PSDQLNL-FPMQNFVRENCSSHFPDR-LGISYSGS----------------
-------AQRPDVHQLD-FE------SRSRHSLR-PL-SDLDLFSISSSR----------
----------------------CRQFDPVQ-----------------NENIGRLVP----
----KETS----------------------------------------------------
------------------------------------------------------------
--------------------------------------------------------CPMP
LN--------------M--------------NQPT---MRLMGKDVAIGNSS-RQIHGFD
DGKV-WMDKEIIAEHC-------------PSRNALL-----QNFHQNCYSPTTSAKLKET
VSQSFGVCSEQASQSNLRTK-APEF---------------RFPHPYQKWQSS-LGFEHG-
SHTTSKSPSSSFLQFPQSPS-----PAMFNGEH--NFRA---PFISRTE----SLQ----
SQLFGSQLPVL-STPQVTYEHGISRP-GE--------TGY---KQHQPHFRK-SA-----
----FDFPFLNPECQ-ENVR--PS-W--------------FQNSSSKA-GLPPWLL----
--------------------------HA-TLERNRPITAPQ-VSPNTASKHLHHIIPRKN
ICNAPY-LHYSSE-ISHSQEVKR------------SPVPQNAVQ--------PQGVQVIP
EENPSS------AMTDMSYRNRMDLKDRMKPKNIGI-------------KDLYPCKRIKR
SA-------VDSTNLPN----IIDL---------EV-QEKSSVVAGL-------------
-SSNGDFNIDE-------M-QSNF------------------------------------
-RALDLESSRKQV----------KDSECIT---QKDGF-----ESLCTETSKMD---DVG
R-SGPIKLSAG--------------------------AKHII-KPTPN------------
----------------------VDQD--NCRPI-----HSTIPFVAVT------------
------------------------------NDYTGPEP--------QKRSTKIYKF----
------------------------------------------------------------
-------------------------------------
>TheCac|Thecc1EG037163t1|PACid:27426857
-------------------------------------------MERTI------------
--------------------------------AV----------------------EDI-
-H-QSSS-SNI---V-------------------------------AK--------SVES
----PIKIDS----------------------------------------ISID------
---LINAN---DD----IDT--------GKCEH-FSI-----------------------
----R---GYASEMRKK----DWKKCW-PFA--LDGGQK------------------ISE
--EQ----NCKLPP--L-------------------------------------------
------------------------------------------------------------
------------------------------------------------------------
--------------------------------------------LVPKFRWW-CCQS---
CLQEIG----------------------------------------AEGS-VNEEG----
---AVAN--NSSELKSFGICPHVSSHGDAA-MWLSDLQQ------------------AAK
I-NAES-----RQ--------------HDANAC---VNVKTS----DCH-PL-FS-DKSE
KN-AEI-ANLPI------------------------------------------------
-----------------------------------------------------------I
GQTDV----------LENNINKEIH-ISNY-----------------AGIEVIASLMQQT
LHIDDKV-------------------ASMQPQKPDLKDNE-----------IAGVKLPDS
K------LKCTV-KDASET--------HQTG-----------------------------
----------KHASV------FDQ-Q------MDLVKVC-----------GSFGIT-SMV
N-R---VPA----ATKT---------HR-AE---HPS-----------------LELDDC
DYA-S-------SESA----------------EVLLG-----------------------
--------------------------------------T-TSGSLH-R-R----------
--------------------K-N-R-K----VR--LLTELL-GKNGDEKT----------
------DFT--S---------TED-SPSNAIPDASI-AVDSISAP--QGQVSLQGN--VT
-----------SSLG-HSRKR-----KL--------PQDE------------EW-RPAE-
MSSPNNEHKNLR----TFNRGAETAN----------------------------------
------------------------GIASSDSEGTVN-GSGSQTGAKSHLVN-LKV-----
--DRSPIFG-KKKNK------MTQNFDEC----LSLS-----------------------
-------LSRE------------NLQKERQKKTG-DASKSNATDIVLYK-SNAVS-TGS-
GLDPF----------PESAQK-----------AEKKSSLSKKKIKMH---------QDHD
GHASPI-PW-NHGMF-REGLTSRKDVEIKQ----IGSI---AVPLKVNQ-DASAEKG---
-LHYSL-NNCLPA-KRYDGKYI-----------------------APIRDGLPSLLPWQG
GVLREDENGRKDP-K------------LDYVGDSSFPS-KSEL-DAYLWKEM--------
--H-----------VDLNSNRTMYR------IP-FLNEKQKHS-SHAEVRSCSLI-QQMD
Y-----------------------------------------------------------
------------------------------------------------------------
------------------------------------------------------------
------------------------SGTRNNGK--------------------TVELQEHS
A-------------------------------AA-----R-KQYDQRAEMSSEQGA----
---LDDIPME--------------------IVELM-----AKNQFE--------------
-------------------------RCRP-DTEID---NQL-------------------
----------------------------------------------------SETTNNTR
NHQRVDLNKVFG---------NEKMS---------LFHET-TQKPKPRV-KNGRIGK-IL
-----------------RGD-NVGSS--RQKSVDYFS-----HMD----------RN---
-------QYNMSQMEHNYS-P-AG------------------------------------
------FRPF-----PL-----------------------CGE-----------------
------------------K-PLNGIQF----SATNSSRQN---------SAQNCQWIG-N
MVG-----QRSSHASMQTLGVC---------------NTC-QSAPQQN--KEV-----AH
LWPSVI---TN---N--MPY-LYGIPQKCA---------NQ--V------ANVDVLSH--
--------CPGSLPKGNINGNDDR----NFLNL----ASNFEKHSRKFDPEALRRTHADY
P-------------------FACKHNG------------------------MG-------
------SL----------------------------------------------------
------------------------------------------------------------
-----------------------DLYSNE------------------------------T
IP-----------------------------AMHL---LSLMDARLP---SG-A------
------------------------------------------------------------
---PVDVDGNQR-----CVT-----------------------KTS----FL-HGHHS--
-----------------------K-----------EFAG---------------------
---LPS------GG-HRTNS-MKHPS-Y----------DCNGKNHQ-PESFC-EC-----
---MSATPT-VGPST--SFQHDRR-FKKAMDF-------TGQFSLK------------S-
--------------------------RE-KEKKKCSDSQ---------------------
-------RQNRNR--RSQKPASLSSGLNITC----GSIPVHSMPKMVHDTSDFMMLPVQF
HAMESA----------------TKH-K--------------------------QEAHTMS
AT-------LFHPKSGS----ENEIC--------SI-NRNPAD-----------------
------F-----------------------------------------------------
---------------------------TVP-E-AGNIA--------------------IT
K-SNLMK-----------------------------LLSLYMLQAKS------E------
-------------------APSLLLQ-KKKLKSFMKCQTSN-------------------
------------------------------------QSHKLIF---HSRTNIVLFAPAFF
HFQE--NMKNIA------------R-CKV---------------------------RPVN
-------ICLC--LDPAP------------PPLC-TN
>PopTri|Potri.011G169100.1|PACid:27001126
-------------------------------------------M----------------
--------------------------------FS----------------------IENP
PV-P--D-PP---------------------------C-------SSS--------QP--
----NSRSDE------------------RASQLPTSSTYNKLPPSNLSEVVVVD------
---LPNPN---PNPNPCLDNP-------TPLPN-FSI-----------------------
----R---DYVFKARSK----DIKNSW-PFS---QKNLQ------------------LCL
K-HG-V--KGVLPQ--F-------------------------------------------
------------------------------------------------------------
------------------------------------------------------------
--------------------------------------------EPLDTVRN-QFFK-R-
FKGE------------------------------------------TNSV-EKQNISKRS
---SFDKE-ASRP--E-----------SH--VVVDLSDD-----------------AQLH
A-KLAE-----SC--------------VDIS-------SCRY-GE-ENDFPSTAT-S---
----EI---DSV------------------------------------------------
----------------------------------------------------------PD
SR--------------KPRSPLETRTLAK------------------AAVEVGA------
----------------------------TVTHKTESTT-RP---------------LANK
K------CRLI----------------VKFG-----------------------------
----------GNSDR------ASA-E-------DIAS----------NCTTISE---TMA
S-KLCPVCK----TFSS---------SS-NTT-LN-------------------AHIDQC
LSV-E-------STPK--------------------------------WTAD--------
--------------------------------------S-KL-TRY-R-I----------
--------------------K-P-R-K----TR--LMVDIY-TTAQYCTL----------
------EEL--D---------RRN-GTSWAT-MSSL-PA--------------QET--EK
S----------DAPK-EGKKP-----RV--LPIH--PE--------------DA-GDVG-
PVYIDANGTKVR----ILSQFNDA------------------------------------
------------------------SPVAEVSEDDGA-RR--EDIGGKKSLK-GG------
--KASNYISMKKKKR------LAQKHQKY----LKLASQRKKVLFHEA------------
-------PGSQ-------------ISGGREEGNG-EEKSCEKD-----------HQMLR-
Q---------------IKPSDC-GTLRPW-VCS-KRRGFPKKIATQE-SHQLVRCKW-HL
AQ-DLLVEN-DQSSV-GDHLSERSRAQKPT------ILC--DDQISS---PRNSERMEKL
FHKDQV-NERREWSPG--RKTVGNLL-----------------VGDRISGKVDKLFPPMK
R-NANQ-LNKDGT-----------SIHDG-CMLRPPNSPRNDV-SSLTKKTVYTDDDTSN
NSDM----------YPIASTKSSRS------SHAVVTKAMRFSSIRKSVLSVSSQSSVTE
S-----------------------------------------------------------
------------------------------------------------------------
------------------------------------------------------------
----------------RPSKGKRWSTLDKS-Q---------------------EPLTREI
D--------EEAVGRHSEV--------DEQYDLM---------QDHT-ENLLEREE----
--MTDEVSLG--------------------GSPVQE----VRQG---KRFSCSSERLEAL
NLRSSKSALGC-----------------G-HAEGINVDYSGR-------GDGDYVHKVDS
LESPGTQVPIH-EDIVVEPSSKTLDGRRSVAG---------MSKSVNTEF-HELGICSKV
QSNCIRSIE----------DYGGLLSQ---------NNVS-TSPTGP-F-IHDQRMF-SA
------------------TE--AGNGMMSQDAG---------DMGVGLDSEA-AKVD---
---------SFPEVDPIPI-P-GP------------------------------------
------PGSFL----PS-----------------------PRD------MGSE-------
------------------DFQGN--------SSLTTIRVH---------SSPDQH----D
MID-----GDSSDSPLSAVSTI---------------S---NSMVGR-------------
---------SDFSYS--EPA-SSA-GHCVFQ--------DKIRS-GLMS-AGIEPLAH--
--------NAGAVPQAATRGVERTTFSGEYLKLD---RISIE----K--ESFGFKN-D-Q
P-------------------CCCQRKE------------RFSENVALNHQESLLLR----
----RRKM-ASMPVPS--------------------------------------------
-------------------------EGKHMGCNSNLTPINLDVSPELV---PLNSYSASG
SEKMVLPLIKPPTDCIPLKDSPSSAG-VRFLARADA--------------------DS-A
SP-SA--------------------------SNPI---LRLMGKNLM-------------
------------------------------------------------------------
---VVNKE-DNV-------S-MPNGQV----------------RPC----AQ-NVNQT--
-----------------------S-----------HIPT---------------------
---I-S------AVSPGNIQNLDSHS-F---------------HPMTPQGSV-I------
---FSRDP--YKTAV-QRLD----------------------AGFS----------DSF-
--------------------------GS-HTDSKLSQ-----------------------
----------APS--KLPAGMF-------------------CDQHSDGGLA-PSIKPHQC
KEDYNF----------------SSSQNRLKRRLETFPTCTMKRATE------TPDRHCKR
AD-------S-FTHPVK------EII--------II-DDVPES-QTVVMSDITKYNEGWR
-ERQV---FPSGISVPTIP-IYNMTNVN--------------------------------
--PFTCYQSQEHPPIGGTPVAHNGSFHAST-TRLVN------------------------
--TSPVR-WGCPP------------------DGPGALQMNPFVAASNSS----G------
------------------------------------------------------------
----------------------------------------------HLRSASLYY-----
-------SPSF-------------------------------------------------
-------------------------------------
>LinUsi|Lus10027098|PACid:23151525
------------------------------------------ML----------------
--------------------------------LS----------------------IENP
P--P--D-PTTHD-----------------------VS-------SSQ-----FS-HL--
----PSTSHDL-IPTTTTTPPSPSSSSTSSPSKP------LLPSPE---LLQPD------
---LPNPP---P-----LDHQ-------NPLPS-FSI-----------------------
----R---DYVFAARSK----NIKTNW-PFS---SKSLQ------------------LCL
K-HG-V--KDVLPP--F-------------------------------------------
------------------------------------------------------------
------------------------------------------------------------
--------------------------------------------QSLGIVRK-QSFG-R-
CTVG------------------------------------------PTVV-NQKQKSH--
---KFVDK-LSKS--A-----------DNGGVIESAADDI----------------PSGT
V-NLVE-----NR--------------VDIS-------SCGF-G--GDDFPCTTT-S--V
SQ-SDI---DSV------------------------------------------------
----------------------------------------------------------PK
HF--------------RSNLVPETETSVK------------------ALAGVGAGG----
------------G-------------P-SLTHKTETAS-RQ----------------PNK
K------CKLI----------------VKFG-----------------------------
----------GNSGR------SSV-E-------DIAS----------TSTPISE---SMA
S-KICPVCK----TFSS---------SS-NTT-LN-------------------AHIDQC
LAV-E-------TTPK--------------------------------WTED--------
--------------------------------------S-RT-TKS-K-V----------
--------------------K-P-R-R----IR--LMLDIY-KTAPRCTL----------
------EEL--D---------RRN-GRTWAA-DSSL-PT--------------EET--DR
N----------KTSNKEGKRE-----KV--TQVL--AEKHV-----------NA-DAVG-
PVYIDANGTKVR----ILSKSTDI------------------------------------
-----------------------ITPVAKVGEGGGG-K---------KLLK-GG------
--TRSKYMAMKKRK---------HKHKKY----LKLAAQSKKLFSQKT------------
-------RGSE-------------V-----------------------------------
------------------------------------------------------------
------------------------------------------------------------
------------------------------------------------------------
------------------------------------------------------------
----------------------------------------NFP-----------------
------------------------------------------------------------
------------------------------------------------------------
------------------------------------------------------------
------------------------------------------------------------
------------------------------------------------------------
------------------------------------------------------------
------------------------------CIT--------------------CMV----
------------------------------------------------------------
------------------------------------------------------------
------------------------------------------------------------
------------------------------------------------------------
------------------------------------------------------------
------------------------------------------------------------
------------------------------------------------------------
------------------------------------------------------------
------------------------------------------------------------
--------------------------------------------LVLS------------
------------------------------------------------------------
------------------------------------------------------------
------------------------------------------------------------
------------------------------------------------------------
------------------------------------------------------------
------------------------------------------------------------
------------------------------------------------------------
------------------------------------------------------------
------------------------------------------------------------
------------------------------------------------------------
------------------------------------------------------------
------------------------------------------------------------
------------------------------------------------------------
------------------------------------------------------------
------------------------------------------------------------
------------------------------------------------------------
------------------------------------------------------------
------------------------------------------------------------
------------------------------------------------------------
-------------------------------------
>AquCoe|Aquca_058_00188.1|PACid:22050988
-------------------------------------------M----------------
--------------------------------FQ--------------------------
--------------IIW---------------------------------------KLQ-
----EMGSND--------------------------------------------------
-----NAT---TV---------------PSSNL-FSI-----------------------
----R---KYVLEARDQ----DISHNW-PFS---EKYLQ------------------VCV
K-HG-I--NRLLPP--F-------------------------------------------
------------------------------------------------------------
------------------------------------------------------------
--------------------------------------------DSRVSEMC-SSYK-E-
-------------HN-------------------------------QSSVADEEN-----
-------------------------------AHIGSSNN---------------------
--SFLET----NR-------------EKQLDQV--VTPLCMD-----------------E
AV-SEI------------------------------------------------------
------------------------------------------------------------
------------------------------------------------------------
--------------T--------------------------------------------K
Q-------------------------MSPLS-----------------------------
----------VSTNK------NKH----------------------GDSGVSSDI-----
--ALHPIDM---EIRTS---------TL-KAN-FN-------------------YHTDQC
LSEVP-------STKS------------L-------------------------------
--------------------------------------S-KIRRKH--------------
--------------------K-G-KLK----KR--SILEIY-AEASPCTL----------
------EDL--P---------SHS-----------------------------SDV--PK
LMPN----VSDQAAT-EDKILIH---EI--NGSN---------------------DNVV-
HAYRHNYSESLK----VQQLRNDNAEK---------------------------------
------------------------------------------------------------
------------------------------------------------------------
------------------------------------------------------------
------------------------------------------------------------
------------------------------------------------------------
------------------------------------------------------------
------------------------------------------------------------
------------------------------------------------------------
------------------------------------------------------------
------------------------------------------------------------
------------------------------------------------------------
------------------------------------------------------------
------------------------------------------------------------
------------------------------------------------------------
------------------------------------------------------------
------------------------------------------------------------
------------------------------------------------------------
------------------------------------------------------------
------------------------------------------------------------
------------------------------------------------------------
------------------------------------------------------------
------------------------------------------------------------
------------------------------------------------------------
------------------------------------------------------------
------------------------------------------------------------
------------------------------------------------------------
------------------------------------------------------------
------------------------------------------------------------
-------------------------------SNRLSERKQIMKLNFSIGKSK--------
------------------------------------------------------------
------------------------------------------------------------
-----------------------A-----------HYRK---------------------
------------------------------------------------------------
------------------------------------------------------------
--------------------------AT--------------------------------
------------------------------------------------------------
------------------------------------------------------------
------------------------------------------------------------
------------------------------------------------------------
------------------------------------------------------------
------------------------------------------------------------
------------------------------------------------------------
------------------------------------------------------------
------------------------------------------------------------
-------------------------------------
>AraLyr|495715|PACid:16054282
------------------------------------------MF----------------
--------------------------------LS--------------------STDQTS
PSNN--N-PS---------------------------S-------SSN-----FL-HL--
----TNSSDE--------------------------------------------------
-----------------LGQ--------SHLSS-FSI-----------------------
----R---DYAFSYRTK----NIKKSW-PFS---STSLQ------------------LCL
K-HG-L--SDPLPP--I-------------------------------------------
------------------------------------------------------------
------------------------------------------------------------
--------------------------------------------QPLGTVIS----H---
-PPE---------------------------------------------V-KKPNI----
---THVEA-ISNK--K-----------KS--EKL-GSNQ---------------------
--TLVE-----IK--------------QG----------------FENGLLASG------
SK-SKI---QVA------------------------------------------------
----------------------------------------------------------MA
------------------------------------------------------------
-------------------------------------N-KN----------------PRK
K------GGLV----------------VKPG-----------------------------
----------ACVDS------GSK-E-------DHSC-----------LFSASES---MA
L-RTCPICK----TFSS---------AS-NTT-LN-------------------AHMDQC
LSV-D-------SGQQ--------------------------------LI----------
--------------------------------------S-KP-NRP-K-T----------
--------------------K-P-RLK----VK--SMSDIY-ASAKEGTL----------
------EDL--D---------KRN-GTKWAM-ISSY-SNRVV-----------SD---NK
H----------EVVN-KEKKR-----SV--LRVRI-DE--------------DA-AGIG-
PVYIDAKGQKLR----ILSKFNEKASD---------------------------------
----------------------PS----REYED-VCEK---------KSSS-EG------
--KGS---KSLKKKL------RGEKYYKH----RKLVPQTRKVTVRKG------------
-------NASE-------------MPEYSRGYSK-EGKDFERLE----------------
---------------TSGPGQR-RIFNQR-ILT-KRRL-SRHGNKN--GTKFC---D-QP
SE-NG------HSLS-EDPLVSRGPSHVST------DLS--ET-VSS---PINSLGSWRI
CGESQV-SGKSWALSR--NKSVESDL----------------------------------
------------------------------------------------------------
---------------------------------FVANPL-RCSIPVEKEFS---------
------------------------------------------------------------
------------------------------------------------------------
------------------------------------------------------------
------------------SKAKGIMKFKKA-R---------------------LDFSEN-
---------EDTGKWESEM--------TQERELS--------DYDDWDADDGETDK----
--VV------------------------------------LSSNP---------------
---SF-SG--------------------E-DNDYDSFEET--------------------
----------------------------------------------------GYNNK--G
DDAMLDKNN----------DADVEF-----------------------------------
-----------------------ESMIYEKTGCE--------TAEQ---------ES---
---------SFMEVDPIPI-P-GP------------------------------------
------PGSFL----PS-----------------------PWD------MGTD-------
----------------AIEHHGN--------SSVITSQVH---------SSQDQF----D
LTD-----RNSSESPVSAISHF---------------A------APE-------------
---------TQ-------------------------------------------------
----------------------------TLSLPN---IITTD----K--RPSRFRDSD-Q
S-------------------CCCQRKE------------KALEDTTFCQ-----------
------------------------------------------------------------
------------------------------------------------------------
------------PPQRMIQQDL-DFL-SKS--------------------------VP-A
VP-SN--------------------------PNPV---LRLMGKDLM-------------
------------------------------------------------------------
---VINQR-EEP-------S-HNESSP----------------KPT--------------
-----------------------S-----------QFLH---------------------
---L--------------SKTQQASP-A---------------VNHLHRP----------
----------YSGSG--YFD----------------------TS------------TRF-
--------------------------YN-IP-----------------------------
------------------------------------------------------------
------------------------------------------------------------
------------------------------------------------------------
------------------------------------------------------------
------------------------------------------------------------
------------------------------------------------------------
------------------------------------------------------------
------------------------------------------------------------
------------------------------------------------------------
-------------------------------------
>LinUsi|Lus10011692|PACid:23156311
-------------------------------------------MERS-------------
---------------------------------N----------------------TDTV
-V-EAGK-TDA---V-------------------------------HK--------AMDS
----PIKIKS----------------------------------------ICIE------
---LNASK---GN----NVA--------EDCNH-FSI-----------------------
----R---GYVSEIREK----DISKSW-PFD-LPDTHSK------------------DCD
--ED----DRELPP--L-------------------------------------------
------------------------------------------------------------
------------------------------------------------------------
--------------------------------------------EERRFRYW-RCES---
CMQRIG----------------------------------------QPVE-TVKHPA---
---VPLRP-SSSTSKSESTHSPRPTVDAYS-LILLETLP-----------------SSKH
A-NVDGN----KD--------------RAKNSK-----LHTS----IHE-RL-SP-DKRE
DT-TNV-CGSST------------------------------------------------
-----------------------------------------------------------S
GKAVM----------SRHHLNGEIP--------------------------ICSNTMQVT
IPAED-------------------------------SNHE-----------VADADPRRN
N------VDFMF-KNSVGI--------CETE-----------------------------
----------KESSR------HEQ-T------KES-TAR-----------AKSMVS-GQS
T-D---ACA----SKKG---------HA-SG---QDA-----------------LEGDDG
SLV-S-------SESA----------------EILVKN---------NNLRGS-RH----
--------------------------------------D-GSNGLR-R-R----------
--------------------K-P-R-K----IR--LLSDLL-SEGNGVGN----------
------ANAPKK---------TADLPSGVSIPDASA-TIDKPPGS--PSRVVTEGS--DR
-----------RSLL-PNKKR-----KV--------PQDE------------EW-STPD-
MSAHSRVSKEAR----TSKKAVDITKINN-VAGPCD------------V-VTQVKDKMAL
QSSTISNSSKIRSENSAGKGKKIVNTESAVTSELAAAGVKCKSSTKNNSKK-TRG-----
--DNNAAVG-KKKDK------SIFVADEH----LSLAP----------------------
-------PSSL------------NLATVTASSIG-DACKANTTDHAVPK-SLKNKHARK-
EIDLF----------PLPTQK-----------VDEISISPTRQFKSG---------QVGD
LQGPHL-PS-NLGML-GEDLSTREAGTRIP----TWRV---SGPTNPLE-DLSNERE---
-LSLSL-HIHPAA-QKSERPF------------------------NSVKD--------KQ
GGTSKDQVMSENG-Q------------EQYLGRLSSTH-RSPM-LAPYG-GV--------
--Q-----------SDSSRKQPIIG------LP-FLSGTKNHN-SPTDMGG-SLI-HKKN
F-----------------------------------------------------------
------------------------------------------------------------
------------------------------------------------------------
------------------------GSTNIHDN--------------------PTGFQKQI
A-------------------------------AK-----V-KDVDQRGVRISEQEA----
---SDDIPME--------------------IVELM-----AKNQYE--------------
-------------------------RCLP-DVQAE---RYR-------------------
----------------------------------------------------PEATSRSS
KGQTMEFGNVYG---------HLNMH--------PYYQE--AYNERRQT-NNGRNGI-IH
-----------------WGE-NARLA--KQKSVAKFP-----QVD----------QN---
-------RFFIYQPDQSRS-H-GS------------------------------------
------YAEF-----LP-----------------------RQK-----------------
---------------------PSSMAN----SASSSSGEI---------GDQSWRLFG-D
VSM-----KRQPQTSSHPTGPW---------------NVC-HNIPQQQH-KDA-----YH
LWRNSV---PS---HN-LPF-IYNVPQKNA---------SL--T------THMDGILP--
--------CSASIPKASINRDSDLI---NYPNRN---VSRLHKESNSLDSEMPSKERSEN
Q-------------------LTCNHHN------------VVEL----NQQPTG-------
------NL----------------------------------------------------
------------------------------------------------------------
-----------------------DIPSDE------------------------------N
MS-----------------------------AMQL---LTLMNAGLS---SN-N------
------------------------------------------------------------
--RQVNQDVEPK-----LPI-----------------------RPS----TS---LEQ--
-----------------------Q-----------QHSG---------------------
---IGS------TS-HKDNGKKRTLP-Y----------GYVSNNQF-TRGVH--------
-----TPPT-FGS----SFQLDRG-FSKAIDF-------TRQVPQS------------T-
--------------------------SS-SFKIPSESGP---------------------
------------------------------------------KQTMLLGSSDSYRIPFQI
PSSRVC----------------KEQ-M--------------------------LEASITS
RS-------DRSSKRKL----EPDVC--------LT-NRNPAD-----------------
------F-----------------------------------------------------
---------------------------SYP-A-PDNPF--------------------MI
G-AEDLK-----------------------------FLDA-------------G------
----------------------VVNQ-KRQKKK-----VAP-------------------
------------------------------------GS--------RGR-----------
------VAPRLI------------------------------------------------
--------------NP---------------------
>MedTru|AC225507_26.1|PACid:23041245
------------------------------------------------------------
------------------------------------------------------------
--------------------------------------------------------MGSS
----YVEIDS----------------------------------------ISID------
---LNTTI---DQ----WDA--------GKCEH-FSI-----------------------
----R---EYVSEIRKK----DWKLCW-PFP------ID------------------ESD
--KQ----PSFL-P--L-------------------------------------------
------------------------------------------------------------
------------------------------------------------------------
--------------------------------------------DVPKHRCC-RSPN---
YEQENA----------------------------------------AKDI-PKDIQ----
---TDFNR-VSTGCRSDTNC-------SNA-ALKPCIQK------------------DPI
S-DIIVR----RD--------------IDLNAN---LNSVDC----FLP----IT-IEKE
KK-AGVGLGSRIGVN--------------------------------------FVE----
--------------------------------------------------------LLPP
DLEIG----------LEDNLNHQVT-SAPS-------------------PKIYPDFA---
--------------------------QEVSTTKRGGESNG-----------VSYVQL-AK
NL----RLKCTG-KNSAEI--------CNGG-----------------------------
----------TPAD-------NQC-R------KDLV---------------------TTA
T-E---AYN----KYDH------------TT---GPP-----------------IESFAC
NNSVP-------AVST----------------DNMVDD----------DFQDH-HS----
--------------------------------------E-KSTGLS-R-R----------
--------------------K-P-R-K----VR--LMTDLL-RENGESKT----------
------EKI--A---------VQE-SQFRGTSNTSA-ASQARSNF--PGKVDVQGD--LT
L----------TNKG-QSRKR-----KI--------LPDE------------VR-SMES-
MPF-HRAGVEAQ----NLEGNAKTTS----------------------------------
-----------------------TVFNNRSNSKNVLAGTCLQFTEKGNCSK-PGP-----
--ERNQIMGKKKKNK------KNQVGDNY----YLIP-----------------------
-------EPQQ------------GQRRENEDTVY-TTDKAYASKTVSSR-LSPSVFTGK-
GVDDF----------SFHNLR-----------IENEFNLSKEKGKML---------QTDG
ELNSLS-YH-RNDMF-DRDSFAYSGVKIRS----SVAA---DVPVPSDQ-GVMSGKGKEE
SLHLSL-NSYMSE-HGYSKKCI-----------------------HQIENRLPFSLPFQE
STSRVPQFNRNDS-E------------TNVFGAPSIPC-RHTT-NNVYGKGV--------
--H-----------CKEN------------------------------------------
------------------------------------------------------------
------------------------------------------------------------
------------------------------------------------------------
------------------------TGARNTGK--------------------TVEDVEQL
GI-------------------------------------K-KRYNEQAAEVSEQGT----
---LDGIPME--------------------IVELM-----AKNQYE--------------
-------------------------RCLP-DVENR---GSM-------------------
----------------------------------------------------FEKSSTSR
NTQMTAGTAVYG---------KGKMS--------LLKE---GQKEKSRG-RPKKINT-VT
-----------------RGE-NV---------------------------------N---
-------NLGVNNPYPPQP-S-FG------------------------------------
------F-EI-----PQ-----------------------SQ------------------
------------------K-LSNGFQF----SPMISNQLG---------SARNIKFNG-S
LEE-----RAPSNATLQSLGGC---------------SLH-KNILQQD--DEA-----SH
IWASLA---PN---H--ASI-GYNGLQKVV---------SQPSS------SNIDRTSL--
--------QSGASHKQNMRRDIDL----NYTNIN---ATGQEKHNRNTGPGVFSRVNGEY
S-------------------VPCKHNG-------------IEA----HQNLRG-------
------SL----------------------------------------------------
------------------------------------------------------------
-----------------------DLYSNE------------------------------T
IP-----------------------------AMHL---LSLMDAGMQ---SR-T------
------------------------------------------------------------
---PFNVGVNSQ-----MLK-----------------------RPS----YA-GDCNT--
-----------------------K------------------------------------
---LEI------GA-SKANGTLKRQP-S----------DYYNRSYL-SDRPH-GC-----
---FIGSPT-FGASS--SAQHGNK-FTKDDGS-------NAQNSTK------------F-
--------------------------GK-KEKMKSSNSL---------------------
-------LQNRFV--KQ--------------------------------------CSLSC
NETETS----------------LQR-R--------------------------LEIHGTH
-T-------SVPLKTT-----SGISC--------TV-NRNPAE-----------------
------F-----------------------------------------------------
---------------------------TVP-E-AGNVY--------------------MI
R-GEDLK-----------------------------FEGSIPQNKHL-------------
-------------------FPIPCGH-KQQRNL-----KGTK------------------
-----------------------------------MKE--------HSK-----------
--------H---------------------------------------------------
-------------------------------------
>AmbTri|evm_27.model.AmTr_v1.0_scaffold00109.77
-------------------------------------------MSRPLLSS---------
------NSHCSIHREISFPLVVDLHVFLRATFLAGNEEFRRNLDRMR------EGFSETQ
LQ-NWSQ-QSL---ICY---------------DFILRCHSEHAIFGSKL-------TIAD
----KRSTDS----------------------------------------ATVD------
----------------------------PKCGH-FSI-----------------------
----R---GYVAEIRKL----DRKVSW-PFC--VPQNHE---------------------
--ES-EDCLHSLPP--M-------------------------------------------
------------------------------------------------------------
------------------------------------------------------------
--------------------------------------------RVPQFKWW-GCGN---
CLLKVN----------------------------------------SVTT-VTEGGQ---
-------------------------------IRNSGTDN------------GKTIS----
--AMVEP-AIPSPHLVYGL-------------------------------------AHNS
KE-SFL-EGRRV------------------------------------------------
------------------------------------------------------------
------------------------------------------------------------
--------------------------KEVANAPVDGSANQPALCKPNF-----------S
K-----EMKQVT--------VE-----LQSG-----------------------------
-------------------------EGI---SRDGTSPSE--------------------
-------------TFVN------------NAS-LH-------------------SSTDIC
FSNGD-FGSI--NEKS----------------DVLVSVI---------SNNNN-------
----K--GALC------------------------------------K-RIG--------
--------------------EFSVK-K----YR--NMVGLD-INKPDSHLPPFGNS----
T--ASQHSL--D---------KNN-----------------------VSEVVAAEP--IR
NCP------SKHSVQ-ESRSN-----EA--------EHEIVLGRGILA----EV-SMIS-
TFSGDKDCLNLRKINPVKQKDEDSANTT--------------------------------
---------------------------------KDSGETPLKVCWKTPLLQHEGS-----
-VEGIMICGRTEKVA---CNDSFEEIKET-------------------------------
-------LDTQ------------------------EMSSNKGND----------------
-------------PAFASNSYPMNEMLSVGADSTEENIFKKGKYSG--------------
----------DSLNH-GDDSAGQTFID-------------EENCDSPCRIDEHYANG---
------------------------------------------------------------
-----SLCKRKAP-KMRLISEIM----------------KCDA-ISAGAKGL--------
--DA----------------------------------ATLESEVELNLMDGSDLDPKVT
ST----------------------------------------------------------
-----------------------------------DN-----------------------
------------------------------------------------------------
---------------------KKSNGTKKRIRTR------------------LLEIYSSS
SL----------------------QFVEEPQNMA----GK-KSSSMKGEKKSKKRKHA--
QTISDDIPMD--------------------IVELM-----ARNQHE--------------
-------------------------RGLL-NSEGGGERQNQ-------------------
---------------------------------------------------AKPNSGERK
GPSIADLTEALK-NDF-----------------TGLLQEENSSKLKKKS-INGKSGN-HS
STKKAKKGHKDPGACTLYSENNSSHCFLNINPSLHFSPS-T------------CTTSIMC
CGDE----------------P---------------------------------------
----------------------------------------SKE------IQFPF------
---------------TEYTVESQWTQY----SQASYGTPI--------------------
-------FSNSVTTGVQTGQNDGAEP----------LSNTKNGTSTSE------------
-----------------KPK----------------------------------------
-------MKLKKISRQN---------------------SGVKSIKQSNHS----------
------------------CLHKCKEMDALR-----------------TQKREKYIDD---
----PKKL-----SPR--------------------------------------------
------------------------------------------------------------
-----------------------DLYLND------------------------------S
IP-----------------------------AMHL---LRLMDQGMC---SNMQE-----
------------------------------------------------------------
--DRAAMDGNQGS----FCNLLQLSEK-----------GHRRVEPVLG------------
-----------------------P---------DGSLSK---------------------
---------------------------YNICP-----MDFHCLNQNLPLVPVIRENG---
----------SPSGG-NSRSNNPFNWRGTDGYRDGISFGNLEERSK------PTIPTSL-
---------------------YL---ES-QRKEQARNTAMN-CLA---------------
-------LLSMKNPSHKVKSCLKNGFSEKNQ----KSLPVNYGGKKIQTSS-AMGTPVNY
EPKTPA-----AS----------------------------------IHTLFEVNNKAKE
RT-------IDAAKSTC----KTIIC--------SV-NRNPAE-----------------
------I---------------------------------N-------------------
-------------------------------SKEAEKY--------------------MG
Y-IEDFR-----------------------------FSNLSLPNGRLKS-----------
-------------------TLSPEGR-KRKRTVK----LAAI------------------
------------------------------------------------------------
------------------------------------------------------------
-------------------------------------
>TheHal|Thhalv10012702m|PACid:20204513
------------------------------------------MF----------------
--------------------------------LS--------------------STDQSS
P--N--N-PS---------------------------S-------SSN-----FL-HL--
----TNSSDE--------------------------------------------------
-----------------LGQ--------SHLSS-FSI-----------------------
----R---DYAFSHRTK----DIKKSW-PFS---STSLQ------------------LCL
K-HG-L--TDPLPP--I-------------------------------------------
------------------------------------------------------------
------------------------------------------------------------
--------------------------------------------QLLGSVKT-PTVH---
-PPE------------------------------------------ASSL-KTPNS----
---THVEA-TSYK--R-----------KL--ERL-GSNH---------------------
--TLAE-----TK--------------QG----------------FENAYLTSG------
SK-SEI---QVA------------------------------------------------
----------------------------------------------------------TV
------------------------------------------------------------
-------------------------------------N-KN----------------PRK
K------CGLI----------------VKTG-----------------------------
----------ACVDS------GSK-E-------GQSC-----------HFAASES---MA
L-RTCPICK----TFSS---------AS-NTT-LN-------------------AHIDQC
LSV-D-------SGQQ--------------------------------PI----------
--------------------------------------S-KP-NKP-R-N----------
--------------------K-P-RLK----VK--SITDIY-AAAKRCTL----------
------EDL--D---------IRN-GTKWAV-ISSY-SNRVA-----------SD---DK
P----------EVSN-KGKKR-----SM--LHVRI-DE--------------DD-AGIG-
PVYIDAKGQKLR----ILSEFNEKASD---------------------------------
----------------------PP----REQED-VSEK---------KSSS-EG------
--KGNH--KSFRKRL------REKKYYKH----CKVVPQSKKLTIRKG------------
-------NASE-------------IPEYQRGYSE-DGRGMERSE----------------
---------------TPGTTQR-RIFNQR-MLT-KRRL-SRNENRI--GRKS----D-QP
SE-NE------HSLL-ADPLMLRGPSHAST------DLS--ET-VSS---PLKSQNSWRI
CGESLV-TGKR-------SKSAS-------------------------------------
------------------------------------------------------------
---------------------------------FGANPL-RCSRPVDKVFA---------
------------------------------------------------------------
------------------------------------------------------------
------------------------------------------------------------
------------------SETKGFMKLKKA-R---------------------LDFSENE
D----EDEEEDSGRWESEM--------TQERELA--------DYDDWD-DNEETDK----
--VL------------------------------------LSSNP---------------
---SF-SG--------------------Q-DNDYESYEGT--------------------
----------------------------------------------------G-NNK--G
EDDMLDRTN----------VAEAEF-----------------------------------
-----------------------ESMIYEKTGCE--------TAER---------GS---
---------SFMEVDPIPI-P-GP------------------------------------
------PGSFL----QS-----------------------PWD------MGID-------
----------------AVENHGN--------SSVITSQVQ---------SSQDQL----D
LTD-----RNSSESPVSAISNF---------------A------APE-------------
---------TQ-------------------------------------------------
----------------------------TLSLHN---IITTD----K--RPSRFRDSD-Q
S-------------------CCCQRKE------------IAFEDTTFGQ-----------
------------------------------------------------------------
------------------------------------------------------------
-----------PGTTHMIQQDL-DLL-SKS--------------------------VP-A
VS-SN--------------------------SNPV---LRLMGKDLM-------------
------------------------------------------------------------
---VINQR-EET-------S-HGDSSL----------------KPT--------------
-----------------------S-----------QFID---------------------
---L--------------SKTQQVSP-P---------------VHLLHRP----------
----------YGGSG-LYFD----------------------TS------------TSF-
--------------------------YN-IP-----------------------------
------------------------------------------------------------
------------------------------------------------------------
------------------------------------------------------------
------------------------------------------------------------
------------------------------------------------------------
------------------------------------------------------------
------------------------------------------------------------
------------------------------------------------------------
------------------------------------------------------------
-------------------------------------
>GosRai|Gorai.006G226800.1|PACid:26832200
--MILCTFQPRL---SSLQLLGQ-------------------YFK---------------
--------------------------------LGSF---------------------LFR
F-----S-------LCYIQSILTVCFLTYGSFVSFFLC-------SKM--------KMH-
----CDDDDD------------------Y-------------------------------
----VNGE---TK---------------PGSRP-FSL-----------------------
----R---QFVVDARRK----DIFQCW-PFP---KKYLQ------------------VCM
K-YG-I--TNVLPP--F-------------------------------------------
------------------------------------------------------------
------------------------------------------------------------
--------------------------------------------ELCINPST-RAMN-K-
NIGQ------------------------------------------TCSD-QQ-------
--------------CK-----------DHV-----SFEN---------------------
--KA--------------------------------------------------------
------------------------------------------------------------
------------------------------------------------------------
------------------------------------------------------------
-------------------------------------VLQEK--------------LIKD
E------CNCYY-D-QMLLSNTPC------------------------------------
-------------------------N-------ESNLNF--------DH--TSV------
--VTVPVTR----ESSS---------VQ-GSN----------------------PHVHWR
ID----------TV-S--------------------------------------------
--------------------------------------P-KK-TRH-K-QK---------
------------------KRK-G-RQK----KR--LMSDIL-ARAKPCTL----------
------EDY--SI--------R--------------------------------------
--------------------------------------------------------CN--
------------------------------------------------------------
------------------------------------------------------------
------------------------------------------------------------
------------------------------------------------------------
------------------------------------------------------------
------------------------------------------------------------
------------------------------------------------------------
------------------------------------------------------------
--------------------------------------SITLSNDD--------------
------------------------------------------------------------
------------------------------------------------------------
------------------------------------------------------------
---------------------------EEAID---------------------DKLSSKD
VR----------------------------------------------------------
------------------------------------------------------------
------------------------------------------------------------
------------------------------------------------------------
---VLTI-----------------------------------------------------
------------------------------------------------------------
------------------------------------------------------------
------------------------------------------------------------
------------------------------------------------------------
------------------------------------------------------------
------------------------------------------------------------
----------------------------------------------KFGG----------
----------------------CISKTW---------NIN--------------------
------------------------------------------------------------
------------------------------------------------------------
------------------------------------------------------------
------------------------------------------------------------
------------------------------------------------------------
------------------------------------------------------------
------------------------------------------------------------
------------------------------------------------------------
------------------------------------------------------------
------------------------------------------------------------
------------------------------------------------------------
------------------------------------------------------------
------------------------------------------------------------
------------------------------------------------------------
------------------------------------------------------------
------------------------------------------------------------
------------------------------------------------------------
------------------------------------------------------------
------------------------------------------------------------
-------------------------------------
>AraTha|AT5G11530.1|PACid:19669089
------------------------------------------------------------
------------------------------------------------------------
---------------------------------------------------------MGS
----SIKINS----------------------------------------ISID------
---LAGAA---NE----IDM--------VKCDH-FSM-----------------------
----R---GFVAETRER----DLRKCW-PFS---EESVS------------------LVD
--QQ----SYTLPT--L-------------------------------------------
------------------------------------------------------------
------------------------------------------------------------
--------------------------------------------SVPKFRWW-HCMS---
CIKDID----------------------------------------AHGP----------
---------KDCGLHSNSK-----------------------------------------
--AI-------------------------GNSS---VIESKS----KFNSLTIID-HEKE
KK-TDI-ADNAI------------------------------------------------
----------------------------------------------------------EE
KVGVN----------CE---NDDQ--TATT-----------------FLKKARGR-----
---------------------------PMGASNVRSKSRK-----------LVSPEQVGN
N-----RSKEKL-NKPSMD--------ISSW-----------------------------
----------K----------EKQ-N----V-DQAVTTF-----------GSSEIA-GVV
E-DT--PPK----ATKN---------H--KGI----------------------RGLMEC
DNG-S-------SESI----------------NL--------------------------
----------------------------------------AMSGLQ-R-R----------
--------------------K-S-R-K----VR--LLSELL-G--NTKTSGG--------
------SNI--R---------KEE-SALK-------------------------------
-----------KESV-RGRKR-----KL--------LPEN--------------------
----NYVSRILS----TMGATSENAS----------------------------------
KSC-------------------------------------DSDQGNSESTD-SGF-----
--DRTPFKG-KQRNR------RFQVVDEF----VPS------------------------
-------LPCE------------TSQEGIKEHDA-DPSKRST--------PAHSLFTGN-
DSVPC----------PPGTQR-----------TERKLSLPKKKTKKP---------VIDN
GKSTVI-SF-SNGID-------GSQVNSHT----GPSMN----TVSQTR-DLLNGKR---
-VGGLF-DNRLAS-DGYFRKYL-----------------------SQVNDKPITSLHLQD
----NDYVRSRDA-E------------PNCLRDFSSSS-KSSS-GGWLRTGV--------
--DI----------VDFRNNNHNTN------RSSFSNLKLRYPPSSTEVADLSRV-LQKD
A-----------------------------------------------------------
------------------------------------------------------------
------------------------------------------------------------
------------------------SGADRKGK--------------------TVMVQEHH
GA------------------------------------PR-SQSHDRKETTTEEQN----
---NDDIPME--------------------IVELM-----AKNQYE--------------
-------------------------RCLP-DKEEDVSNKQP-------------------
---------------------------------------------------SQETAHKSK
NALLIDLNETYD---------NGISL---------EDNNT-SRPPKPCS-SNARREE---
---------------------HFPMG-RQQNSHDFFP-----------------------
-------------ISQPYV-P-SP------------------------------------
------FGIF-----PP-----------------------TQE-----------------
------------------N-RASSIRF----SG------------------HNCQWLG-N
LPT-VG-NQNPSPSSFRVLRAC---------------DTC-QSVPNQY--RE---AS-HP
IWPSSMIP-PQS--QY-KPV-SLNI--------------NQ--S------TNPGTLSQ--
--------------ASNNENTWNL----NFV-------AANGKQKCGPNPE---------
------------------FSFGCKHAA------------GV------SSSSSR-------
------PI----------------------------------------------------
------------------------------------------------------------
-----------------------DNFSSES-----------------------------S
IP-----------------------------ALHL---LSLLDPRLR---ST-T------
------------------------------------------------------------
---PADQHGNTK-----FTK-----------------------RH-----FP-PANQS--
-----------------------K-----------EFIE---------------------
---LQT------GDSSKSAYSTKQIP-F----------DLYSKRFT-QEPSR-KS-----
---FPITPP-IGTSS-LSFQN---------------------ASWS-----------PH-
--------------------------HQ-EKKTKRKDTF---------------------
-----APVYN-----THEKPVF--------------ASSNDQAKFQLLGASNSMMLPLKF
HMTDKE----------------KKQ-KR------------------------KAESCNNN
AS-------AGPVKNSS----GPIVC--------SV-NRNPAD-----------------
------F-----------------------------------------------------
---------------------------TIP-E-PGNVY--------------------ML
T-GEHLK-----------------------------VRKRTTFKKKP------A------
-------------------VCKQDAM-KQTKKP---------------------------
-------------------------V-------CPPTQ--------NA------------
------------------------------------------------------------
-------------------------------------
>GlyMax|Glyma20g38700.1|PACid:26337566
-------------------------------------------M----------------
--------------------------------MSQQ---------------------QNL
SS------------V-------------------------------SQ--------SLL-
----QQTISG--------------------------------------------------
----------------------------ANVKP-FSI-----------------------
----R---QCVLASRHT----NILQSW-PFH---EKHLQ------------------LCL
N-QG-L--KEVLPP--F-------------------------------------------
------------------------------------------------------------
------------------------------------------------------------
--------------------------------------------GR-QASPA-ESVQ-G-
CSNLMQ----------------------------------------SLD--DN-------
--------------------------------------V---------------------
--KEAD--------------------------------FCKA----------------EV
---PHL------------------------------------------------------
------------------------------------------------------------
------------------------------------------------------------
------------Y----------------------DDHPQN----------------IKN
E------CD------------------YKVT-----------------------------
----------KQPSS--------H-E-------EGN---Q--------------------
--HKCSISS--------------------TSN----------------------VHKSSP
------------PLPP--------------------------------------------
--------------------------------------S-KA-VKD-K-RR---------
------------------RCR-G-RRK----KR--SIVDIL-AMARHSTL----------
------EEI--H---------GMN-KFYYAA-T-VIEGCQQTGAY--------ENI--SK
S----------ELAG-EDSCR-----NA--------GSED--------------------
--LVV-------------------------------------------------------
------------------------------------------------------------
------------------------------------------------------------
------------------------------------------------------------
------------------------------------------------------------
------------------------------------------------------------
------------------------------------------------------------
------------------------------------------------------------
------------------------------------------------------------
------------------------------------------------------------
------------------------------------------------------------
------------------------------------------------------------
------------------------------------------------------------
------------------------------------------------------------
------------------------------------------------------------
------------------------------------------------------------
------------------------------------------------------------
------------------------------------------------------------
------------------------------------------------------------
------------------------------------------------------------
------------------------------------------------------------
------------------------------------------------------------
------------------------------------------------------------
------------------------------------------------------------
------------------------------------------------------------
------------------------------------------------------------
------------------------------------------------------------
------------------------------------------------------------
------------------------------------------------------------
------------------------------------------------------------
------------------------------------------------------------
------------------------------------------------------------
------------------------------------------------------------
------------------------------------------------------------
------------------------------------------------------------
------------------------------------------------------------
------------------------------------------------------------
------------------------------------------------------------
------------------------------------------------------------
------------------------------------------------------------
------------------------------------------------------------
------------------------------------------------------------
------------------------------------------------------------
------------------------------------------------------------
------------------------------------------------------------
-------------------------------------
>BraRap|Bra002831|PACid:22693365
------------------------------------------MQ----------------
--------------------------------VN--------------------------
------------------------------------------------------------
------------------------------------------------------------
------------------------------------------------------------
-------------------------TG-PRT---LKKAG------------------LFP
Q-HG-L--TDPLPP--M-------------------------------------------
------------------------------------------------------------
------------------------------------------------------------
--------------------------------------------QPLNFVVS----L---
-PP---------------------------------------------------------
------EA-ISCK--R-----------KF--EKL-CSNQ---------------------
--ALAE-----TK--------------QG----------------FENGSLASG------
SK-SKI---QVA------------------------------------------------
----------------------------------------------------------NV
------------------------------------------------------------
-------------------------------------N-KN----------------PIK
K------CGFV----------------VKAG-----------------------------
----------ACGDG------ESK-A-------DQGC-----------V-----------
------------------------------TT-LN-------------------AHIDKC
LSV-D-------SGQQ--------------------------------PI----------
--------------------------------------S---------------------
--------------------K-P-RRK----VK--RMVDIY-ATAKRCTL----------
------EDL--D---------QRN-GTKWDM-SSSYSSNKVV-----------SDN--NK
P----------QVCN-KRKKR-----SV--LHANI-DE--------------DA-ATIG-
PVYIDAKGQKLR----IISEFNEKASE---------------------------------
-------------------------------ED-VSEK---------ESSK-EG------
--KGNY--RGFRERL------LGKKYHKH----CKC------------------------
-------NASE-------------ILECRRGYSE-EC-----------------------
-------------------------------VI-KKHL-WRN---------VC---D-QP
SE-NG------HSLSAADPPVSRGPSHANF------DLT--ET-VSS---LLNSHNSWRS
CGESQV-SGK--------------------------------------------------
------------------------------------------------------------
----------------------------------ITKRE-RCSMPVDK------------
------------------------------------------------------------
------------------------------------------------------------
------------------------------------------------------------
------------------------VKLKKA-R---------------------SE-NEEE
D--------EDSGRWESEM--------TQERVMA--------DYN----DNEERYK----
--VF------------------------------------LSSKT---------------
---ST-TG--------------------G--------EEI--------------------
----------------------------------------------------G-NNNI-R
DDNMLDKTST---------DADAEF-----------------------------------
-----------------------ESMVYEETGCD--------DTEER-------GGN---
---------TFMEVDPIPI-P-GP------------------------------------
------PGSFL----QS-----------------------PWD------METD-------
----------------ASEHRGN--------FSV--------------------------
------------------------------------------------------------
------------------------------------------------------------
------------------------------------------------------------
---------------------------------------KSLSESTFGQ-----------
------------------------------------------------------------
------------------------------------------------------------
------------AAPHMIQQDL-GLL-SKS--------------------------FH-A
AP-SS--------------------------STSV---LRLMGKDLM-------------
------------------------------------------------------------
---VINQR-EDT-------S-RGDSCL----------------KST--------------
-----------------------S-----------QFQD---------------------
---L--------------AKTQHVSP-P---------------AHLLPRS----------
----------YGGNG-LYTP----------------------AQAF----------TTF-
--------------------------RD-NSN----------------------------
----------QEL-----------------------------------------------
------------------------------------------------------------
------------------------------------------------------------
------------------------------------------------------------
------------------------------------------------------------
------------------------------------------------------------
------------------------------------------------------------
------------------------------------------------------------
------------------------------------------------------------
-------------------------------------
>AraTha|AT5G56250.2|PACid:19667393
------------------------------------------MF----------------
--------------------------------LS--------------------STDQRS
PSNN--N-PS---------------------------S-------SSS-----FL-HL--
----TNSCDE--------------------------------------------------
-----------------LGQ--------SHLST-FSI-----------------------
----R---DYAFSYRTK----NIKKSW-PFS---STSLQ------------------LCL
N-HG-L--TDPLPP--I-------------------------------------------
------------------------------------------------------------
------------------------------------------------------------
--------------------------------------------Q---------------
-PPE---------------------------------------------V-KKPNI----
---THVEA-VSHK--R-----------KS--EKL-GSYQ---------------------
--ILVET----TK--------------QG----------------FENGLLASG------
SK-SKI---QVA------------------------------------------------
----------------------------------------------------------MV
------------------------------------------------------------
-------------------------------------N-KN----------------PRK
K------CGLI----------------VKPG-----------------------------
----------ACVDS------GGK-E-------DHSS-----------LFSASDS---MA
L-RTCPICK----TFSS---------AS-NTT-LN-------------------AHIDQC
LSV-D-------SGQQ--------------------------------PI----------
--------------------------------------R-KP-NRP-K-T----------
--------------------K-P-RLK----VK--TMTDIY-ASAKEGTL----------
------EDL--D---------KRN-GTKWAM-ISSY-SNRVV-----------SD---DK
P----------EVSN-KVKKR-----SV--SRARI-DE--------------DA-AGIG-
PVYIDAKGQKLR----ILSKFNEKASD---------------------------------
----------------------PS---RREHEE-VCEK---------KSSS-EG------
--KGG---KSFRKKL------WGEKHYKH----RKLVPQNRKLTVRKS------------
-------NASE-------------IPEYRRGYSK-EGKDFERSE----------------
---------------TSGPGQG-RIFNQR-MLT-KRSL-SRHGKKN--GTDIC---E---
SE-NW------NSLS-EDPLVLRSPSHVST------DLS--ET-VSS---PLNSIGSWRV
CGESQV-SGKSWALSR--NRSIESDL----------------------------------
------------------------------------------------------------
---------------------------------FVANPL-RCLTPV--------------
------------------------------------------------------------
------------------------------------------------------------
------------------------------------------------------------
--------------------ARGVMKFKKA-R---------------------MDFSENE
D--------EDIGKWESEM--------TQERELS--------DYDGWDDDDGETDK----
--VA------------------------------------LSSNP---------------
---SF-SG--------------------E-DNDYESYEET--------------------
----------------------------------------------------G-DNK--G
GDDMLDKTK----------DADVEF-----------------------------------
-----------------------ESMVYEKTGCE--------TAEQ---------ES---
---------SFMEVDPIPI-P-GP------------------------------------
------PGSFL----PS-----------------------PWD-----MMGTD-------
----------------AVEHHGN--------SSVITSQVH---------SSQDQF----D
LTD-----RNSSESPVSAISNF---------------A------APE-------------
---------TQ-------------------------------------------------
----------------------------TLSLHN---IITTD----K--RPSRFRDND-Q
S-------------------CCCQRKE------------KALEDTTFCQ-----------
------------------------------------------------------------
------------------------------------------------------------
-----------PPPPQMIQQDL-DFL-SKS--------------------------VP-A
VP-ST--------------------------PNPV---LRLMGKDLM-------------
------------------------------------------------------------
---VINQR-EEP-------S-HNESSP----------------KPT--------------
-----------------------S-----------QFLD---------------------
---L--------------SKTQQASP-S---------------VNLLHPP----------
----------YSGNG--YFD----------------------TN------------TSF-
--------------------------YN-IP-----------------------------
------------------------------------------------------------
------------------------------------------------------------
------------------------------------------------------------
------------------------------------------------------------
------------------------------------------------------------
------------------------------------------------------------
------------------------------------------------------------
------------------------------------------------------------
------------------------------------------------------------
-------------------------------------
>TheCac|Thecc1EG030507t1|PACid:27446303
-------------------------------------------M----------------
--------------------------------LS----------------------IENP
P--P--D-PP---------------------------C-------PCQ-----FL-QL--
----KSGSDEI----------------ERPPH--------KLPLPE------VDL-----
---LKQPS---------LDHHHHNHHH-TPLPK-FSI-----------------------
----R---NYVFTARSK----DIKTNW-PFS---PKNLQ------------------LCL
K-HG-L--KDPLPP--F-------------------------------------------
------------------------------------------------------------
------------------------------------------------------------
--------------------------------------------QPLDTVRN-QSLK-R-
CTVE------------------------------------------TNPF-EKQNTR---
---EFDEE-PSGS--N-----------DD--VVLELSND-----------------AHSN
H-DIAG-----TC--------------IDNS-------SCRSGGEHENDLPSTTT-S--A
CQ-SEI---DSV------------------------------------------------
----------------------------------------------------------LV
NK--------------QSNLPLETDTSVE------------------ASAEVQATG----
--------------------------P-FKSQKTENTT-RP----------------SGK
K------CRLI----------------VKFG-----------------------------
----------PHSDR------SST-E-------DIAS----------NCTTVSE---SMA
S-KVCPVCK----TFSS---------SS-NTT-LN-------------------AHIDQC
LSV-E-------STPK--------------------------------WTAD--------
--------------------------------------S-KL-TRN-R-I----------
--------------------K-P-R-K----TR--LMVDVY-ATAKPCTL----------
------EEL--D---------RRN-GTSWAT-ASNI-PR--------------QDS--ER
L----------EISD-EGKKQ-----RV--SPIH--PE--------------DT-GDVG-
AVYIDANGTKLR----ILSKFNDV------------------------------------
------------------------PPVSKVGEDLGP-H---------KSLK-GG------
--KGSKFFSTKKKRR------HAPKHHKY----LKLAPQSRKIFSHKT------------
-------RSST-------------IVGGEEGYCG-VEESCRSE----------GPQVTK-
Q---------------IKSSDS-RNLRQR-VCS-KRAGLSRKPNAQA-RQQPLICKW-HV
TR-DLRGQS-DQSHQ-GDHVVERNCVRKFK------ISS--ENPISS---PEKCETIEKP
VYEAPV-IDKRERSFG--RKRVRSPL-----------------FGARICNNVERSLLPLK
Q-NGNQ-LSKDHP-----------FVHED-HMVRSLNSGGNCI-SSLSKKMVDI--DANS
NPE-----------TPVTATTTISQ-------HSFAFKCFRSS-PKKNVLAASNRSSMVE
S-----------------------------------------------------------
------------------------------------------------------------
------------------------------------------------------------
----------------RSNLVEKYSTRESQ-----------------------LHFMAEI
D--------EGAMAWCPEV--------DQECDLV---------HDGA-NDQCGGKE----
--ITEELSFG--------------------GSSVQG----TGEQ---RGRVSISGREITM
PLKSIQSAPYCY----------------D-HDERENTDSSAR-------GNEDILDKVDG
LESVEE---------------------TVTS----------LSQSVETKF-NKLSNPSKN
RSNSLQSIE----------DYSGPLCG---------GQGL-PDPTRPSL-VDKPNMF-CA
-------------------E--VDHGIIGQTSN----------MGGELDSDA-AQGN---
---------SFPEVDPIPI-P-GP------------------------------------
------PGSFL----PS-----------------------PRD------MGSD-------
------------------DFQGN--------SSLTTSRIQ---------SSQDQL----D
LVD-----GDSSDSPISAVSTI---------------S---NSAEAR-------------
---------SDLKYA--EPS-AFI-GPPATL--------ERDRS-GYST-AKPEPLVE--
--------NGAAVPQTS-MGPER-TFEGEKFRVH---RISME----K--RPLIFKN-DDQ
P-------------------CCCQRKE------------RSSQSFSLNYQESQLLR----
----RRTM-ASMMVPA--------------------------------------------
-------------------------TGMQIGTNPNIRHNNLDARPETF---SLSSGANLG
SEQMVLPTVKTPAGPIPFKGCP-DAG-VKLSSRSDC--------------------DS-A
SP-SS--------------------------SNPI---LRLMGKNLM-------------
------------------------------------------------------------
---VVNKE-EDA-------S-VPLGQA----------------QSC----AQ-SNCLT--
-----------------------P-----------NFPT---------------------
---S-S------GISSSNIRNQGGLS-F---------------HHTMPQGSL-I------
---FDQNP--NDLVG-QSFD----------------------VRLT----------NGY-
--------------------------RN-RASLATPQ-----------------------
----------TPL--QFPAGMV-------------------LDEHMDCGFT-ASMELYKY
EGNCNL----------------PTRPNRPKNKLGPAATYDMEKVT-------TLDCRQRY
GD---------SAVSSK------EVI--------VI-DDAPET-ETNKTADIAKHSEGLR
-ESQL---ISYGISMPLVP-NHIVRHKN--------------------------------
--PFSRYQSEDSPLIGDPTVVHNNNFHTIP-SRRAN------------------------
--TSPVR-WDCTS------------------EGSGMLQRGPFMAASPST----S------
------------------------------------------------------------
----------------------------------------------HLRSA-LYY-----
-------SPSLS------------------------------------------------
-------------------------------------
>SorBic|Sobic.006G115600.1.p|PACid:28403462
-------------------------------------------M----------------
--------------------------------LS----------------------SEHP
SG------PS---------------------------C-------SSKSAAPGVS-ADPA
----TTSVAE-----------------EPASQDP------------------RD------
---LV-----------------------QPYPK-FSI-----------------------
----R---DYVFAARSK----GIKRSW-PFH---PHSLE------------------LCL
N-HG-V--KDPLPP--F-------------------------------------------
------------------------------------------------------------
------------------------------------------------------------
--------------------------------------------EPPDLIRS-QPLNTS-
TDVE------------------------------------------QPAA-CSEAIISV-
---------------------------GL--VKNRDAGS-----------------SNEY
T----------GD--------------INFQ-------SCQP-VD-ESLAPTPYT-SPED
GK-SSI--DQVG------------------------------------------------
----------------------------------------------------------ST
NES------------DHTDEAIPIDLQDNS--------------CTKASRRTEVA-----
------------V-------------PLRRLRNIDSSC-EP----------------SEK
K------CKFV----------------VKLG-----------------------------
----------ASTDI------RRA-E-------DIAS----------NSSSVSD---PMA
S-KTCPVCK----VFAS---------TS-NTT-LN-------------------AHIDQC
LSA-E-------SNTE--------------------------------H-VE--------
--------------------------------------T-VL-VKS-K-V----------
--------------------K-P-R-K----KR--LMVDIY-KTALPYTL----------
------EDL--D---------RRN-GTNWAV-ELAM-SP--------------VS-----
----------KEVCT-ENRSP-----EV--VSFD--RR--------------DD-EREG-
DVYVDSNGIKIR----ILSKCNDVPSV---------------------------------
------------------------------RDDLGS-R---------KVVK-HG------
--TGKGILTSKKMLK--------SKLLKN----KKLKMHGKKYNKTSQ------------
-------LNSQ-------------VQAYPHDDIN-EETSEEEQ---------QAWNPSE-
S---------------TSNCGS-RTMQQW-VCS-KRSDINKSLSRKH-SGKIF-------
---DKVTPG-AQKSD-------RSSMLGFN----DSQVR--ESPAGVF----SSESPEYM
ATTSEA-IGVEQSKGP--SKVLRSIPTWSSKTH----------LQSTVMPKVPRSAAALA
KRKIKE-IGRREA-----------TKLDNYDIVRNHTSAKRSE-ARSLSLST---AGPSN
GPNR----------LASTSKKIRKH------RSLLRTGKCAFSPSSTRLVHGFGEEHELD
T-----------------------------------------------------------
------------------------------------------------------------
------------------------------------------------------------
----------------SHVNKKLRVTSNEGPK----------K----------FLKHTEE
D------TADNDFSFASDMP--VSGQQNDQYDIA--------QETEGTQMDCEGED----
--AETDVPYD--------------------SV--------SRSDP---------------
----------------------------A-DCCNQISDVSLSP-----------------
------------------------------------------------------ENNRTA
DDDVLVEGY--------------------------------SVAVEDPD-SSEQLA--HG
------------------HE-----------------------SNSAANNEV--------
---------EEWQMDPTST---KE------------------------------------
------SSPCL----TS-----------------------NRD------MGPG-------
------------------GPQDN--------SSITSNGEN---------SNQEHD----L
PLG-----QDSLDSPISTASTM---------------S---PPAALKD------------
---------SRTNEE--EPG-PST--GRTVE--------EQITG-CLNQETKTIPVAT--
--------EGEQLP-------------------------------------------NEK
P-------------------FRCSCKE------------NISRESH----QSAVAR----
---PMLNF-TGKQVPQ--------------------------------------------
-------------------------LHIGSRASSSFST-------------------YQR
TSTKPNPCLDSHDHLLAAKVSA-ESAINLP-YATDC---------------ISPSLQT-Q
LP-SP--------------------------SNPI---LRLMGKNLM-------------
------------------------------------------------------------
---VMNNE-ESL-----HPQ-APSSDY----------------------ILR-GNYAA--
-----------------------P------------------------------------
-----V------GFMPPNYQHLSNSA-FI------N-MPPTTASHQIPLPSV-QAS----
--SFVAPPL-HGGSM-MQSDH---------------------HSQQ----------KSY-
--------------------------RN-IM-----------------------------
----------PVM--HHPTYMM--------------------------------------
------------------------------------------------------------
----------------K------EVI--------VI-NDSPER-RS--------------
-EPQASMLFPPATPPTLP--VPNNMPPH--------------------------------
--PFYRLPPQSPVFPRER-AVGSMPVYANV-GSVVG------------------------
--VN-SS-QGSQT------------------EVANSYMPNPFFVQSRTG-----------
------------------------------------------------------------
----------------------------------------------YIN-PPVYY-----
-------SQNLR------------------------------------------------
-------------------------------------
>SetIta|Si009264m|PACid:19697088
------------------------------------------------------------
------------------------------------------------------------
------------------------------------------------------------
------------------------------------------------------------
------------------------------------------------------------
------------------------------------------------------------
------------------------------------------------------------
------------------------------------------------------------
------------------------------------------------------------
------------------------------------------------------------
------------------------------------------------------------
------------------------------------------------------------
------------------------------------------------------------
------------------------------------------------------------
------------------------------------------------------------
------------------------------------------------------------
------------------------------------------------------------
------------------------------------------------------------
----------------------------------------------------------MA
S-KTCPVCK----VFAS---------TS-NTT-LN-------------------AHIDQC
LSA-E-------SNTE--------------------------------L-VE--------
--------------------------------------T-VL-VKP-K-V----------
--------------------K-P-R-K----KR--LLEDIY-KTALPYTL----------
------EDL--D---------RRN-GTNWAV-ELAM-ST--------------VS-----
----------KEVCT-ENQSP-----EV--APFD--RR--------------DD-EKEG-
DVYVDSNGIKIR----ILSKCSDGPLV---------------------------------
-----------------------------LRDD-DS-R---------KVAK-HE------
--TGKCILMSKKIPK--------SKMLKN----KKLKMHRKKYNKTNH------------
-------LNSQ-------------VPAYSHDDIN-EETSEEER---------HSRNPSG-
S---------------TSNCGS-VTMRQW-ACS-KRSDITKNFSRKF-S-----------
---DKVASG-AQKSD-------RSSMLGFN----DSQIT--ESPAGVF----SSESPEDM
ATTSEA-IGFEQSN----ARLLGSIPTWSSKTP----------LQSGIVPKVPRSAAALA
KRKIKE-IGRREA-----------NKLDNYDIERNPSSAKRSE-ARSLSFST---AGPSN
GPNR----------LVPTSKKIRKH------RSMLRTGKRAFSSSSSRLVHGFGRDHEPD
T-----------------------------------------------------------
------------------------------------------------------------
------------------------------------------------------------
----------------GHVNKKFRVSNNEGPK----------K----------FVKHTEE
D------TADNDSSFGTDMP--ESGQQDDQYDVP--------QETEGTQMYYEGEE----
--PETDVPYD--------------------ST--------SRSNP---------------
----------------------------V-DC--QISDGSLSP-----------------
------------------------------------------------------ENNRSA
-GNVLVEGY--------------------------------SVAVEDPS-SSEQLAH-HG
------------------QE-----------------------SNSVVNNET--------
---------EEWQIDPAST---KE------------------------------------
------SSACL----TN-----------------------NRD------MGPG-------
------------------APQDN--------SSITSNRED---------SNQEQG----L
PLG-----RDSLDSPISTASTM---------------S---PPAALKD------------
---------SRMNES--EPG-PST--GRTVE--------ERTTG-SLNQENKSIPIAR--
--------EGEQMP-------------------------------------------NEK
P-------------------FRCSCQE------------NIARDSN----QSAVVRP---
---PMLNF-TGKQVPQ--------------------------------------------
-------------------------LHIGLRASSCFST-------------------YQR
TSTKPNPCLDTHDHPLAAKVSA-ESAMNLPSYTADC---------------MSPALQN-Q
LP-SP--------------------------SNPI---LRLMGKNLM-------------
------------------------------------------------------------
---VMNNE-ESV-----HPQ-PPSSDY----------------------MLR-GNYVA--
-----------------------P------------------------------------
-----V------GFVPPKYQHLSNSA-FI------N-TPPTTASHQMPLPSV-QAG----
--SFVGPPL-HGGSV-MQSDH---------------------HALQ----------KAY-
--------------------------RN-IV-----------------------------
----------PVM--HHPNYMM--------------------------------------
------------------------------------------------------------
----------------K------EVI--------VI-DDSPEH-RS--------------
-EPQVSMLLPHAPSPATMP-TPNTMPPQ--------------------------------
--PFYCLPSQSPILPRDR-AVGSMPVYANV-GSMVG------------------------
--VGSSS-QGSQT------------------EVANPYMQNPFFAQSATG-----------
------------------------------------------------------------
----------------------------------------------YLN-QPMYY-----
-------SQNLRR-----------------------------------------------
-------------------------------------
>SolTub|PGSC0003DMP400030217|PACid:24415647
-------------------------------------------M----------------
--------------------------------PA--------------------------
------------------------------------------------------------
------------------------------------------------------------
----------------------------VSIDG-FSI-----------------------
----R---EYTAKMRSV----DVVKCW-PFD---EST----------------------K
E-DH-V--RAMLPP--I-------------------------------------------
------------------------------------------------------------
------------------------------------------------------------
--------------------------------------------TVKKFSWWLDVLE---
------------------------------------------------------------
------------------------------------------------------------
--SEDSD----DV-----------------------------------------------
------------------------------------------------------------
------------------------------------------------------------
------------------------------------------------------------
------------------------------------------------------------
------------------------------------------------------------
------------------------------------------------------------
----VPVRR----NGTG---------RK-VKC-V--------------------------
------------------------------------------------------------
--------------------------------------------KG-KT-----------
--------------------RVQ-K-K-----R--SIVDIF-AVAPQVERTDGDDD----
Y----YDDE-EDEDEED------D-DNCAVVNEGKKEFS-----------DRNGNA--IR
I---------RK----SKRRI-----TM--------KKK----KTIASK-----------
---LKEVKKTMK----KDRRFKQRKNVNS-----------RYLDLLIR---------KKE
RFDKLKVP----------------NSFSKPSCSQHRKMCEKDMEDISPTYG-KKP-----
---QRKHLVSEKKPKGLTDSKFSADDQR---MMNSVC-----------------------
-----------------------SNLKKRTKQF----PVENSSG----------------
--------------GILSGPNEANFCSNQ--QGDRHVI---SDD----------------
----------------------------------------------------ATER----
------------------------------------------------------------
------------------------------------------------------------
--------------------------------------GEVLSLVEEKGINKH-------
------------------------------------------------------------
------------------------------------------------------------
------------------------------------------------------------
------------------------ILRTTESE--------------------LTVQPGSP
KR----------------------SAVQSTADAPGLLRHN-IGTK---DNSSECSDVFNQ
VSEGN-DNLK-----------------------LFGRGSGV-ASHS-------SQYFCNP
GSLHVS----------------------Q-QMYNHQKNDQIVGS----------------
-----------------------------------------------------LINACGA
SERSHDKLRGSP-PEVTG--VCSVHSV------KAYPQHSAA----YEN-VNRKP----I
SLPET------------IVG-NCSGHFMQYQPLPQICHQ-E------------LMCK---
-------ICSFPEWKQR-------------------------------------------
------ESMH-----GEKGI---------------------EK----DYVRLPL------
------------------NSQGELIDL----NSNSKGKL-------------TQL-PSSR
RIA-----GSSGGLAVSNVS-----------------HSNMDNI-SDA----------RG
WDKRAP---STDQLKR-SSADDSMEWSPTFPVPSR-LGIYEYD-----------------
-------AGRTNVELDP--------LKQNKESIT-PFELDCSVSNLSNHR----------
----------------------SKLNDQAK------------------QLETSRSKQ---
----YGNS----------------------------------------------------
------------------------------------------------------------
--------------------------------------------------------DDVS
LV--------------V--------------TPSK---MRLMGKEFTVDR---RDFHAPL
DKRI-WTDKQIIAEKF-------------SAETYNYSSVVTNHDQQNLTVHPVLGTLKGM
VACSPSIQINQAIPRP------------------------QVCPPHFSRQID-SVQQN--
----------CLGAIKQIPFS------LYNQKP--NFEE---PFPGGYK----SFT----
---ISPYGPVPTLMHHYSSQSGGSSS-LD--------L----------NSTS-CA-----
----INFPYLRPDSG-RNFR--PS-W--------------SQFSTE---S-TPWFS----
--------------------------DA--KQKKLLMDFHE-LYSTSDRKNYYCSSIAGD
SRQIDP-SVYLAS-ERFCSFTQR-PQHALEN----PVSPPSLAN--------YSPMPLQI
GSGVNT------G-TYKRHGDVTKITSTPCL------------------RDLGDSRKSKK
RP--LSTS-DNRTNVAE----IPNF---------WF-REDPYVVSA--------------
-PLKSYS-NFEG------Q-YSCR------------------------------------
-KGIESGSVKGMS----------NSIESGQSGTTEAR----LGSFKDEDTLKFE---CTL
G-SGPIKLTAG--------------------------AKHVL-KPCLY------------
----------------------NDQT--NFSPA-----HSTIQFDASA------------
-------------------------------AGSTTQE--------TEQSTKTYKF----
------------------------------------------------------------
-------------------------------------
>TheCac|Thecc1EG001834t1|PACid:27437279
------------------------------------------------------------
--------------------------------MA--------------------------
------------------------------------------------------------
------------------------------------------------------------
----------------------------VVFEG-FSI-----------------------
----R---EYASKMRSI----DVVKCW-PFS---GASSSSL--------DDDDNGNSRIN
K-QT-V--ESLLPP--I-------------------------------------------
------------------------------------------------------------
------------------------------------------------------------
--------------------------------------------TVTKFRWWSEELD---
------------------------------------------------------------
------------------------------------------------------------
--RLKST----EL----------------------------------------------A
NI-Q--------------------------------------------------------
------------------------------------------------------------
------------------------------------------------------------
------------------------------SSSSNMENNK-----------LQETQLRNQ
NNL------------------------LQVY-----------------------------
----------LHVEE------KSD-E-----RLDMLE-----------------------
----CPVCG----AFAA---------ST-VNA-LN-------------------AHVDSC
LAQ-A-------SREE--------------------RR----------QMR---------
-----------------------------------------MAIKATKS-----------
--------------------RAP-K-K-----R--SIVEIF-AAAPQIHKV---------
------EDAAEDNNLLD---EDEN-GSFKSELNCKIERP---------------------
------------------KKK-----KK--------KKK----VAIVKK-----------
---LMKKKRKMK----KNKNKNKKKD------------------GLIA---------NEE
NGSKLKLQI-------------PVNFNRKPNNTLCNRG-----SNAVSILK-KKP-----
---SIKCLSAKKKNKVVQASKPIVEHEN---RNSPVR-----------------------
-----------------------GILKNPPKII----SGQNAAM----------------
--------------CNVRAISQASTCGVQ--HSARHVSFLGQDD----------------
---------------------------------MLGPHK--K-HATSFE-----KG----
------------------------------------------ICGI-DLDSFD-------
------LSKKGHW-------------------------------IEG-------------
--------------------------------------DKEFPAREINGSDDEGVS----
------------------------------------------------------------
------------------------------------------------------------
------------------------------------------------------------
------------------------FSTENGIG--------------------VQAMMEKQ
QL----------------------PDIHHNVDIPKFLRPC-IVEQEKENNFSDKSLPTGQ
VVVDS-GNLH-----------------------MSNQGNQT-ALRN-------PLYTGVP
RLFSSV----------------------K-EVQNPFINSQVCGG----------------
-----------------------------------------------------ASTASNY
SSVFVDYFGDHT-QEVAS--ISSKATA------RASLQPSSSGFALSKN-VNESA----P
FASQF------------ASE-TVSGYALSHQPLYHLSPI-E------------LMGR---
-------LCPFPEWKQK-------------------------------------------
------AVAF-----REKYR---------------------DE----EFFGLPL------
------------------NSQGELVQA----NSTGKGGF-------------NQL-KKST
PAS-----GSSN--SISNL--------VLP-------TRIDDHSILKG----------KH
FIGSAH---PNNQLSL-FPAQYHMKENATVHSPAR-LGATQSQG----------------
-------PRKEDGYCLN-SD------RRCNRSVC-LMDSDLNLTNISFSG----------
----------------------CGQYDQFQ-----------------NQKEKGITHA---
----KENA----------------------------------------------------
------------------------------------------------------------
--------------------------------------------------------DKMH
LN--------------R--------------PPPT---MRLMGKDVAICRSS-DERQGFA
DGKV-WTHKEIIREHH-------------PQGTVLQNSYVDRHFTQDWLLNPASGQFKET
PDQRFEIESNQAFPSNAFMK-PLES---------------NFFQPGLNWQAN-PEFHNS-
SLTIARNPDPNSHHFAHSPTS----HAIFENGA--DFQE---PFISRNE----NLR----
---VSSQLPSA-STSHRIYQNINGSS-VE--------HKY---KQNLQNAVK-SS-----
----FNFPFLHPDQG-EHVQ--PS-W--------------FRGSSK---SLIPWLL----
--------------------------QA-TQQVKAPCTPSQ-PFPDEGGRRHPHTM-QTS
FLTNPL-VPHLPI-VSYDHNPMI-SHSHMES----PVGQPYIAH--------SPLIPALP
GIKPSS------P-VNMSHRNRIKFKDRMKLKSVGI-------------QDPDICRKTRK
RP--RAKE-DCPMKPIK----IPSL---------GI-QDKSRAATR--------------
-STRENF-FDD-------I-QCNM------------------------------------
-GSLEIDPYRDEA----------GLVGWIPNEPRCNGF----GASAVIDSSKID---GVT
R-PGPIKLGAG--------------------------VKHIL-KPSQN------------
----------------------VDQD--NSRLI-----HSTIPFASVT------------
------------------------------DCGNILET--------QKKSTKIYRF----
------------------------------------------------------------
-------------------------------------
>RicCom|29794.m003433|PACid:16808792
-------------------------------------------MKKNV------------
--------------------------------VV----------------------EEN-
-Q-QCTN-SKL---V-------------------------------SK--------SMES
----SIKIDS----------------------------------------ISID------
---LINAN---EK----SDA--------ENCDH-FSI-----------------------
----R---GYVSEIRKK----DLKKCW-PFVSESDCDSN------------------KYD
--EL----ACRLPS--L-------------------------------------------
------------------------------------------------------------
------------------------------------------------------------
--------------------------------------------HIPKFRYW-RCQK---
CLWEID----------------------------------------TKGV-GNDYG----
---PMLKS-YVSGFKPNGICCHASTFDDVT-MLVSDFQQ------------------AQR
L-DIIKE----KK--------------VDGDAS-ANLDNTTG----DYS-LP-YF-GKGD
KT-SVV-AHGLT------------------------------------------------
-----------------------------------------------------------G
EKNVE----------SGDNMNQEML-KL---------------------ATGISILSQKT
YQTDDIVILITTIPVSATEDPNLKSNGSSDLCKPGRGHHD-----------VADAEL-AR
N------L---V-KSDAKN--------HETG-----------------------------
----------KVVPV------VDP-Q------KEL-TPS-----------GMSGEA-GNI
E-E---ACS----AGKG------------SG---HPS-----------------LELDEC
----S-------SESA----------------EIMVVN----------NV--Q-YQ----
--------------------------------------D-NSSGLH-H-R----------
--------------------K-T-R-K----VR--LLTELL-CENADGDT----------
------ENI--R---------NDD-SLSNAIHGASA-EDDKLPVR--QGQVAMQGH--LR
-----------RLLG-QQRKR-----KS--------DQDE------------DW-RPTQ-
TGSPNKVCKEGR----VLKREAESAD----------------------------------
------------------------AI------AKAFARMQLQTGRKNHCIK-RSI-----
--DRSLSVG-KKKNK------RTLNFDES----SSLV-----------------------
-------PAEE------------NVPNETGNETG-DASNSNVADGLLFK-AMHDEIKGG-
EADIF----------PLSAQR-----------MDRK-HTFRKKSKTP---------QVYD
QQASLI-PR-NHGML-REDIMSRKDVEFLH----TRPV---RVPFHTAH-DATSENG---
-RNLSL-NSYLTV-QRYDMQRN-----------------------PQLEDGRACLLTWKE
GTAGDDLVSRKSA-E------------SKYLGNFNFGS-KSAS-DMTFGKGA--------
--Y-----------SDISGKRISIG------MP-LLNEEQNYA-SQVETGGCSHM-QQKN
F-----------------------------------------------------------
------------------------------------------------------------
------------------------------------------------------------
------------------------CSTSGKKK--------------------AIGILECS
A-------------------------------VT-----R-KDGDQRANKVVEQVI----
---SDDIPME--------------------IVELM-----AKHQYE--------------
-------------------------RCLP-DAEYD---RCK-------------------
----------------------------------------------------LEVTNNTK
STRSMDFDRAYG---------NGDMS--------LFQQET-AHKRNSHV-KNGRNRI-VK
-----------------TGE-NLGPA--KQKSVDYFS-----QSD----------LN---
-------QFNMSQLKHIPT-A-SR------------------------------------
------FGAF-----FQ-----------------------HQE-----------------
------------------K-PSYGIQH----SASSSGRQN---------TAQDCKWIG-D
LVG-----KRSSHSCLQTSGTC---------------NTC-QGIPQKS--KET-----NH
LWSSVM---PN---H--MPF-VYSISQNCS---------TL--P------TSMDVLSN--
--------SPSSMNKENVNGHREF----KFLNQS---AANFGKQNRAFGSDVL-KTCAD-
P-------------------FACKHNG-------------IDL----TQKPMG-------
------SF----------------------------------------------------
------------------------------------------------------------
-----------------------DLYSNE------------------------------T
IP-----------------------------AMHL---LSLMDAGLQ---SG-A------
------------------------------------------------------------
---PINLDMTPK-----FFK-----------------------RPS----AT-HDQDP--
-----------------------K-----------EFSR---------------------
---LDS------GA-YKVTNTMKHTP-Y----------ECHGKNQA-AEDSH-GR-----
---LSTIPVVVGPSA-SSFSHDTC-FKKATDF-------TCQV---------------S-
--------------------------QE-KVKGKGSDSR---------------------
-------TQNSGY--RSQKSVSPSGNFGTNC----GSIPVHRMQTMFFGASDSRMFPLQF
RGLETS----------------TKH-K--------------------------FKVPSGT
RP-------VHSHKSS-----SDGIC--------SV-NRNPAD-----------------
------F-----------------------------------------------------
---------------------------STP-G-PGNLY--------------------MI
S-GEDLK-----------------------------VGELVPLMNGS------V------
-------------------STRLFGQ-KRQKKL-----PTT-------------------
------------------------------------KE--------HRQ-----------
--------HPIS------------------------------------------------
-------------------------------------
>GosRai|Gorai.006G007500.1|PACid:26830843
------------------------------------------------------------
--------------------------------MA--------------------------
------------------------------------------------------------
------------------------------------------------------------
----------------------------VVFEG-FSI-----------------------
----R---EYASKMRSI----DVVKCW-PFS---GAASSSSSSSSDDDDDDDDDGNRKIS
K-QT-M--ESFLPP--I-------------------------------------------
------------------------------------------------------------
------------------------------------------------------------
--------------------------------------------TVTKFRWWSEELD---
------------------------------------------------------------
------------------------------------------------------------
--RLKST----EL----------------------------------------------A
NI-Q--------------------------------------------------------
------------------------------------------------------------
------------------------------------------------------------
------------------------------SSS-------------------------NQ
SDF------------------------LQVN-----------------------------
----------LHVGE------KSD-E-----RPDMLE-----------------------
----CPVCG----AFAA---------ST-VNA-LN-------------------AHVDSC
LAQ-A-------SRKE--------------------RR----------QMR---------
-----------------------------------------MSIKGTKS-----------
--------------------RTP-K-K-----R--SITEIF-AVAPQIHKV---------
-------DALDDENLLD---EDEN-GSLE-ELNCKIEKP--------------KKK--MK
K---------KK----KKKKK-----KT--------KKK----VEIVNK-----------
---FMNKRRKLK------THKNNKQD------------------ELIA---------NKE
NGTKLKPQT-------------PVNFNRKLNNTLCNRG-----SNAISILG-EKP-----
---SLKCMSAKKKSKVVQASKLIVEREK---PSSSVR-----------------------
-----------------------GILKNPGNSS----SGQNSAR----------------
--------------CNLRATTQASTCGIQ--HSVRHVSFSGKDD----------------
---------------------------------ILGPHK--K-HVASLE-----KN----
------------------------------------------ICHV-DLDSFE-------
------LSEKGHQ-------------------------------NDT-------------
--------------------------------------DKGFPARQINTIDDEDVS----
------------------------------------------------------------
------------------------------------------------------------
------------------------------------------------------------
------------------------FSTGNGIA--------------------VQAMKGKQ
LL----------------------PDIHYNVDIPKFLGPC-ILSQEKANQFSDQSLPPGE
VVIDS-GNLH-----------------------MSNQGNQT-TFCS-------PPFTVAP
RLFSAV----------------------K-EIQNPFVNSEVCGG----------------
-----------------------------------------------------VSTTLNS
SSQFVDYFGDHN-PEVA---ISSKANP------RVSLHPSSSAFALSKN-VSETA----P
FTSQF------------ASG-NVSGHALSHQPLYCLAPN-E------------LRGR---
-------LCPFLDCKQK-------------------------------------------
------NVAI-----REKCR---------------------DE----DFFGLPL------
------------------NSLGELVQT----NSNAKGGF-------------DQL-KKPG
PGP-----GSSN--NVNNL--------VFP-------RSTDDHSIMKG----------KH
YIGSAL---PNNQLSL-FPAQNHMKENATLHSSAR-LGASELHG----------------
-------HRKYG-YCTK-SD------RRCNCSDC-LMDSDINLINISFTG----------
----------------------CGQYDQFW-----------------NRKEKDISHA---
----MENA----------------------------------------------------
------------------------------------------------------------
--------------------------------------------------------EKML
LN--------------S--------------PTPT---MRLMGKDVTICQSS-NERQGLA
DA---------------------------PKSIGLQNSCVDKHFQQEWLLDPAPGKCKET
SVRQFEIARNQAFPRNVLIK-PHES---------------NFFQPGINWQAN-PEFQNSS
SITIARDPNPSSCHFAHPHTS----HAIYDNGG--DFQE---PFISRTE----TLR----
---VSSLLPAV-SASHRNSQNINGNS-VE--------LES---NSNLLNAGK-SS-----
----FNFPFLHPDNV-EHVQ--PS-W--------------CRDSSK---SLIPWLL----
--------------------------QA-TQQVQAPSTPSQ-LFPDVGGICHPHTA-RTS
FLINRM-VPHFPI-VSYDHNPMI-PYSHMES----SVGQPSLAH--------SPLIPSLP
VIKPTS--------ITLSQRNGIKFKDRMKSKFVST-------------RDPDVCQNSRK
RP--AVKE-DYLMKPIK----LPNL---------GI-RDNSRAETQ--------------
-LTRENF--ND-------I-QCNM------------------------------------
-GTLELEPERNEE----------SVGGWILNESQYDGL----GLSAGIDSSKVD-GYGVT
R-LGPIKLSPG--------------------------VKHIL-KPSQK------------
----------------------VDQD--NSRLI-----HSTIPFASVT------------
------------------------------ECGKMLET--------LKKSTKIYRF----
------------------------------------------------------------
-------------------------------------
>AraLyr|486331|PACid:16049627
------------------------------------------------------------
--------------------------------ME--------------------------
------------------------------------------------------------
------------------------------------------------------------
----------------------------VDYGG-FSI-----------------------
----R---EYTKKVRSE----NVRKCW-PFA-----------------------------
G-DL-F--QSFLPP--I-------------------------------------------
------------------------------------------------------------
------------------------------------------------------------
--------------------------------------------TVSKFRWWSHELA---
------------------------------------------------------------
------------------------------------------------------------
--SLLTK-----------------------------------------------------
------------------------------------------------------------
------------------------------------------------------------
------------------------------------------------------------
------------------------------------------------------------
------------------------------------------------------------
------------------------------------------------------------
----SPVS----------------------------------------------------
-VD-D-------S-----------------------------------HQA---------
--------------------------------------------KA-KS-----------
--------------------KPC-K-K-----R--SIIEIC-ATAPKIQFAE--------
------------------------------------------------------DH--VV
H----------K----KIKTT-----KS--------KDS---------------------
----------------GRREFANKVN------------------------------QFKE
QAQQK----------------------------------VDHVGICSLGIK-ESS-----
---GVMSLSSNKAGLF-------SKEHD---SEFQIP-----------------------
-----------------------AIFK-AKRKV---------------------------
--------------CFVRSPD----------KSKTHVSFSDHTG----------------
---------------------------------NLSQLE--K-STVSLE-----------
------------------------------------------LCCL-EMNRLSLS-----
---GNLSRRKDPS-------------------------------SVN-------------
--------------------------------------DKQVKVMSTDQTSTV-MH----
------------------------------------------------------------
------------------------------------------------------------
------------------------------------------------------------
------------------------FETRQQYK--------------------FQPAVSK-
------------------------------SDLSCFLGPH-LSSQERVN-----------
------DALD--------------------------------------------------
------------------------------------------------------------
------------------------------------------------------------
-----------------------LERK------EHVAQPIQSFISTSSE-SPYRAC---P
SFSQP-----------VSAD-MHRGALLYQSPFDPL------------------------
----------LVEWMQK-------------------------------------------
------SALY-----RQRHV---------------------GE----AILGFPL------
------------------NLEGDLVDA----NGEANRSF-------------DR----SG
LCT-----SSSKSASAGN--------DLL--------LGNLVDFSSEK----------KH
STEPAL---AKD---S-APRN----EKRHKYFPAR-LGLDETFT----------------
-------EKAYF-TNTN-DG------ECGYTLHS-SV-SEVNPRSHTINM----------
----------------------SKQSCVKQ-----------------NLNSGKVI-----
-----SKR----------------------------------------------------
------------------------------------------------------------
--------------------------------------------------------DDLC
LQ--------------N--------------TQAT---MRLMGQDVSVST-------RTG
DRFL-APDASI------------------------DYSSLGSHTHQSWLCQRTTLEVSMS
PSTTT---LDKNWNRALLRD-TSKDPF------------SLFCEPHVSLASQ--------
-SRAYVIPDS-----ILNPCCSLVSLPLSDKDL--NFHG---SGLGLP-N---SFT----
--FSQQQLPF---------------P-SN--------YNN-VDIGLLPDARK-PS-----
----FGLPFSCVDST-RRSQ--AP-W--------------PQSSFEN-------------
------------------------------------------------------------
-----------------------------------SCSELSFINP-------SEQLTSFY
GSSLSS------SIINVGTTN--------------------------------------K
RV--APVE-EYPMKNHK----IPKL-----------------------------------
---------------------------------------L--------------------
------------------------------------------------------------
----PMQGGMN-------------------------YVKEFLCRPAN-------------
------------------------------------------------------------
------------------------------------------------------------
------------------------------------------------------------
-------------------------------------
>GlyMax|Glyma08g42353.1|PACid:26310326
------------------------------------------------------------
--------------------------------MA--------------------------
------------------------------------------------------------
------------------------------------------------------------
----------------------------LRFHG-FSI-----------------------
----R---DYTSKMRSV----DVFKCW-PFP---AAG---------------------LS
R-NQ-V--ESRLPP--MST-PKLRRWSDELAE-----------LR--SDLAGAGGTEERL
NQ-----RYESESEK-------------------------EEEDKVELVCPVCQDFNAST
LTAVNAHIDGCLTRTVREERQWMR------------RSKSKVPKRRSIAEIFELKED---
-MEEEKPL-----LPEIDTELKRL---PF-------DEV---SIMVTKFRWLSERLE---
------------------------------------------------------------
------------------------------------------------------------
--TLRSN----GI----------------------------------------------S
FD-S--------------------------------------------------------
------------------------------------------------------------
------------------------------------------------------------
------------------------------VKSVVGNSNST-------------------
------------------------------------------------------------
---------------------AEE-E-----ESEML------------------------
----CPVCR----VFNS---------AT-VMA-AN-------------------THINGC
QAT-A-------MKNN--------------------EL----------WGK---------
--------------------------------------PSLN--NP-KP-----------
--------------------KEP-K-K-----R--SLADIL-TVTPQID--GDGK-----
---LLVEAEKDD--EEI----GEE-FEKHG-----------FSGARIKSKKSTNNN--VT
K---------KR----KLKKV-----IM--------RKK----NKVEKC---------G-
VVTLNEESKKIN----KKRKKKKK-----------------LNKEFTA---------KKG
DAYKRKLQN-------------SVHSFTK-QGTVGNKKVKLDDIDASSALE-KKL-----
---GLKTLSEENKEK-VKNWDSVGKQQKV--VVSPIG-----------------------
-----------------------GILKNH-KHI----YGSTSIG----------------
--------------SNIQDGTEETHCDVQVPPSDKHVRFSAEDS----------------
---------------------------------VLGPEK--R---SSFD-----ET----
------------------------------------------VFSL-SSDMPA-------
-----SSFGEEKL-------------------------------TGN-------------
--------------------------------------DEGTVNLEENRN-GN-TA----
------------------------------------------------------------
------------------------------------------------------------
------------------------------------------------------------
------------------------INTDKRKE--------------------VCPMVESK
QF----------------------SNTLGLVAVQNLLKPC--TSEEKSKHLEEKSESLSN
VTICDNNNLD-----------------------RFDGGNTT-TVHV-------SSYGDLS
RSLSEL----------------------Q-GGQSSGISTQPC------------------
-----------------------------------------------------ESEAFSY
TGKFIDHLGGPS-FQ------STNAHT------RTYLEPSPSYSASCNE-VNNRP----E
FPLHT-----------YGND-DNNGQALGDRSLSGTFSA-D------------MIDN---
-------SFLLPGWGR--------------------------------------------
-------GSI-----RNNCM---------------------EQ----NFYGLPL------
------------------NSHGDLINF----SSSGKIGM-------------NQP-ETSC
TLR-----SSLSGLPVNN---------VIH-------QSSQECLSIGK----------RH
VVQKTL----QDSVNP-FP-----------HYSGR-LGVRELHG----------------
-------RERGDIYQHN-SG------WCSNHYVQ-PLDSELNLMRNPFIEQ---------
-------------------NQNQNQLEKVP-----------------NHEEYGMVSP---
----RGSS----------------------------------------------------
------------------------------------------------------------
--------------------------------------------------------GLVS
PS--------------C--------------SQPT---MRLMGKDVPIGRSS-KEKQQFV
GGVL-WAEEES-RRHY-------------SVDAARDNSLLGRCYMPDSASGSQLQRQTEN
VFQSVKILSKQALQSTLLMN--------------------GPNSEFLNQRSN-HISQNG-
SLGVSRNASTNLHTISQVTTS----CAIYNRPP-EDLPE---QFIS--------QG----
---FCFHSQVS-SNPCNFNQST-LSS-RE--------LND---WKMHHRVAN-SA-----
----FEFPFLHPIVE-EHAK--SS-W--------------FKRSYS---SLAPWPL----
--------------------------SS-THERPPGS---------SSSTSFPHNT-WRN
DSTISS-VNHSSD-VLYPPTSVA-THCPRKT----IRYPTSTAHPHPHSR--SPYASVSP
IIKPPS------A-IDSGCRNLFKVTDRVKFDDMSA-------------RVHHPCTNSRK
RP--STSF-VDPAKPNK----LPNI---------EV-KKNLTGMA---------------
------------------V-QQNT------------------------------------
-REVELDLQVGAI-GK-----------CCQNEAQNLNP-------RGFDSFNLD---GVV
I-SGPVKLSPG--------------------------AKHIL-KPSQNQ-----------
---------------------------DNSTPV-----HSAIPIAVTT------------
------------------------------DCG---------------------------
---------------------------------C--------------------------
-------------------------------------
>PicAbi|MA_132688g0020
-------------------------------------------MVVR-------------
------------------------------KAVS----I---------------------
---S--D-PTMA------------------------ASLQ---KLAGQDLGAGFDSDLAD
AVFVGTGGDNV----------------------------------------VTDVQLY--
--PEFNIS---GD---------------SSSQK-FSI-----------------------
----R---GYVSMLRSN----DIGKNW-PFS---RKYLQ------------------ICL
E-NG-R--KPLLPP--L-------------------------------------------
------------------------------------------------------------
------------------------------------------------------------
--------------------------------------------EPANSVRD-LIHE-E-
VKFE--------------------------------------ARVYGNDT-ERENLSS--
------EE-ISGKFNNDSKH-----SHDND-FVLEENED--------------------G
ERKEADL----RNNGRITSDKPWQCLPVSLACQ-AGGTACREDAKVTRNGDGCDV-A--I
NK-AEE--VEGF------------------------------------------------
----------------------------------------------------------TG
EDKQGPRARPILCTGDKGDGELKTAGRTE-------------------------------
------------Y-------------KDSETETHRSSQQKDGQ----FRVKRTNSELSSK
Q-----RRKRIP-P------SEISSD-VKTGFPTCNKQANKMLTTSETKSQEEINRGQKE
VRKREHNVEQSKAEP------GRT-E-------DFMN----------SGSIIPDG--GML
I-NVCPVCR----TFSS---------TS-NTA-LN-------------------AHMDHC
LAV-E-------PKNE--------------------------------KTVS--------
--------------------------------------S-KF-TKH-K-M----------
--------------------K-A-R-K----KR--SMADIC-AVAPIRTL----------
------EDL--E---------HSA-ACSYSH-TGGF-GA--------------QSK--PK
LR--------------KNKRS-----TL--GDFTGASQ-----------------SSSS-
LTLIKVKVPKAS----PANGLNECIPQ---------------------------------
------------------------DKSRIQSQETAMEE---------KLPN-SV------
--NASAWTCLNKQGS------SRTKKFKHKLVSLNLAGFGQRHCNEEHG-VPMDMLELKD
KSHLESLALSQ-----------GPVVESKESPGR-SISHLSDKEHDPPVIVPSKRNRAK-
QTTKV---------LGINSTSS-VEVEEF-CTS-KR---MKNLSSLN-FQKMAGC---TA
TR--------GQSSV---------------------CLT--KSPTSE-----KGQGEEVS
FLYQGS-IEKVRHDPP--------------------------------------------
--DSAQ-LSVNET-----------LNSQK------------SG-SVAASKLLENGAGSSV
HVTQ----------SSVHSQARRIK------PKELFSQERRFSNLKSA-AGLSLKRSGLE
F-----------------------------------------------------------
------------------------------------------------------------
------------------------------------------------------------
----------------SNMELKRLRQCNLSSQ------KMK-KVAHIMHDSMNVEDVTKD
DV-WKTAHNPDSSRESHEFIYDAGSTSNRAYSIK--------LGDCM-SSKAQQFC----
--ATEISSLD--------------------GE--------PRASPD--------------
-LQSVAMSASEYVPNRLGTSLKTGQAEMA-SEIQAQLDSTVST-----------------
---------------ICEASQMSCAGGAVAIDENMQ---HCMLKDTTVDL-ISLSNQPSD
QQDAIVEGI--------------------------------GNQVIANL-SPRQRKF-SS
------------------EF--CGAVKYQLNPCSSGEHT-DIYVDDCLGKETGSQSNSQA
QLNC-VKNALKERVSSIPL-E-NQRHK-------------------LSIQMDISCADS--
---ENGADATL----KP----------------------FNKN------PGSD-------
----------------STDHMTHA-------TNICSTASK---------SFESHS----S
VHH-----FNPPEAPTISNEII---------------AL--NSDGIR-------------
---------VSLVSN--DTY-SAD---------KPI--------------ISSELTAEN-
--------EGASMPSL------RNLNEGSPAMPQ---SFGFL----Q--RPIFVP--SIQ
T-------------------SSCTTSVGLPL----TSQGSLFQERAMLLQDPQLVGNGNC
SFGTRMSL-NSVAMPQVIAPPLLSGNSGEIYTAGEVIHGSVL---NPTPSKPYSVPNGVG
KSFSNSSARFLEEQKRLKQPLGNSSFGVTDGMNGTFAGNDVFGSSTQIS-NYPNHMSALT
RYKSGVHSGNQFTESNMVSSSASDTA-TTQTGFPQR--------------FSLENVNCSR
EP-SVV----------------------HIFGNPI---LRLMGKNVM-------------
------------------------------------------------------------
---VSSKDGIQV------KQ-VESSMT----------------KRS-DGLLN-SNYVK--
-----------------------P------------------------------------
------------------VEARPEAK-F---------------GQNEPNHLL-QA-----
---LERPMI-TGNKN-QQFQR-----------------------------------NFL-
--------------------------RS-LVERPLSYVP---------------------
----PELIHNGLQ--HCPLNMF--------------------------------------
-----------------------------------------------------HHARQQF
PS-------AARPQSDP------EAI--------IA-DDTVNT-----------------
------------------------------------------------------------
-------------------------------EPTSN------------------------
D-ASSVP--TFLH------------------GGSHQLQEGNLMSTQLKS----N------
------------------------------------------------------------
-------------------------------------S--------MIR--------DGT
Q-----KLPS--------------------------------------------------
-------------------------------------
>GlyMax|Glyma06g08787.1|PACid:26298688
------------------------------------------------------------
------------------------------------------------------------
---------------------------------------------------------MGS
----YIHIDS----------------------------------------ISID------
---LADSV---GK----RDA--------GKCEH-FSI-----------------------
----R---GYVSEMRRK----DWKNCW-PFP------EH------------------ESD
--KQ----PTFL-P--L-------------------------------------------
------------------------------------------------------------
------------------------------------------------------------
--------------------------------------------DVPKYRCL-HCQN---
SAQEVA----------------------------------------AKDI-QRDDQ----
---ADFDC-CSTGCRSGSNC-------NNA-ALKSGIQQ------------------DPM
L-DTLER----RE--------------IDLNAT---LSCVND----CLP-----N-NEKG
KK-AGV-VPSRI------------------------------------------------
-----------------------------------------------------------I
DLEIG----------LEDNLNHQVT-SVPS-------------------PKNYPDLA---
--------------------------PEVHTIKKG-EGNE-----------VSFPEL-AS
N------LKCLG-KNSAEM--------CNGG-----------------------------
----------TPAD-------NQC-Q------KDLIKAC-----------TVWGKV-TTV
I-E---VDN----TDNH------------PT---GPP-----------------LESVAC
NNAAP-------AGSV----------------DNTVEN----------DFQDH-HS----
--------------------------------------E-KSLGLT-R-R----------
--------------------R-P-R-K----VR--LMADLL-SDNGELKT----------
------EQI--S---------MQE-SVSHGTSNASA-ALQAHSIL--PGKVDIQGC--LT
L----------TSTG-LSRKR-----KF--------PLDE------------VR-RPAS-
MCF-QRVENGVQ----NSEGDEKTTD----------------------------------
-----------------------TVLDTRSNSKDVPAGLGLQDAAKGQWSR-TET-----
--ERSHIIG-KKKNK------RIQVVDN-----CLIP-----------------------
-------EQPQ------------GHRRDNEDPVD-TLDKAYTSKTNSSR-LAPRAFTGK-
GMDNF----------PIPPLR-----------IENEFNLSKEKGKML---------QTDG
EMDSLS-WQ-KNSML-VQDSCAYSGEKAWS----NMPV---TIPIPSAQ-GALKGKGLEE
GLHLSL-NNYLVDAHVYNKKCI-----------------------HQIENHLPFSMPFED
KTSKVPQLTWKDS-D------------TNVFGGQNIPS-KNPTANAHSGKVV--------
--H-----------CEEI------------------------------------------
------------------------------------------------------------
------------------------------------------------------------
------------------------------------------------------------
------------------------NGARNAQK--------------------TAEAVDQL
GF-------------------------------------K-KRYSEQKVEVSEQGT----
---LDDIPME--------------------IVELL-----AKNQYE--------------
-------------------------RCLP-DVENR---NST-------------------
----------------------------------------------------LEKPSLGR
KAQMTGGSTVHR---------KGGMS--------LLKD---NQKEKPQG-RHKKNNM-VT
-----------------RAE-NVKPS--KRKTVNYFS-----PFD----------GN---
-------NLGMNSICPPQS-P-FG------------------------------------
------I-EV-----SQ-----------------------SQR-----------------
------------------K-PSSGFQF----SPIGSSQLG---------SARSFRLNG-A
YEE-----RGSPNATYQAPGGC---------------SLH-KNILHQD--EEA-----SR
IWASLS---SN-------SQ-GHDFPKKVVS--------SQHPS------SSMDITSH--
--------QSGAFQKQNMKRDIDL----NYMNLN---AAGLEKLSRNTGSETFNRMNGEY
S-------------------FPCKHSG-------------MEP----HQNLRG-------
------SL----------------------------------------------------
------------------------------------------------------------
-----------------------DLYSNE------------------------------T
IP-----------------------------AMHL---LSLMDAGMQ---SR-T------
------------------------------------------------------------
---AFDVGVSSQ-----MLK-----------------------RPS----YP-GDCNT--
-----------------------K------------------------------------
---LEI------GT-TKTPGTLKRPS-S----------DYYSRSFL-SDK-H-GC-----
---FAGSPT-FGASS--STPHDKK-LIRATGF-------NGQNPTK------------S-
--------------------------GK-KEKMKSSNST---------------------
-------LQNKVS--KQ--------------------------------------ISWPR
NETETS----------------LQC-K--------------------------LEVNGNH
ET-------PVPYKII-----SGNTC--------MV-NRNPAD-----------------
------L-----------------------------------------------------
---------------------------TIP-E-TGNIY--------------------MI
R-GEDLK-----------------------------FEKSFPKNKPR-------------
-------------------FPIPYGS-KQQKNL-----KGTK------------------
-----------------------------------MKE--------HSK-----------
--------H---------------------------------------------------
-------------------------------------
>RicCom|28657.m000376|PACid:16801433
-------------------------------------------M----------------
--------------------------------LS----------------------IENP
P--P--D-PS---------------------------C-------SCQ-----FP-KLI-
----TTSSDE----------------------------------PK------VD------
---LPNPP---------LDHH-------TPLPN-FSI-----------------------
----R---DYVFTARSK----DIKKNW-PFS---LKNLQ------------------LCL
K-HG-V--KDVLPP--F-------------------------------------------
------------------------------------------------------------
------------------------------------------------------------
--------------------------------------------QLLDTAKN-LSFK-T-
CTVE------------------------------------------SCSL-EKENTS---
---NFDKE-PSRQ--E-----------KH--VLLDSSDD-----------------PQLN
N-KLAE-----SC--------------VDIS-------SCRS-GE-ENDFPSTTT-S--V
SQ-SEI---E-Y------------------------------------------------
----------------------------------------------------------P-
------------------------------------------------------------
--------------------------------STKTEI-KS----------------VGK
K------CRLI----------------VKFG-----------------------------
----------GNSDR------NST-E-------DIAS----------NSTTISE---TMA
S-KVCPVCK----TFSS---------TS-NTT-LN-------------------AHIDQC
LSV-E-------STPK--------------------------------WTAD--------
--------------------------------------S-KL-TRP-R-I----------
--------------------K-P-R-K----TR--LMVDIY-CTARPCTL----------
------EEL--D---------RRN-GTSWAT-VSSL-PT--------------QEN--DK
T----------ENNN-EGKKQ-----RV--SMNY--PE--------------DV-GDVG-
PVYIDANGTKLR----ILSKLNDQ------------------------------------
------------------------SSVSKVGEDIGT-R---------KLLK-GD------
--KGIKYISKKKKKR------LAEKHQKC----LKLAPQSKKIFSHKA------------
-------HGSQ-------------ISRDQEECPE-EAKNSEKH-----------HWMSK-
Q---------------SKPSDS-GTLRPW-VCS-KRRGFTKKIASQE-GHQPVRCNW-HL
PR-DLLVDN-GQSFL-GNSLAERTHVEKLN------YLS--ENPVSS---SRNSVRTDKS
IHKLQI-SNRREQSPG--CKKVGNLL------------------EARTSNNPESSSPPMK
Q-IPNQ-LGSCGT-----------SVYNS-CMLQPSKSTRNHA-SLLKKKTIDTHGDSIN
ASDI----------SCIASSKSSRS------AHAIVTKAMKFSSFRRN-ISVNSQPSGAE
S-----------------------------------------------------------
------------------------------------------------------------
------------------------------------------------------------
----------------MPGKLKKWAALKKS-Q---------------------VRSMKKR
D--------E-VLTWHSEV--------DQQYEIM---------HDDA-DNQVEREE----
--MAEKDSLN--------------------RITVLQ----TRQA-----TLCFSHEEEAL
ALRSSRSATHCY----------------D-DDMQVDADSSVR-------IGDDFLQTIDC
LDSARKQAHVYAENIVVEPSSKTSDGRSTTS----------LVKPVDSEF-YKLDNSLKV
QSN-----------------YRGLFCG---------TEAP-ADPTEPDF-VNDKEMF-SA
------------------DE--VGNDMARQHAE----------MGVELDSEA-EQRN---
---------SFAEVDPIPI-P-GP------------------------------------
------PGSFL----PS-----------------------PRD------MGSE-------
------------------DFQGN--------SSLTTSRVH---------SSPDQH----D
VVD-----GDSSDSPMSAASTI---------------S---NPSAG--------------
-----------FKYS--EPS-SSL-GPYAAQ--------DRIRS---TI-ATAEPSVQ--
--------SAGVIPQATSTDMERTSFSGEYLKLD---RIYIE----K--GSFAYKN-D-Q
P-------------------CCCQRKE------------RFNQGVTLNYQESQLLR----
----RRKM-ASMTGPA--------------------------------------------
-------------------------SGKQMDFNSNLRLADMDVRPELA---VPSNCPNSG
SEKVVLPVTKPLASPIPFKDSP-NTG-VRPLARNDS--------------------DS-A
SP-SA--------------------------SNPV---LRLMGKNLM-------------
------------------------------------------------------------
---VVNKD-EDA-------P-VPLGGI----------------QPH----VQ-NNHHT--
-----------------------P-----------QFAD---------------------
---F-S------RPFPGNIQNWECHP-L---------------HPTGPQVPV-I------
---FGQNS--HKVAG-QCFD----------------------GGLS----------NSF-
--------------------------RS-QFDSSVP------------------------
----------LHV--RLPAGIF-------------------QDQHTDYGLATTSMDYHDY
----NV----------------PSRHNRLKNRLNSSSMDNMEKVIA------TPDRHCQH
SD-------S-SVNPVK------EII--------II-DDIPES-ENIVISDGAKYAQGRR
-ESQ--------------I-SYNLNRVH--------------------------------
--PYNCYQSQEHTPIGKSPMVHGASLHVTP-IEPGN------------------------
--TCPIR-WGCIS------------------EDSGVLQRSPFPAASSSP----G------
------------------------------------------------------------
----------------------------------------------HLRSPALHY-----
-------SPGFSYCSTRLELLPPTRSCQKL----LGFQKMTSTAENNGSLIKDRRHKISS
WEFRETFVFISDAPDVESHLKQFFF------------
>AquCoe|Aquca_005_00306.1|PACid:22024312
-------------------------------------------M----------------
--------------------------------LS----------------------IEKP
L-----D-PP---------------------------C-------SPP------------
----KSEDDE------------------RVFDDD-------------------D------
---DCDGD---------IDDHKE-----QEFPT-FSI-----------------------
----R---DYVFTARHK----HIEKNW-PFS---QHHLQ------------------LFS
K-HE-V--KDVLPP--F-------------------------------------------
------------------------------------------------------------
------------------------------------------------------------
--------------------------------------------QPPDTIRN-HCFR-K-
SRPE------------------------------------------LVSQ-LHSKK----
---AIVEV-CSLD------------------EQRSSSSQ-----------------APC-
--SLKQR----EK--------------LTLKS-----GLSRP-KGFSHAVEGSLI-R--D
AQ-PER---ESG------------------------------------------------
----------------------------------------------------------PS
CKS-------------YCSLQEDSSTVSE------------------SPLDLHHTQ----
------------H-------------P-FASQKNETTV-GP----------------SGR
K------CRLI----------------LKFS-----------------------------
----------SISDS------THT-A-------DITL----------NTTTMSD---SMA
S-KVCPVCK----TFSS---------TS-NTT-LN-------------------AHIDQC
LAV-D-------STSM--------------------------------GDMN--------
-------------------------------------ES-NL-TQH-R-I----------
--------------------K-P-R-K----KR--SMVDIY-ATAPRCTL----------
------EEL--D---------KRN-GSNWAA-DLSS-PSTAA------------------
-----------KANA-GEKRQ-----RL--SGVD--PE--------------GT-DDES-
PVYIDSNGKKIL----ILSKISSASI----------------------------------
------------------------STAAD-----GP-S---------KVIK-NG------
--KESKIISFDAKNR--------SKSSKH----RKLKSQNTKLCSLEA------------
-------DEVR-------------VSGTQQY--G-TEKNYEKEAS-----LSQFSKAQD-
E---------------ITSTES-GTLRKW-VGS-KRTGLLKKVSDKD-DHRGLRCLS-SM
TV-NPSIER-NNIYS-GDSSPRGGSV--------FSNPS--EKIVPS-------------
------------------LKYLEAGI-----------------PKHDTGCGVDSRT----
--RLNP-LPNDKT-----------PSRRGGCLSKLPQSSGMVA-TSPRSKRVEVNVGQAR
NSD-----------NLPKTGAPFEN------GRRIAMVGKQLCIPSDELVV---KPSFDT
L-----------------------------------------------------------
------------------------------------------------------------
------------------------------------------------------------
----------------KSKSYGKRSALKKP-RVHGSISKMEEKVRDV-----LLNVEEQY
E-----CAENLSVGLQPAV--------NHNLNGS---------SD---QARPEVEK----
--VIDPLSLG--------------------SAGELT----SRTR---REASRFLEEGEPK
ALKEASRSDSQNH---------------G-SNVNGNSESNVRASLRNLYNSKNMTDDIDD
LETDSEAVLVN-ADTVTRTYLKTAVGVSISK----------SSKSLASEF-HNSANSMET
LPNSLSSTQ----------ELNTCACA---------AEKR-MPFLQQKQ-CDSQLTY-RA
------------------NE--VGR--IGKNPE----------MASVINPEL-VEISSDC
K-------CTRCRNDPQYV-P-AS------------------------------------
------VGTPF----RN-----------------------LWD------MNFE-------
------------------DIQEK--------SSLSLSKIL---------CTEDRH----L
VGD-----RDSSESPVSATSSI---------------S---HPIIAR-------------
---------SDSRYS--DVG-SCA-KPSEAE--------DKLI--GFSG-GCGEPMTG--
--------YVTSSPFMM-------RAEGAERRLD---RESSK----A--KPDCST--DDQ
P-------------------CRCLWRK------------SFPFGAGPAYQEPQRTQ----
----ESSV-----MPR--------------------------------------------
------------------------VYSSNIG-------------PEIFT--KQDSFTVSR
NSDTKASVCESPRESVSMHSSA-DAV-RRLTRHESFSPV-----------HTFSQVHD-V
EP-TP--------------------------S-PVL-SLRLMGKNLM-------------
------------------------------------------------------------
---VVNKD-EERF---VNQSQLPLGTS----------------NAF----AG-TKNMT--
-----------------------P------------------------------------
-----F------GFYTGSAPSQDCFS-P---------------QIMSPKGSV-I------
---SDQDS--CNSQP-HFFN----------------------DDIS----------RSF-
--------------------------TS-HSGSGTPQ-----------------------
---------------RPPQPLVG------------------TQNKMDVGGVDYSLIWHGL
KSRSNM----------------QTQEKKHTRRLVAPARLQCLNPVS------TVQM----
-----------VGHPTR------EVI--------VI-DDSPES-EAAAGTINTKYAGGVN
-GSQP---SPVGVLPPTST-YPNISQMS--------------------------------
--SFSCHSALNP-FSRMEPQVGTKPYFSVPHLGGAH------------------------
--ASPVK-WGDTS------------------RSSGVTLQNPFTSTSSLA----C------
------------------------------------------------------------
----------------------------------------------H-RNQAMHH-----
-------SPNFP------------------------------------------------
-------------------------------------
>PicAbi|MA_159119g0010
---------------SSVTFRGSYWLH-----------AHGEYLVKRSI-----------
---------CIWYIN------------LRAQAMAAA------------------SFIEEH
Y--DTVDGGALKR-I--LGSNTTTAMQ-----LSSVSC-------YSK--------VLG-
----SIGDQE------------------NVVGDN----------------IANDK-----
---LEKSS---AG-----DPNGV-----SSSEN-FSI-----------------------
----R---EYVFAVRAK----DITKNW-PFC---QRYLQ------------------KCL
E-NS-R--QPFLPP--F-------------------------------------------
------------------------------------------------------------
------------------------------------------------------------
--------------------------------------------ASPFSGKD-TFQE-K-
LNGEEN------------LVN-------------------------TCNN-LQTNAVSEC
LNKDKIED-PNHS-EN--GL-----TVHKG-VGKRRQKN-----------------RRKK
K-KLVPR----KA-------------RQHQSLL-GTDKECIVLKDIVDLEESTEL-K-ED
PK-EEK---ELL------------------------------------------------
----------------------------------------------------------RI
TRQN-----------DDKHQETETELMIPCGHGGKDYIPDRDTVCF--------------
----------------------------IESTNAQCETTQA--------V----------
-------CELMY-KKKDNK-SELDD--IKIN-ETGEQKGNKIV-ACEIKSQED-------
-NKKDQTVEKSKAEA------GKN-E------------------EFGNSGSLPE---AMI
P-QVCPVCK----SFSS---------TS-NIA-LN-------------------AHIDHC
LSA-E-------SNAK--------------------------------KTG---------
--------------------------------------T-KF-AKP-K-V----------
--------------------K-V-R-K----KR--SIADII-AVAPICTL----------
------EDL--D---------YST-SKEQCT-ADAH-PLPL------------DHL--NF
R----------DTTK-RRKHQ----------------------------------CKDS-
NVHAYRKGKKLR----ILSNLKEDCQP---------------------------------
----------------------------DSREDLQK-K---------KCSA-FD------
--EKDEEVSPKKRKR------AASNSNPC----HKGDAISPKRLKNKVQ-----------
-----ATSATK-------------CSPSKDTVKG-KSTSALLEALHENG-QPRSGNGSA-
QPC-Y---------SGRESTKA-DTSQDK-LANFKEIGWEQASSSNK-DGGLA-------
---DVL------------ETVVRNQLEA--------ELQ--RSPTKSTS-PPCSEADDIH
MTMSGK-TNNARTVVEI-SKNDRSPLDVSDGFTCKRKKHVSKCRSKQIALRHESSISNTN
S-ASFK-VCQEEE-----------GICDE---------------DKVRQDCVMVSSDDSL
GSAL-------EPLMPKSSSVSKTQEYGPWLSSDRMESSVKCQLPSSELKEQSSLINLLE
K-----------------------------------------------------------
------------------------------------------------------------
------------------------------------------------------------
----------------SSTSLRPNTSFSEA-----------------------GALQSKE
DT---TNKMDNSKAQEQQAR-------PLRYDISSDKMEN-FAADII-QDMSNVKD----
--ASKDVIEK--------------------KAKTLA--------------------LDAQ
SLKTVHDVEPISN---------------H-DDIASKIDSESK------------------
----EVKFKLYSDASAFEEASK-----------------------------INANSGSQL
PTESLKVSE----------GVNEQFTGP-------------AGETQAQI-NSTTSYF-NQ
ILQTSRT--------CEVDM--DGHLQSRKSGN----------SPVQLDCDA-RESLGTV
SQ-------TTAHILDISV-E-GPSNG-------------------VP------------
------HVQSL----PR-----------------------GND------MNSSSLKVT--
-----ENIKTTETVQKKVAPQRNSGTQYCSIADISKEKVQ---------SSSLQKKTFRQ
ISS-----TQNMSDSIADCSLI---------------L---NPSNRR-------------
---------LNSVAR--DPT-ATK----TVH------PESNIHA-SRNKYLCSRPIVQLS
KLHQGPLVSQGNIPVNSLDSMRVTSVSNNSVSAN---RLAAES---EHSKPRNMKE-NPQ
ATAQKFVNFAGGVFGHSVCSSYCTSSIDPPL----TSQRDSLQEASMQSLNSQFVSQ-QC
SFGNSMRF-TSVTVPQVVSPALFAGQLGEGKTADGLSYGCITVQDQPNSCNFQSNPNVVQ
R------------------P----AHNSSICPSQKQNGSNLISNNSLFG--------IEN
GSYGGNLVVGVPPCAYTVQNDA-RTLLSSNSNGRSCTSGSLTTSELYQGAYRKQHSATNK
SP-SSGLITSQGHSDTSDVNTIDCCGETALFGNPI---LRLMGKNLM-------------
------------------------------------------------------------
---VANKD---------GGQPKQLDKV-----------------PT----SM-EEYPN--
-----------------------A-----------NYLR---------------------
---L-L------GFTSEENFWQDGNS-Y---------------LYQPLESSI-A------
---FDQNI----------------------------------FHAP----------EGL-
--------------------------RR-RDSRSLGDY----------------------
--------NDYSY--QPPTAAGNISDVWTR------RLAGSPSQSSAGGNS-VNTGPAGS
HLGFTS----------------ST----IKYTLSRISATSMEKEMSYRPVGANYQAKKQP
PS-------SARPQSAH------EVI--------II-DDSPDE-GPVAPIPILEPTSFSG
RSSQ----FQEGHSTPRIS-KANSNFRS--------------------------------
---------------------GKTMFQTTP-SYFSA-----------------------L
T-ESSVA-CGSNL------------------PNAGMYRQN--------------------
------------------------------------------------------------
------------------------------------------------------------
------------------------------------------------------------
-------------------------------------
>AraLyr|861555|PACid:16060168
------------------------------------------------------------
------------------------------------------------------------
---------------------------------------------------------MGS
----SIKINS----------------------------------------ISID------
---LAGAA---NE----IDM--------VKCDH-FSI-----------------------
----R---GFVAETRER----DLRKCW-PFA---EESVS------------------LVD
--QQ----NYSLPS--L-------------------------------------------
------------------------------------------------------------
------------------------------------------------------------
--------------------------------------------SVPKFRWW-HCMS---
CIKDID----------------------------------------AHGT----------
---------KDCGLHSNSR-----------------------------------------
--TI-------------------------GNSS---VIPSRS----KLNSLTIID-HEKE
KK-IDI-AGNAV------------------------------------------------
----------------------------------------------------------EE
NVGVN----------CERSQKDDQ--TATT-----------------FLKKVRPR-----
---------------------------PMDASTVRSKSRK-----------LASPEQVGN
K-----RSKEKV-NKSSMD--------ISSW-----------------------------
----------KD---------QKH-N----V-DQAVTTF-----------GSSEIA-GVV
E-DT--PPK----ATKN---------H--KGI----------------------RGLMEC
DNG-S-------SESI----------------NL--------------------------
----------------------------------------AMSGLQ-R-R----------
--------------------K-S-R-K----VR--LLSELL-G--NTKTSGG--------
------SSI--R---------KEE-SALK-------------------------------
-----------KESV-RGRKR-----KL--------LPEN--------------------
----NYVSRILS----TMGATSENAS----------------------------------
KSC-------------------------------------DSDQGNSESTD-SGF-----
--DRTPFKG-KQRNR------RFQVVDEF----VPS------------------------
-------LPCE------------TSQEGVMENDA-DPSKRST--------PVHSLFTGK-
DLVPC----------PPSTQR-----------TERKPSLAKKKTKKP---------VIDN
GKSTVI-SF-STGID-------GNQVKPQT----GPSIS----TVSQTQ-DLLNEKR---
-VGSLF-DNRLAS-DGYFRKYI-----------------------TQPNDKPITSLHLQD
----NDYVRSRDA-E------------PNCLRDFSSSS-KSSS-GGWLRTGV--------
--DI----------VDFRNNNHNTN------RSSFSNLKLRYPPSSTEVADVSRV-LQKD
A-----------------------------------------------------------
------------------------------------------------------------
------------------------------------------------------------
------------------------SGADRKGK--------------------TVMGQEYH
GA------------------------------------PR-SQSHDRKETTTEEQN----
---NDDIPME--------------------IVELM-----AKNQYE--------------
-------------------------RCLP-DKEEDVSNKQP-------------------
---------------------------------------------------SQETAHKSK
NALLIDLNETYD---------NGISL---------EDNNT-SRPPKPCG-SNARREE---
---------------------YFPMG-KQQNSHDFFP-----------------------
-------------ISQPYV-P-SP------------------------------------
------FGIF-----PP-----------------------TQE-----------------
------------------N-RASAIRF----SG------------------HNCQWLG-N
LPT-VA-NQNPSPSSFRVLRAC---------------DTC-QSVPNQY--RE---AS-HP
IWPSSMIP-PQS--HP-KPV-SFNM--------------DQ--S------TKPGTLSQ--
--------------ASNNENTWNL----NFV-------AANGKQKCGPNSE---------
------------------FSFGCKHAA------------GVS-----SSSSSR-------
------PI----------------------------------------------------
------------------------------------------------------------
-----------------------DNFSSES-----------------------------S
IP-----------------------------ALHL---LSLMDPRLR---ST-T------
------------------------------------------------------------
---PADQHGNTK-----FTK-----------------------RH-----FP-PVNQS--
-----------------------K-----------EFIE---------------------
---LQT------GDSSKSAYSTKQIP-F----------DLYSKRFA-HETSR-KS-----
---FPIIPP-LGTSS-FSFQNA-------------------QASWS-----------P--
--------------------------HQ-EKKTKRKDTY---------------------
-----APVYN-----THEKSVF--------------ASTNDQAKFQLLGASNSMMLPLKF
HMRDKE----------------KKQ-KR------------------------KAESCNNN
AS-------AWPVKNSS----GSIVC--------SV-NRNPAD-----------------
------F-----------------------------------------------------
---------------------------TIP-E-PGNVY--------------------ML
T-GEHLK-----------------------------ARKRTTVKKKP------S------
-------------------LCKQDAM-KQTKKP---------------------------
-------------------------V-------CPATE--------NA------------
------------------------------------------------------------
-------------------------------------
>VitVin|GSVIVT01031653001|PACid:17837780
-------------------------------------------M----------------
--------------------------------QSHQ--------------------LHNP
LE------------VVH---------------------------------------SLDQ
----EIGPSD----------------------------------------NASD------
----------------------------PNVKP-FSL-----------------------
----R---QYVHATRER----DISLNW-PFP---ERYLK------------------TCL
K-YG-I--INVLPP--L-------------------------------------------
------------------------------------------------------------
------------------------------------------------------------
--------------------------------------------ESHDPTKD-QSLR-N-
DVGL------------------------------------------SCSQ-EEKATDV--
-----------------------------------SVQN---------------------
--NVTSI----NK-----------------------DLSCSQ-----------------V
EE-GNV------------------------------------------------------
------------------------------------------------------------
------------------------------------------------------------
----------------------------VSTQNTVMNTSEDK--------------INKA
S------CNLYF---DESV-AGVSREVCQSL-----------------------------
----------SNSRF------KCG-E-------DNQL----------SPDTVLE---PVV
V-----------GIQSS---------TT-APS----------------------LHSQDG
HST-E-------ALTS--------------------------------------------
--------------------------------------P-KM-FRH-K-QR---------
------------------KRK-R-KLK----KR--SMVEIC-AVAKHRTL----------
------EDL--E---------KSY-RLGCDS-VTPQ------------------------
-----------EIFG-EENVQ---------------------------------------
MTHVD-HGCKPK----LTEDCSEKKYQSN-------------------------------
----------------------------------------------------HDA-----
--AADEMLSSKRKRE------------------VKF------------------------
------------------------------------------------------------
------------------------------------------------------------
------------------------------------------------------------
------------------------------------------------------------
------------------------------------------------------------
------------------------------------------------------------
------------------------------------------------------------
------------------------------------------------------------
------------------------------------------------------------
------------------------------------------------------------
------------------------------------------------------------
------------------------------------------------------------
------------------------------------------------------------
------------------------------------------------------------
------------------------------------------------------------
------------------------------------------------------------
------------------------------------------------------------
------------------------------------------------------------
------------------------------------------------------------
------------------------------------------------------------
------------------------------------------------------------
----------------------------------------------KFSR----------
----------------------CKPKSWDKK-----------------------------
------------------------------------------------------------
------------------------------------------------------------
------------------------------------------------------------
--------------------------------------FKL---------SK--------
------------------------------------------------------------
---VADIK-----------------------------------DPG--------------
-----------------------S------------------------------------
------------------------------------------------------------
------------------------------------------------------------
--------------------------SA--------------------------------
------------------------------------------------------------
------------------------------------------------------------
-------------------------------------AKSTAN-----------------
------------------------------------------------------------
------------------------------------------------------------
------------------------------------------------------------
------------------------------------------------------------
------------------------------------------------------------
------------------------------------------------------------
-------------------------------------
>SolLyc|Solyc07g055910.2.1|PACid:27294826
-------------------------------------------M----------------
--------------------------------VS--------------------------
------------------------------------------------------------
------------------------------------------------------------
----------------------------------PSG-----------------------
----E---EYVAKVRSV----DVVKCW-PFD---EST----------------------K
E-DH-V--KAMLPP--I-------------------------------------------
------------------------------------------------------------
------------------------------------------------------------
--------------------------------------------TVKKFSWWLDVLE---
------------------------------------------------------------
------------------------------------------------------------
--SEDSD----DV-----------------------------------------------
------------------------------------------------------------
------------------------------------------------------------
------------------------------------------------------------
------------------------------------------------------------
------------------------------------------------------------
------------------------------------------------------------
----VPVRR----IGTG---------RK-VKC-V--------------------------
------------------------------------------------------------
--------------------------------------------KG-KT-----------
--------------------RVQ-K-K-----R--SIVDIF-AVAPQVERIDGDDD----
Y----YDDDNEDEDEED------D-DNCAVVNEGKKEFS-----------DRNVNA--IR
I---------RR----SKRRS-----AM--------KKK----KTIASK-----------
---LKEVKKTMK----KDRRFKQNKNVNS-----------SCLDLLIR---------KKE
RCDKLKVP----------------NSFSKPSCSQHRKKCE-DMEDNSPTYA-KKP-----
---QRKHLVSEKKPKGLTDSEFLADDQK---MMNPVC-----------------------
-----------------------SNLKKRPKQF----PVENSSD----------------
--------------MILSGPNGANFCSKQ--QGHKHVI---SDD----------------
----------------------------------------------------ATER----
------------------------------------------------------------
------------------------------------------------------------
--------------------------------------GEVLSLVEENGANKH-------
------------------------------------------------------------
------------------------------------------------------------
------------------------------------------------------------
------------------------ILRTTESE--------------------VTVQPGSP
K-----------------------------------------------------SDVFNQ
VSEGN-DNLK-----------------------LFGRGSGV-ASHS-------SQYFCNP
GSLHMS----------------------Q-QMYNHQKNDQIVGS----------------
-----------------------------------------------------LINACGA
SERSHDKLRGSP-PEVAG--VCSVHSV------KAYPQHSSA----YEN-VNRKP----V
TLPES------------IEG-NCSGHFMQYQPLPQIRHQ-E------------LMCK---
-------ICSFPEWKQR-------------------------------------------
------ESMH-----GEKGI---------------------EK----DYVRLPL------
------------------NSQGELIDL----NSNSKGKL-------------TQL-PSSR
RIV-----GSSGGLAVNNVS-----------------HSNMDNL-SDS----------RG
WDKREP---SADQLKR-SSADDSMEWSPTFPVPSR-LGIYEYD-----------------
-------AGRTNVELDP--------LKKNKESFT-PFELDCSVSNLSNHR----------
----------------------SKQNNQAK------------------QLETSWSKQ---
----CGNS----------------------------------------------------
------------------------------------------------------------
--------------------------------------------------------DDVS
LV--------------V--------------TPSK---MRLMGKEFTVDR---RDFHAPQ
DKRI-WTDKQIIAEKF-------------SAETYNYNSVVTNHDQQNLTVHPVLGILKGM
VACSPSIQINQAIPRP------------------------QVCPPHFSHQID-SVQQN--
----------CLGAIKQSPFT------LYNQKA--NFEE---PFPGGYK----SFT----
---ISPYGPVPTLMHHYSSQNGGSSS-LD--------L----------NSSS-CA-----
----INFPYSRLDSG-RNFR--SS-W--------------SQFSTE---S-TPWFS----
--------------------------DA--KQKKLLMDFHE-LYSSSDRKHHYCSSITGD
SRQTDP-SLYLAS-ERFCSFTQR-PQHALGN----PVSLPSLAN--------NVPMPLQI
GSRVNT------G-SYKRNGDVTKIISTPCL------------------RDLGDSRKSKK
RP--LSTS-DNRTNVVN----TAAE------------KELNQVQLK--------------
-ACQTVL-RVAK------V-EQQR------------------------------------
-QSLDLSKMKILSNL------------------------------------------NVL
WDLGPLN-----------------------------------------------------
------------------------------------------------------------
------------------------------------------------------------
------------------------------------------------------------
-------------------------------------
>PicAbi|MA_2116g0010
-------------------------------------------METTRDSTIFEHVTYNL
PAAISVSCHEVTRTDGGFKIIGRGSKPLQFCVMA--------------------------
---DAQD-------V-----------------------------------------TIAS
Q---HNDVEP----------------------------------------KVVDADGHET
DRRLADDKI-------SIKS--------NTCER-FSI-----------------------
----R---GYVATIRKL----DRNTCW-PFP---QHLLE------------------TRL
K-EA---GNMALPP--L-------------------------------------------
------------------------------------------------------------
------------------------------------------------------------
--------------------------------------------EIPDYRWW-NCEN---
CLRDISIS--------------------------------------GQSPCAKEYIRVS-
--HTSMQA-CDGRFDRGGLMSRMHLP-----TSSVDIQEKLKENMLNDKVVSVDMQEKLK
E-NMLDD-I--EVEVVETL-------TVELKSS-------------DAVGSSAYE-TDKE
KK-DEGVVTDCI------------------------------------------------
------------------------------------------------------------
------------------------------------------------------------
----------------------KEHVSTESTVLVEQENHKSE---------IADLDKNIS
G---TSNCRSNS-RNSEEI-----------------------------------------
-------I--NMTDS----CPREQDENA----------------------VCDEMALAVM
E------------TMSS-------------------------------------MLLSKK
RNEWG-------SKKN-------------KSEEFHIPR----------QAPNSWEY----
--F-----------------------------------S--------RNKNV--------
------------------FKKISEKVKGKEREQ--AICPIL-DSEDSLDANKS-------
---INIRNVPVS------IPYAEN----------------------------------VE
P--------GQQIV--EGKYE-----RT--ISIV------------------EPLTVQTM
KFNIQNGDDAHR----ALDNRNDVTCSNG-------------------------------
--------------------NDSSCSDHKNINKITEVKECAAFSTSQASLK-KENMLLLE
QTGMLKVSESRSKRK----PQKKRSISDI-------------------------------
-------IASKP-----------SCPESWNKEPE-EYKSNDEKEEIIGM-----------
------------------------------TENTMKSSRPKEDHMKV---------TIDA
VKKS------SKPTI-------------------------VTNGISEVNIDAEMNNV---
------------------------------------------IIKKRRPEKLE-------
-------VRKKQS-GI----------------------------------GIEY------
-IDA---------------------------CSTFVAKNSSTSSLSEAVTNSLQMPEGTS
L-----------------------------------------------------------
------------------------------------------------------------
------------------------------------------------------------
----------------------------------------------------FLSESRDK
AP-------------QHNFLN--------------------PEYEQSRQKLYV-------
--MEDQIPMD--------------------IVELM-----AKNQHE--------------
-------------------------RGLS-NLKH--------------------------
---------------------------------------------------FQESRNLQK
ERTKLKMKEAAT------SQANKHVGG-----RTGLKKNSATPKIKAQSKQTGKVNLQAS
SRNQCQS-----DLLVDYGQTDVSQA---VRDNSIISNN-E------------WITSISC
EG-----DLARLPSTQWFN-P---------------------------------------
------CGKYS----RDFVAPV------------------LDETVSASNLSFPV------
------------------DGTKSHVAN----------------------TQCDQC-----
----GS--FSTNSMVVDSMQLPRV-------------STYCGHMQMQNLCREATPPL---
---------SDFTGSV-LPV----------------------------------------
--FQ---NKFDSSLNHNGYSHLNLTGTDDPQNLT-SESSHLRYSGKTFDILSESHKRNFL
P------------------NLSIRTDGGSGFIYFN------------GQSNSALLQQ--V
NAQARQPF------------------------------G---------------------
------------------------------------------------------------
--------------------------------------------------------KNYC
FP-----------------------------STPV---LKLTEQSVSVPAKG--------
-----GNEESM-------------------------------------------------
---ATENRGNRN-----FSH-LSHPSS----------------QKHVSWFPS--------
-------------------------SGATERNQRETLSGT-ERVFTGSEP----------
---IQDST----CMNGQITSSIKTIP---------PVTKFRHSGHYASNLLS--------
---GISMPSFAVNSK-AEVALESSIL-------------RTKSPFR--------------
------------------GTLFSG--KKRKKGLRCTNGYNNDNLQ---------------
-------IFSTTS-PDCQSTKVVKGSSSTKGLRSYRPTPMAMNRKRNHRSALDNFPENRH
HCFQSS-----WLLGPNPQQNLTKETEKAKV---------------------LKLSKENE
ES-------AFCGKKAC----KVEIC--------TL-NQNPAE-----------------
------I-----------------------------------------------------
---------------------------SVD-G-EEDGY--------------------SF
G-YEHFT-----------------------------LSRRDLGHAERKK----D------
-------------------MAIPQGK-KRRRTLKK---KHMQEFLSQK------------
----------------------------DGYVGDPAKTNVDNLDFLGQELTSVKELVGNV
T-----------------------------------------------------------
-------------------------------------
>VitVin|GSVIVT01014849001|PACid:17825736
-------------------------------------------M----------------
--------------------------------LS----------------------VENP
P--P--D-PP---------------------------C-------PCE-----IS-QL--
-----KGSDE------------------RASD--------KLALPE------VD------
---LFNSG---------LDD--------TQLPK-FSI-----------------------
----R---DYVFGTRGK----DIKKNW-PFS---QKNLQ------------------LCL
K-HG-V--KDVLPP--F-------------------------------------------
------------------------------------------------------------
------------------------------------------------------------
--------------------------------------------QSLDSVRE-GSFK-G-
CVAE------------------------------------------TY------------
------------------------------------------------------------
------------C--------------IDIN-------SSGS-GG-EKDFPSSTT-----
------------------------------------------------------------
------------------------------------------------------------
------------------------------------------------------------
------------R-------------D-LAPHKTESKT-QP----------------SAK
K------CRLI----------------VKLR-----------------------------
----------AVSDP------SST-E-------DIAS----------NCTTLSE---AMA
S-KICPVCK----TFSS---------SS-NTT-LN-------------------AHIDQC
LSV-E-------STSR--------------------------------WMED--------
--------------------------------------S-RQ-TRH-R-I----------
--------------------K-P-R-K----TR--LMVDIC-ATAPRCTL----------
------EEL--D---------RRN-GSNWAT-DLSL-PT--------------QNT--EG
C----------A----HEKRQ-----RL--SPVH--PE--------------ET-GDEG-
AVYIDASGTKVR----ILSKLNVP------------------------------------
------------------------SSVSKVGEDPRT-S---------KPLR-GS------
--KGSKFFSTNKRKR------HVNKYHNY----LKVAIQSKKDCSPKA------------
-------HNSE-------------IHGTREENCG-AEVHEEEEH------RAHNFKAQE-
Q---------------IKPSDS-GTLRQW-VCS-KRTGLSKKVNGKD-GHQRPAYKL-RT
TQ-DLAIES-DQSCL-GDSYVEKN-TRRSP------NLM--ENVISS---ESK-KKVENS
LNESRG-YDDGEQSPG--RKRLGSSL-----------------FRARISDNVERFQEPLK
Q-NANQ-LSKENT-----------SVCDR-IMLKRTNTIGNHV-SPLSNKTSDILAGPVR
SPDS----------STSANPKPYRS-------KSLSSKAMKSSTLRKDVLSV-HQSFLN-
------------------------------------------------------------
------------------------------------------------------------
------------------------------------------------------------
---------------------KKYSALKKP-WV--------------------LHSEAEI
D--------EES---PSEG--------DQHYDMM---------HDHV-ENQSGVEE----
--INDSVCLD--------------------RSSVLE----IRQE---RGAMGVSQGEDAM
VLKRSQASWS-H----------------G-HDVGENIDSSSK------------------
------------------------------------------------------------
------------------------------------------------------------
-------------------------------------------I---------GQGN---
---------SFPEVDPIPI-P-GP------------------------------------
------PGSFL----PS-----------------------PRD------MGSE-------
------------------DFQGH--------SSLTTSLVQS--------SSQDQH----D
LVD-----GDSSDSPISATSTI---------------S---NSTVAR-------------
---------PDLKLT--SSI----------------------------------------
----------------------------------------------K--GPLSFQD-DDQ
P-------------------CCCSRKE------------RTSQGVALNYQESQLLR----
----RRTM-ASVI-----------------------------------------------
------------------------------------------------------------
----------------------------------DC--------------------DS-A
SP-SG--------------------------SNPI---LRLMGKNLM-------------
------------------------------------------------------------
---VVNKD-EVA-------P-MQLGET----------------QPV----PL-SNCPN--
-----------------------P-----------QFLN---------------------
---F-S------GVSHGNAQNPDYHY-F---------------HHMIPPGFV--------
------------------------------------------------------------
------------------------------------------------------------
---------------RLLSLLF-------------------L------------------
------------------------------------------------------------
------------------------------------------------------------
--------CCQGV-----------------------------------------------
------------------------------------------------------------
----------C-------------------------------------------------
------------------------------------------------------------
------------------------------------------------------------
------------------------------------------------------------
-------------------------------------
>AraTha|AT5G56240.2|PACid:19667970
------------------------------------------MF----------------
--------------------------------LS----------------------TENP
P--N--D-PL---------------------------S-------SSS--SPFLQ-HL--
----TSSSHE--------------------------------------------------
-----------------LGQ--------SHLSN-FSI-----------------------
----R---DYAYSNRKN----NIKNNW-PFS---SKSLQ------------------LFS
T-HG-V--TNPLPP--F-------------------------------------------
------------------------------------------------------------
------------------------------------------------------------
--------------------------------------------QKFSTVSS-KF-----
ETTA------------------------------------------SPSS-GKQIVS---
---SYVHQ----G--RD---------LDL--AKL-GLNQ---------------------
--TVAE-----TS--------------SKGV-------CSQS-RIIENGLFPSTS----V
SK-SEV---EIL------------------------------------------------
----------------------------------------------------------VA
TTS---------------------------------------------------------
------------------------------------NKKDN----------------HSR
K------CGR--------------------------------------------------
------------GMV------KSK-E-------D-SC---------AGLVTTSES--IMA
S-KTCPICK----TFSS---------AS-NTT-LN-------------------AHIDQC
LSV-D-------SAL---------------------------------------------
---------LP-----------------------PVVFS-KP-NKP-R-S----------
--------------------KPP-RVK----VK--TMVDIY-ASAKQGTL----------
------EDL--D---------RRN-GTKWVS-ILSY-SNRVV-----------AD----K
S----------EVSK-KRKVS-----PV----------------------------GVG-
PVYIDAKGQKLR----ILSGFSEKKSS---------------------------------
-----------------------TTPLREQHEDGSSDK---------KCLG-QGS-----
--KGTN--KSLRKIR------RGKKPHKF----VKLTN-------HKA------------
-------DGPE------------QIRGVQRGFSG-EG-----------------------
----------------SHMGHHRRIYNQR-MLA-KRGLVSKKLNEK--GHEL--------
SE-DD-----EDTWSGGDPTVLRG-----T------DLS--AT-DSY---PLKKQKL---
--GSEV-AGRKKTLFR--SQSAQSRS-----------------FRVPQSEKEDESLEGVN
I-N--R-LKKSVA-----------SFQED-----KYPPGKKFC-----------------
-SDA----------SPRGTSMRKFS------PPFVPNAWRRLSMPV--------------
------------------------------------------------------------
------------------------------------------------------------
------------------------------------------------------------
-------------------------ELKKA-R---------------------LDFSEEK
D-------DEETGKWESEM--------THERELR--------DDDYVSGDDGENNE----
--VL------------------------------------LRSNP---------------
---SS-SGYDDY----------------N-DDDEESSEEEG-------------------
------------------------------------------------------DNN--K
RAHVLDQTD----------YTGAEFYQ-------SESDSP---TSIEIL-PSERAMY-YS
-------------------E--AGNMIYGQTSC---------KEDERFDSEV-GQGS---
---------LFVEVDTIPI-P-GP------------------------------------
------PGSFL----PS-----------------------PRD------MGFD-------
------------------ENLGN--------SSVITSQVQ---------SSMDQL-----
--D-----RNSSESPVSAVSNF---------------A------AGR-------------
---------LNFPAE--LSS--FR-----------ENFSPDIAM-SYST-TPMSFCVP--
------------------------SHHGTITEAE---PITID----KTISPSRFRNNDQE
S-------------------CCCQRKE------------RISEGITLNHQGSHLLQ----
----RRAA----------------------------------------------------
--------------------------SSSNTMNLTNSPTRLDPNHPFE------------
-----------Q-SPYKTQQAL-DLQMSKFSSRKSLN-------------------AV-V
PP-SP--------------------------SNPV---LRLMGKDLM-------------
------------------------------------------------------------
---VMNQG-EAD------EE-ASRSSL----------------TPN--------------
-----------------------P-----------QFVD---------------------
-----------------------------------------------PP-----------
----------CGGTG-LYFN----------------------TG------------LYL-
--------------------------RN-SFDST--------------------------
----------HQP--Q------------------------------------VQAQQ---
------------------------------------------------------------
------------------------------------------------------------
-QSQ--------------------------------------------------------
------------------------------------------------------------
--AAAFR--------------------------------NNF------------------
------------------------------------------------------------
-------------------------------------D--------HVR----YF-----
-------SPS--------------------------------------------------
-------------------------------------
>GlyMax|Glyma17g28170.1|PACid:26313461
-----------------------------------------------M------------
--------------------------------GD----------------------NENM
KH-FADH-GYF---I---------------------------------------------
------------------------------------------------------------
----------EKS----IDN--------APCKH-FSI-----------------------
----R---GYVARMRKK----NLKICS-PFP------GH------------------EF-
--EA----QPSLPP--L-------------------------------------------
------------------------------------------------------------
------------------------------------------------------------
--------------------------------------------IVPKFPSW-SCNN---
CRGENE----------------------------------------LNVI-ENNDE----
------RECCNGNQET-----------------------------------------QID
N-SIPTR----EE--------------IDIRKF---IDLTGQ----SDDGES-DY-ILFN
HN-VEV-AHDRI------------------------------------------------
-----------------------------------------------------------T
DHESD----------LENNLSK----VSNA-----------------LTSEVCPGLIQE-
----------------------------MHGNKKGFEGNV-----------TSGVELLTN
N------LSTEV-KSCSKV--------TNKE-----------------------------
----------KHIYE------DSQCL------EQLRKSC-----------KLTGGA-NMV
T-E---KDN----VPKH---------TT-EQF-LQEP-----------------VTGDNN
DHA----------GDM----------------DNNVEN----------VVQNH-HP----
--------------------------------------K-KYTHKY-S-K----------
--------------------R-P-K-V----MC--SLEETF-KKDNEPNY----------
------QLI---------------------------------------------------
------------------------------------------------------------
------------------------------------------------------------
------------------------------------------------------------
------------------------------------------------------------
------------------------------------------------------------
------------------------------------------------------------
------------------------------------------------------------
------------------------------------------------------------
---------RPSG-E------------TNTFGERRFPS-KSAI----SGKG---------
------------------------------------------------------------
------------------------------------------------------------
------------------------------------------------------------
------------------------------------------------------------
------------------------------------------------------------
------------------------------------------------------------
------------------------------------------------------------
------------------------------------------------------------
------------------------------------------------------------
------------------------------------------------------------
------------------------------------------------------------
------------------------------------------------------------
------------------------------------------------------------
------------------------------------------------------------
------------------------------------------------------------
------------------------------------------------------------
------------------------------------------------------------
------------------------------------------------------------
------------------------------------------------------------
------------------------------------------------------------
------------------------------------------------------------
---------------------------------------ALMEA----------------
------------------------------------------------------------
------------------------------------------------------------
------------------------------------------------------------
------------------------------------------------------------
------------------------------------------------------------
------------------------------------------------------------
------------------------------------------------------------
--------------------------I---------------------------------
------------------------------------------------------------
------F-----------------------------------------------------
---------------------------SLA-------Y--------------------LT
------------------------------------------------------------
------------------------------------------------------------
------------------------------------------------------------
------------------------------------------------------------
-------------------------------------
>GlyMax|Glyma10g43972.1|PACid:26344992
------------------------------------------------------------
--------------------------------MSQQQ-----------------NQNQNL
PA------------V-------------------------------SQ--------SLP-
----QQTVSE--------------------------------------------------
----------------------------ADVKP-FSI-----------------------
----R---QYVLASRHI----NILHNW-PFP---EKHLQ------------------LCF
K-DG-L--KEVLPP--F-------------------------------------------
------------------------------------------------------------
------------------------------------------------------------
--------------------------------------------GG-QTSLD-EPLK-G-
CSNLMH----------------------------------------SLN--DN-------
--------------------------------------N---------------------
--KEAD--------------------------------SCIA----------------EV
---PHL------------------------------------------------------
------------------------------------------------------------
------------------------------------------------------------
------------I---------------------DDDHRQS---------------TTNN
E------CV------------------YKVT-----------------------------
----------NHPSS--------H-G-------EENHSNQ--------------------
--HSCSISD----NLSQP-ADTCT--LL-SSI-----------------------HVSK-
------------SLPS--------------------------------------------
--------------------------------------S-KE-VKD-K-RK---------
------------------KRK-G-RCK----KR--SMVDIL-AVAQHSTL----------
------EEI--H---------RMN-KFYYAE-T-VINGCQQTVPH--------ENI--PR
S----------EVVG-VDSCR-----KA--------GSED-----------------HG-
VANVDMTPKR-----PLLLKF---------------------------------------
------------------------------------------------------------
------------------------------------------------------------
------------------------------------------------------------
------------------------------------------------------------
------------------------------------------------------------
------------------------------------------------------------
------------------------------------------------------------
------------------------------------------------------------
------------------------------------------------------------
------------------------------------------------------------
------------------------------------------------------------
------------------------------------------------------------
------------------------------------------------------------
------------------------------------------------------------
------------------------------------------------------------
------------------------------------------------------------
------------------------------------------------------------
------------------------------------------------------------
------------------------------------------------------------
------------------------------------------------------------
------------------------------------------------------------
------------------------------------------------------------
------------------------------------------------------------
----------------------------------------------KLNG----------
----------------------CNVNR----------NCKLSMN----------------
------------------------------------------------------------
------------------------------------------------------------
------------------------------------------------------------
------------------------------------------------------------
------------------------------------------------------------
------------------------------------------------------------
------------------------------------------------------------
------------------------------------------------------------
------------------------------------------------------------
------------------------------------------------------------
------------------------------------------------------------
------------------------------------------------------------
------------------------------------------------------------
------------------------------------------------------------
------------------------------------------------------------
------------------------------------------------------------
------------------------------------------------------------
------------------------------------------------------------
------------------------------------------------------------
-------------------------------------
>BraRap|Bra035610|PACid:22688151
------------------------------------------MF----------------
--------------------------------LS----------------------TENP
P--R--D-PL---------------------------S-------SSS-SPANLL-RLT-
----TSPSHE--------------------------------------------------
-----------------LGQ-----------SS-FSI-----------------------
----R---DYAYSNRKN----NIKNSW-PFS---TKSLH------------------LCS
S-HG-V--TDPLPP--F-------------------------------------------
------------------------------------------------------------
------------------------------------------------------------
--------------------------------------------QKLSRLSN-KF-----
ETTP------------------------------------------SVSQ----------
------------------------------------LHQ---------------------
--TIAE-----AS--------------KRV--------CNQS-RIIEYGLFTST------
SK-SKV---EIV------------------------------------------------
----------------------------------------------------------VA
AKS---------------------------------------------------------
------------------------------------NN-------------------KSK
K------CGQG-------------------G-----------------------------
----------GGGMV------KTK-G-------D-SSG--------VLMKTASES--VMA
S-KTCPICK----TFSS---------AS-NTT-LN-------------------AHIDQC
LSM-D-------SSVP--------------------------------PVSS-KPNKPRV
K---SVDSAVPPVSS-KPRKPRVNQCMSVDSVA-PLVSS-KP-NKP-R-V----------
--------------------E-P-QVK----VK--TLVDIY-TTAKRCTL----------
------EDL--D---------RRN-GTQWAS-VLSC-TNRVA-----------AD----K
S----------EVSK-KRKAS-----PV----------------------------GVG-
PVYIDAKGQKLR----ILTEFSQKKTL---------------------------------
--------------------------SREQQEDGSSEK---------KSSS-QGS-----
--KENK--KRGRR----------KKHGKC----IKLTS-------HKA------------
-------NTAE------------KVLEYQR-----EG-----------------------
----------------SSKGPR-RIYNQR-MLA-KRGLVSKKLNEK--GHKLSALRY-QP
SD-DDDE---DDSWSGEDRLVLRG-----A------DTS--AT-GSS---PLNKQKL---
--RSQV-SGRSKTMLE--SKRAHSRS-----------------SRAQI---EEKSLTGAY
SNNTVH-SKKSLT-----------SIQED-----KHPPGKN-------------------
VRDA----------SPRATSMRNLS------PPFVANGWRRLSPLV--------------
------------------------------------------------------------
------------------------------------------------------------
------------------------------------------------------------
------------------------EELKKS-R---------------------FDLSDEE
E-------EEETGKWESEM--------TQERGLS-------DDDDYVSGD----------
------------------------------------------DNP---------------
---SF-SRYYDYD--------D------D-DDDEESSDEEEED-----------------
------------------------------------------------------DSN--S
RANVLDKSN----------D------------------------ANVII-PSERAMY-YS
-----------------------EDMIYGQTGCD--------EEDVRFGSEVRGKGS---
---------LFVEVDTIPI-P-GP------------------------------------
------PGSFL----PS-----------------------PRG------MGFD-------
---------------------GN--------SSVITSQFQ---------SSMDQL-----
--D-----RNSSESPVSAVSNF---------------A------SGR-------------
---------LNFQAE--LPS-SLD--------------------------IPMSFGAP--
------------------------SHHGTIPEAE---PMSFD----KATTPLSFRNNDHE
S-------------------CCCQRKE------------RVS----LNHEASHLLQ----
----RRAA----------------------------------------------------
-------------------------SSSSIAMSLTKSPTRLDPNHPFE------------
-----------QSQCVI--------------NRANLNG------------------AV-V
PP-SP--------------------------SNSV---LRLMGKDLM-------------
------------------------------------------------------------
---VMNQG-EADS----NEE-ASRTSL----------------KPT--------------
-----------------------P-----------QFHD---------------------
-----------------------------------------------PQP----------
----------CAGTG-LYFN----------------------TG------------FYL-
--------------------------RN-SFEPK--------------------------
----------YEQ--QTPK---------------------------------AQQQTQ--
------------------------------------------------------------
------------------------------------------------------------
-AHQ--------------------------------------------------------
------------------------------------------------------------
--ASAFR--------------------------------NNF------------------
------------------------------------------------------------
-------------------------------------D--------HLR----YF-----
-------PPS--------------------------------------------------
-------------------------------------
>MimGut|Migut.H02109.1.p|PACid:28952065
------------------------------------------------------------
---------------------------------M--------------------------
------------------------------------------------------------
------------------------------------------------------------
----------------------------EIQKG-FSI-----------------------
----R---EYASTMRSV----DVANSW-PFD---EAA----------------------G
E-ET-V--KSLLPP--I-------------------------------------------
------------------------------------------------------------
------------------------------------------------------------
--------------------------------------------NVKKFTWWLDQLA---
------------------------------------------------------------
------------------------------------------------------------
--ESATT----NN-----------------------------------------------
------------------------------------------------------------
------------------------------------------------------------
------------------------------------------------------------
------------------------------------------------------------
------------------------------------------------------------
------------------------------------------------------------
-----------------------------INV-VG-------------------------
------------------------------------MS----------ENKK--------
--------------------------------------------KT-KA-----------
--------------------APP-K-K-----R--SIVEIF-AAAPPVERA---------
-----ASEAEEEEEEGF----DED-------------------------ASFIKWG--PK
G---------KR----NDKRK-----KI--------ISK----KSDANAIF---------
-----------K----KIKKLKPKHR----------------------------------
------------------------------------------------------------
------------------------------------------------------------
-----------------------GILRNHAKPF----SKKNISH----------------
-------------------------------VGDKHVTFSDKND----------------
---------------------------------TRSGKQ--S---SNY------------
-----------------------------------------------HSECSN-------
-----KLLRQDSS-------------------------------TAI-------------
--------------------------------------IEDVLSMGVEKEEVD-------
------------------------------------------------------------
------------------------------------------------------------
------------------------------------------------------------
------------------------------AG--------------------FTTFIMKR
KY----------------------DD----------------------EESVSRSESSDR
STLLS-MNRN-----------------------LSESGRLAEATHD-------SLMYACP
NIDSTS----------------------R-------------------------------
------------------------------------------------------------
---------------------DLIRNL------DPVIFPPPMSFKSNNE-SLVSR----P
NLSHA----------------NNSAFRFQTLPRQHPFCG-N------------I------
------------------------------------------------------------
-----HAKTG-----VNRLN---------------------NQ----DFVGLPL------
------------------NSQGEFISF----NPCANSSV-------------DLF-SERR
RLD-----CG--------------------------------------------------
----TY---STNRLNL-FPDESYVIK----QNPSR-LDITKSPC----------------
-------DDNANFG----FDF----LKINEHAFQ---DSDNNTVNKSLGN----------
------------------------------------------------------------
------------------------------------------------------------
------------------------------------------------------------
------------------------------------------------------------
-E--------------K--------------IQST---MRLMGKEFAVGG-G-RDFQESE
NGHI-WKDKKIVNEHR-------------FGNIPVSNFMAQDHKFRETLLFRPSENTHTG
VFAARKIDSGQKI---------------------------YPRSEYYNRESN--------
---------------------------LF-------------------------------
------------STP-----------------------KA---AQNLPQLSPISA-----
----IRFPFMHPDIQ-GNTK--SY-S--------------SQRSSS---NRAPFRF----
--------------------------DA-SKNVNRNYSFS--------------------
------------------------------------------------------------
-----------------------------------------------------------R
FP--KSTN-NVPFKPIK----MPTF---------GF-RNAGSSA----------------
--------RFEG------S-VRNT------------------------------------
GRAYEPRAATNRT-------------------------------------TEFD---NAA
--VGPIKLTAG--------------------------SKHIL-KACQK------------
----------------------KDKRFISSRFA-----DSDISLSGTT------------
------------------------------TD---------------------FRF----
--------P---------------------------------------------------
-------------------------------------
>EucGra|Eucgr.F01984.1|PACid:23582731
-------------------------------------------M----------------
--------------------------------LS----------------------IENP
P--S--D-PP---------------------------C-------PCQ-----VP-LLN-
----NPSFDE------------------RASTSH------TLAFSE------VD------
---LQSKN--------------------PPRPN-FSI-----------------------
----R---EYVSKARSK----NIQTNW-PFS---LKNLQ------------------LCL
K-HG-V--KDLLPP--F-------------------------------------------
------------------------------------------------------------
------------------------------------------------------------
--------------------------------------------QHPDTVRT-QSSK-R-
CKVE------------------------------------------ARSL-NKRSISNW-
---ERREQ-PSSRPNS-----------DL--PSFDSDVN-----------------SNSN
R-DTVP-----SC--------------KDIS-------SLKS-GG-EDDYPLITT-S-AV
SG-SQI---EPV------------------------------------------------
----------------------------------------------------------ST
SR--------------QPSSAVETDVLVE------------------SSVRKDKE-----
----------------------------ATSGKAVSTS-QL----------------TGK
K------CRLI----------------VKFG-----------------------------
----------GKSER------SST-E-------DLSS----------NCTSISE---AMA
S-KVCPVCK----TFSS---------SS-NTT-LN-------------------AHIDQC
LSI-E-------STPK--------------------------------QAAD--------
----------------------------------------KL-IRP-R-I----------
--------------------K-P-R-K----IR--LMVDIY-TKAPRCTI----------
------EEL--D---------RRN-GSNWAG-VSCL-PR--------------------D
A----------EPSA-EGKKK-----TS--SAVN--GD--------------GA-NDAG-
AVYIDANGTKLR----ILSKFNDA------------------------------------
------------------------PSVSQVREDLGP-K---------RCLR-GS------
--KGRKAFS-KKRRL------HGSKHLKY----LKVSSKGKKIHPRKA------------
-------HELQ-------------VIGNHKKHNT-LREGSGGS----------QRQTSR-
SQ------------GLMKPGDC-GSLRTW-ASS-KRTGLAKKAATRD--FPPLRCQL-HL
AQ-NLLVES-GQSCP-GNNLTMDSGLQKSS------CLS--DQQM--------IEGKEKP
LDGSQM-IEKMKQSPG--RKRLGGML------------------GGRTGDITERSLSPAK
R-K----FRKDNS-----------LGDSSPSLILHDNSEHCSS-QLVRNKTLEIHANPDS
DYGL----------PCNVNARSSRN------SRAFSRKALRFSTLRKRVLSLCQSPEING
T-----------------------------------------------------------
------------------------------------------------------------
------------------------------------------------------------
---------------------EKCSNFEKS-N---------------------VLLATEM
G--------EQVVALRPKL--------QHHREVG---------QDPV-EHQSAEED----
--SFDDMSFS--------------------EHV-------IGQE---RGERSPLPREKAT
AFRSTPSASHCF----------------D-EIDGENIQPSFA-------VSAGLPERIDG
IKSNPNEVNNDVNGADMPSGLAMAD---ASWG---------LSRYFSSEYDNHMNSRFKT
HSQRL----------------------------------L-GTSKVSLF-TDGGEFS-TA
------------------ED--DGNGANEQNGN----------DRVDEDSDD-GQAS---
---------SFPEIDPIPI-P-GP------------------------------------
------PGSFL----PS-----------------------PGA------MGSE-------
------------------DFQGN--------SSLTTSQVH---------SSQDQQ----D
LVD-----GDSSDSPVSATSTI---------------S---NSAENR-------------
---------VDVDCS--ERL-A----PQEHQ--------NDSWS-GFLG-TCNEPSVK--
--------DVAATAQASAEVVESNAENAEKLRVG---NRSIK----K--GPPFPTI-DDQ
P-------------------CCCQRKE------------RLSQNIALSYRESPHMN----
----RRMM-APLAVPV--------------------------------------------
-------------------------MGKQLGRSPYAGLAQMDERPETF---NPTGY--MR
PERSASPTIYSSRDPV---TSP-DDR-LNGPGRGDC--------------------DL-A
SP-SA--------------------------SNPI---LRLMGKDLV-------------
------------------------------------------------------------
---VVNKE-EDA-------S-FPLGQSE--------------CQNG----AQ-KNNPS--
-----------------------P-----------QFSL---------------------
---Y-S------SVLSAGGQSQKYGF-A---------------DHLVIQGSK-I------
---TCEDL--NGIGE-PHFG----------------------AGAL----------GSS-
--------------------------IS-FLNPKTAK-----------------------
---------------VSPSAFA-------------------TQQRLVKGFT----EARDY
NGGYSS----------------STQPCQPVDVPNAFTMHNQVRIVS------FPESQSKK
AG-------S-PANHPK------EII--------VI-DDAPEN-NE---ADLLRNPEIFR
-EH---------IPLSRTI-DCDPRQAS--------------------------------
--TFFPHQSQDP--------LYFGSYPADF-SARSN------------------------
--TSPVA-SSHNA------------------EGSK-LQQAPFTAASSSR----G------
------------------------------------------------------------
----------------------------------------------HLRPGILYYQ----
-------SLS--------------------------------------------------
-------------------------------------
>PruPer|ppa000218m|PACid:17654152
-------------------------------------------M----------------
--------------------------------LS----------------------VENL
P--P--D-PP---------------------------C-------HPQ--------ALIK
----DSSDDE------------------KASQ--------TPSFPE-----VVD------
---LSK----------------------PPLPK-FSI-----------------------
----R---DYVFTSRSK----DIQTNW-PFS---QKNLQ------------------LCL
K-HG-V--KDLLPP--F-------------------------------------------
------------------------------------------------------------
------------------------------------------------------------
--------------------------------------------QSLDAAKN-QSIK-R-
CTVE------------------------------------------NENE-SNLDIAE--
---------SSGH--D-----------DH--VVLDSSNN-----------------TILK
E-KLAE-----AC--------------TDTTTT-----SCRS-EG-ENDFPSTTT-S--I
SQ-SEI--EESV------------------------------------------------
----------------------------------------------------------PT
NR--------------QSSPLLRTGTSLEA-----------------ASVEVKAVS----
------------L-------------PVVVANKRESKT-RP----------------SGK
K------CRLV----------------VKFS-----------------------------
----------SHSER------SST-E-------DIAS----------NCTAVSE---TMT
S-KICPVCK----TFSS---------SS-NTT-LN-------------------AHIDQC
LSG-E-------STPK--------------------------------WTVD--------
--------------------------------------SNKL-TRH-R-I----------
--------------------K-P-R-K----TK--LMVDIY-TTAQHCTL----------
------EDL--D---------RRN-GSSWATSVSSF-PT--------------QDN--EH
S----------EMPV-EEKRQ-----RV--SSAH--PD--------------DI--DVG-
AVYVDANGTKVR----ILSKFDDAPS----------------------------------
------------------------PSVPKVVEHLRP-R---------KPLK-RG------
--KGSKFLSAKKQKR------HASKHHKY----LKLAPQSKNFFSSKA------------
-------HSSQ-------------IHGSQESYGV-KESSKDEG-----------QQMEK-
Q---------------ANSCNP-GALRRW-ACS-KRTGVVKKFNKK------------HV
SQ-NFLVEG-DQGGL-DNCLVERNRAIKPM------NFS--GDQNSS---PEKSGSTENV
YYEAQD-SDKSDCSPG--RKRAGSPF-----------------PGADISDNLERS---LQ
R-NSNQ-FSEDRN-----------FAPDS-CNLNLTNSDGNFA--PLSNNKVGSAAGLSE
NFDS----------PPDASTKPSKS------RDASRSNAMKSPLSKKNVLSVGGGLSLTE
S-----------------------------------------------------------
------------------------------------------------------------
------------------------------------------------------------
-----------------NSIVAKSPAVKNQ-----------------------VHERVEV
D--------KEVAPRNSEP--------DQRYDFM---------YNCA-GKRSRRGD----
--ITDEISIC--------------------RNTVLQ----RRQN---RGSISISGRKETM
ALKSSQFASECY----------------G-HDEREKMDSSVR---------------IDG
LGDAQEN-QILGNDIVTETSSLIGVGETVTS----------FCNTVDPEL-HIPSGRFKA
KSDCQ--------------KYKGPFSE---------SEAL-ASPADPRN-SNEQEMF-SA
------------------DE--VEDAPLGQNLS----------NADEMDSEV-GQGS---
---------YFPEVDPIPI-P-GP------------------------------------
------PGSFL----PS-----------------------PRD------MGSD-------
------------------DFQGN--------SSLTTSRVQ---------SSQDQL----D
FID-----GDSSDSPLSTTSTI---------------S---NSTGTK-------------
---------CDLKYS--EPL-SSI-GPQSVQ--------DNIRS-GLSH-AIIDPCVE--
-------INAAAAQQITAIAAERLAFDRENFKVN---KTSLE----R--GPLSFKG-NDQ
P-------------------CCCQRKE------------RTFQGVALNYQESPLLR----
----RRAM-A---LPA--------------------------------------------
-------------------------MGKQVVCNPNTRTNNVETRSDMTDT-FPNGFPTSR
SEQMVFPVTKSSAGPIPLKGSP-DGK-GKLSGHSDC--------------------DS-V
SP-SA--------------------------SNSI---LRLMGKNLM-------------
------------------------------------------------------------
---VVNRD-EDA-------S-APPVQA----------------QSH----AP-INHLT--
-----------------------S-----------QFPT---------------------
---F-S------GVVPGN-QNQFYHS-F---------------HHSLPHGSV-I------
---FGQDP--HNKVG-ECFD----------------------TAHF----------NSF-
--------------------------RT-YSNPKTPQ-----------------------
----------VVA--RGPVSLF-------------------SQQHTDVGFV-ASMESHEY
KGDYNF----------------PIPQNKNISKPIGAPAFQMERVMN------TPDHRRRN
SD-------S-ASSANK------EII--------II-DD-PES-EPDLACNVSNYSEGSR
-EGQV---VCSGIPVPAAP-SYNSQRVN--------------------------------
--PFSCYESQDPSLLCGSPGLYNTALHTIP-SRRGN------------------------
--ASPAR-WSCTS------------------EGSGVLQRTPILAASSSS---RS------
------------------------------------------------------------
----------------------------------------------HLRPT-VYN-----
-------SPSFS------------------------------------------------
-------------------------------------
>MimGut|Migut.H01707.1.p|PACid:28952656
-------------------------------------------M----------------
--------------------------------LS--------------------------
------------------------------------------------------------
-------SDE------------------RVSACN------NQHQFE------VD------
---LF-----------------------NPLPK-FSI-----------------------
----R---DYVSSTRDE----DIETHW-PFS---SKSLH------------------LCL
N-HG-V--KDVLPP--F-------------------------------------------
------------------------------------------------------------
------------------------------------------------------------
--------------------------------------------QTIESVRN-IPLK-F-
DSVD------------------------------------------VVG-----------
---------------R--------------------------------------------
--KLDS-----DI--------------ENSQ-------SSLF-LE-DKEYP---------
------------------------------------------------------------
------------------------------------------------------------
------------------------------------------------------------
----------------------------LPTNTVEINT-KN----------------PVK
K------CRLT----------------VQSS-----------------------------
----------NFSEP------KSK-E-------DT---------------IIMT---TMA
S-KVCPVCK----KFTS---------SS-NTT-LN-------------------AHIDRC
LSE-E-------SKVE--------------------------------HTAD--------
--------------------------------------S-RVMVKH-R-M----------
--------------------K-P-R-K----TK--LMVDIY-ATSLSSTL----------
------EDL--D---------RRN-GTKWTSSNLDF-SA--------------HHE--EK
N---------------------------------------------------DA------
-VYYDSNGTKLR----ILSKFVERDR----------------------------------
------------------------------------------------------------
--KESKLVSTKKNKY------LARRN----------------------------------
-------TIPKV-----------NVNGEERKYPS-EDDEDSAKQ---------PRKVEH-
Q---------------LESNDF-GMIKQW-VGSTKRTGLKKKINPEQ-ENQHR-------
---DIIMKD-LQANY---------------------------------RLPSVVDKLNKR
TSDSSL-SSRH-------NKKIRSTI----------------------------------
------------------------------------------------------------
--------------SPRIVNSERRQ------HYTSASGDVAAEEPVKN------------
------------------------------------------------------------
------------------------------------------------------------
------------------------------------------------------------
-----------------------AAQMEKA------------------------------
------------------------------------------------------------
------------------------------------------------------------
---SSSS---------------------S-HRVEKNVDHGPA------------------
------------------------------------------------------GTSTVV
LDHAIKEVE----------NRDEFVCG----------------PINP----NNNIGF-GE
------------------SL--ISSGFLVINGD-----------------EE-GQGNY--
---------NFAEVDPIPI-P-GP------------------------------------
------PGSFL----PS-----------------------PER------IPST-------
------------------VLQANS-------SSLTTCRVH---------SFENEH----E
LVE-----RDSSDSPISAVSN---------------------SVPQE-------------
---------SKLDDE--SSS-SR--ANSVFH--------ETNSK----------------
---------------------------------------------------------NGQ
P-------------------CCSSRKE----------------GVLVTDQY---------
------------------------------------------------------------
------------------------------------------------------------
--------------------------------------------------------SP-S
SG-ST--------------------------CNPV---LRLMGKNLM-------------
------------------------------------------------------------
---VVNKQ-ENI-------S-PPQIEY----------------RPH-------NHHPQ--
-----------------------T-----------RKHD---------------------
---V--------------------------------------------------------
----------------QHFDY--------------------CTSFE----------YGS-
--------------------------RV-HTNFGTPE-----------------------
---------YSPH--EHPSRTM-------------------LSSKSFGG-----------
------------------------------------------------------------
------------------------------------------------------------
------------------------------------------------------------
----------------------GSNYDFTP-DRRI-------------------------
--GTPIRYEVAGN------------------ESRNTVNNTFFSYQNRSC----D------
------------------------------------------------------------
-------------------------------------Y--------PIHSGSRIFRNANE
Q------RPPFEV----------------------------------------------N
WNRT---------------------------------
>AmbTri|evm_27.model.AmTr_v1.0_scaffold00061.33
-------MPPALVDGAVLPFVGT----------------DAPLITSP-------------
------------------------------GHVSSSGGV--------------MLSVQNP
P-----D-------P---------------------SC--------SS--------EVS-
----KRGNND------------------RASE--------KFALQA------SDL-----
---DGSKL---HG---------------LEQPH-FSI-----------------------
----R---EYVLAARNR----DIGTNW-PFS---PQYLQ------------------LCV
K-HG-V--RNLLPP--F-------------------------------------------
------------------------------------------------------------
------------------------------------------------------------
--------------------------------------------ESPDIVRD-PSFR-K-
AVIFDDFGSKDVDHTNGELVNSKSTSSLQIDEPSLAGKEIKDSYLASPSE-EE-------
--------------IR-----------STI-----TSDD---------------------
--QVLE-----RNLK-----------GKEFDLH---LANEST----------------RV
DE-PSI------------------------------------------------------
------------------------------------------------------------
------------------------------------------------------------
----------------------------VEVR-----QPQS---------------FSKA
E------LG------EQTE--------NKTS-----------------------------
----------SSSNK------EQI-L-------ENKPEISCTEDLISNLSTVSD---PMA
S-KVCPVCK----TFTS---------TS-NTT-LN-------------------AHMDQC
LAV-E-------SITN--------------------------------NL----------
-------------------------------------EQ-KL-PKY-K-VK---------
------------------PR------K----KR--LMVDIY-VTAQHCTL----------
------EDL--D---------RRN-GSNWAT-DPSLVPL--------------SGQ--DC
R----------EASN-ERPSN-----EI--NHVKD--------------------SCSK-
EVYVDSNGIKLR----ILSKFNGDLGL---------------------------------
------------------------------KDEMEL-K---------KQTG-GH------
--NGSISSLIGKKRR------FAPGNSKH----LKLKPQCKKLSSFKS------------
-------LEGE-------------ILGSKEVKCR-VDHDEGETK------SRSLEDGLN-
Q---------------VRAPKS-ETLRKW-VRS-KRSNISKHCNNKS-GRVNL-----HY
SKPTELIKG-DPSAE-ANTSRANGCMMQLA------KAS--GNYAAS---P-RSKRVEIQ
FHTERK-DDSVKASPKL-SERLCFPS----------------------------------
--EAKK------------------------------------A-QTFRKKILLKELDIPK
KSKR----HCLDQAFTPRKSQKQVS------RMDSINKAKKYSSTR--------------
------------------------------------------------------------
------------------------------------------------------------
------------------------------------------------------------
---------------------------DISAS---------------------ISISHRE
RRVTDERDDSQNVSWTKPV------------DLMNGSI-H-GSRDPHYQNLSESHE----
--SS-----------------------------IVE---QVESGDK-------CQSSEPH
SIRSCGGHSVEEFTNNL---------HCG-DSQKSVTENSNGIH----------------
---------------TVKLHEKFVPKRLSHLNPLL-----PLSHAQPEIFC---GMNLQT
ESSVLRFYK-------------------------------------------DQGAY-CS
------------------DK--YSDGIVSPGTQ----------RACVENADAHFERY---
---------SSLQMGSGAI-L-SPLH----------------------------------
-----EPGSSL----QG-----------------------SPD------VGSGTI-----
--------------PCSSQKPGL--------SSPTSGDI-----------SFEKG-----
VQE-----GSSPPKDITIEKRI---------------H---EGSSS--------------
---------SSFKVH--NLV-APL-------------YFDQGHDNGYNGGATRSSLFS--
--------VSAVSLQNTERELDDRPWPEETVSRD---TPSICRN-PQFSGP---------
---------------------WCRSNG----------YERTSFASSEEMNKMSNLA----
----KEST---KTIPPCCG-----------------------------------------
-------------------PRSHWIGGKSMEHNSNFGPHNHQ---------SLSDHRAST
QAEFVVPDVDMDSGLFSMKGKE-MLS-NTISRHPMCDNELASS------SSSNGPVQPHA
QPNTN--------------------------PNSI---LRLMGKTLT-------------
------------------------------------------------------------
---VPNEA-QSA-------S-NESSDV---------------------------------
-----------------------------------KYLR---------------------
---L-L------GLSNGGSTD------------------PYALNHQVPDP----------
----------PPLIA-PYFCDSLS-K--------------PQAGLP----------KSL-
--------------------------RK-PSDSSLNQ-----------------------
----------AQY--NNQSCLH-------------------ARDFSGVNLH-AGSRGTPY
YGKTLA----------------KQPIE---------------------------------
-----------KPGSMR------EVI--------VI-DDSPEP-NAGSRMVFMDNSGFSG
-KPK--------------------------------------------------------
--PSSCLR------LGKSSGFTHQNGFTYR-DPASDIT--------------------SH
S-SNPTK------------------------RGGNLEVPRSFLRQSSFG----LPLVS--
------------------------------------------------------------
------------------------------------KD--------HMN-PGVHY-----
-------ARGLR------------------------------------------------
-------------------------------------
>OrySat|LOC_Os01g12890.1|PACid:24113845
-------------------------------------------MEIVA------------
--------------------------------VDQEG-----------------ARVVGT
NC------------M------------------------------LARGGTG----AVAP
---VL-ELTA--------TP------RQDAAA-----------------EAGVD------
------------EP---A-Q--------HQCEH-FSI-----------------------
----R---GYVALLQKK----DPKFCSLSRI---FHDQK------------------KCD
E------HKASSSP--F-------------------------------------------
------------------------------------------------------------
------------------------------------------------------------
--------------------------------------------SVAKFRRW-DCSK---
CLDKLKTS--------------------------------------DNGT-APRTLP---
-------------------------------AKQNGTSD------------GCSI-----
--TFVRSTFVPAS--------------VGSQKV-----SPST----------------QS
SQ-GKN-ADRST------------------------------------------------
------------------------------------------------------------
---------------LPKSVQ-EGND----------------------------------
-----------------------------------------------------------S
K------CNAPS-GKN--------------G-----------------------------
-------A--AEANT-----DSPM--------KDLQGPA-------QNYDVAANVSEDNT
SVDVGALPEVPQ-ITWH---------IEVNGA-DQPP------STPKLSEVVLKRNEDEN
GKTEETLVAEQCNLTKDPNPMSGKERDQVAEQCNLTKDPKPVSGQKCEQICN--------
-------------------------------EP-CEEVVLKRSSKS-K-RKTDKKLMKKQ
QHSKKRTAQADVSDAKLCRRK-P-K-K----VR--LLSEIINANQVE-DS----------
------RSDEVH---------REN-------------AADPC------------------
----------------EDD-----------------------------------------
------------------------------------------------------------
------------------------------------------------------------
-----------RSTIP----VPMEVSMDI---PVS-------------------------
---------NH------------TVGEDGLKSSK-NKTKRKYSDVVDDG-----------
-----------------------SSLMNW-LNGKKKR-----------------------
----------------------TGSVHHTVAHP-AGNLS-NKKVTPTASTQHDDENDTEN
GLDTNM-------------------------------------------HKTD-VCQHVS
EISTQRCSSKGKT-------------------------------AGLSKGKT--------
-------------HSAASTKY-------------GGESTRNGQNIH--VLSAEDQCQMET
E-----------------------------------------------------------
------------------------------------------------------------
------------------------------------------------------------
--------------NSVLSHSAKVSPAEHDIQ--------------------IMSDLHEQ
SL------------------------------------PK-KKKKQKLEVTREKQT----
--MIDDIPMD--------------------IVELL-----AKNQHE--------------
-------------------------RQLM--TETDCSDINRIQSK---------------
-----------------------------------------TTADDDCVI-VAAKDGSDY
ASSVFDTNSQQK-------SLASQSTQ------KELQGHL-ALTTQESP--HPQNFQ-S-
------------------------------------------------------------
------------------------------------------------------------
----------------------------------------TQE-----------------
---------------QQTHLRMEEMVTIAASSPLFSHHDD--------------------
--------QYIAEAPTEHWGRK---------------DAK------------------KL
TWEQFKATTRN------SPAATCGAQFRPGI--------QAVDL------TSTHVMGSSS
----------------------------NYASRQ-PVIAPLDRYAERAVNQVHARNFPST
IA-------------------------------------TMEASKLCDRRNAG-------
------------------------------------------------------------
-------------QV---------------------------------------------
-----------------------VLYPKE------------------------------S
MP-----------------------------ATHL---LRMMDPSTL---AS--------
------------------------------------------------------------
---FPNYGTSSRN----QME----SQL----------------HN-----SQ-YA-HN--
-----------------------------------QYKG---------------------
---ST-------STSYGSNLNGKIPL-TF---------EDLSRHQL-H-DLH-RP-----
---LRPHPR-VGVLG-SLLQKEIA--------NWSENCG-TQSGYKLG------VSTGI-
--------------------------TS-HQMNRKEHFE---------------------
---------------ALNSGMFSAKWNALQL----GSV--------------SSSAD--F
LSARNS----------------IAQ----------------------------SWTRGKG
KM-------VHPLDRFV----RQDIC--------IT-NKNPAD-----------------
------F-----------------------------------------------------
---------------------------TTI-S-NDNEY--------------------MD
Y-R---------------------------------------------------------
------------------------------------------------------------
------------------------------------------------------------
------------------------------------------------------------
-------------------------------------
>CucSat|Cucsa.161390.1|PACid:16965496
------------------------------------------MMHRIN------------
--------------------------------VM----------------------EENN
HH-DGTD---------------------------------------SR--------PARN
----FVQIDS----------------------------------------IYID------
---LFSSD---HI----CDD--------QKCEL-FSI-----------------------
----R---GYVSDMHKK----DWKICS-PFS-DIIDNGH------------------KLN
--EP----IASVPS--V-------------------------------------------
------------------------------------------------------------
------------------------------------------------------------
--------------------------------------------LDPSFDAY-QGKI---
HWQETS----------------------------------------DKDA-DQG------
---FLFD--HNLGKFSNSSPN------------------------------------ASK
Q-DVISG----RT--------------IMADNV-----------------SNSYY-DQKE
KK-LNV-ADRSD------NCT---------------------------------------
------------------------------------------------------------
------------------------------------------------------------
--------------V-----------ALISQSEPGCASHG-----------VTEIELVSR
NL----TLK-AA-EESLAA--------LQDG-----------------------------
----------KQTPA------DCL-N-----GQLTLLVS-----------EKDDMV-DVV
H-----GHH----TVKV---------QG-NG---DAS-----------------MESNES
TVS-S-------SESA----------------ETVGNS--------------P-HN----
--------------------------------------C-HLGRLH-R-R----------
--------------------R-T-P-K----IR--LLTDLL-GDNGNMVV----------
------KHV------------DQS-SPSDGSPEASE-QADVRFTS--KCQVTIEED--A-
-----------SHPD-HKRER-----RL--------ARNG------------KC-RHQE-
IPSSSSVDKQIQ----TWRGEIESSV----------------------------------
-----------------------------SCLGTENAPSGMKSTMKGPWCS-YKM-----
--DGNSSLR-RKKSK------KFPVVDPY----SMSLT----------------------
-------PSEV------------KDQCEIWE-IN-ENRSEVAVDSVAIF-AHHNEFSCR-
IPHSI----------SSNVIE-----------SKPGTSGNPNSSKEP---------VVFE
GPTNVV-PW-NNRIL-WRGSVTQKDVETMN----GNPA---ANPFPNFK-K--NERE---
-WHPSL-NNYSSL-QKDHKGIR-----------------------CRGENELSTFVPEQD
DTSKVSQLNGN---R------------TGSHRDPNYPH-QAS--DVICGHGV--------
--D-----------TVMNSKMTNLK------MS-LPRDPQTDN-SQ------SQL-QNKD
L-----------------------------------------------------------
------------------------------------------------------------
------------------------------------------------------------
------------------------LRRGNGKR--------------------TIEAQEPL
A-------------------------------LK-----K-RQINQRTDQPSDRGT----
---SDDIPME--------------------IVELM-----AKNQYE--------------
-------------------------RRLP-DAENNY--KHV-------------------
----------------------------------------------------SETGKFSR
AVQVNNYDYVYR---------NGREL---------LQKPG-NLKQNAQE-RNGGNGL-IC
-----------------ARE-VVEAR--THTPANYFS-----NIG----------ES---
-------QFGISHLQQNHM-L-RC------------------------------------
------NDSI------H-----------------------SLE-----------------
------------------E-PSNGMQY----SSIGSKRKI---------RSEIRKCNG-T
TVE-----SGPYNSKVQYSEGC---------------IDH-LPVSEQN--IEA-----AY
LWSTSSLM-PD---H--MSN-GYQNFPAHS---------TD--S------RKIS------
--------SPRTFQMGNTNAQ-------NHHNHH---PTNLERHGRQKSTEAYSQRFAES
S-------------------F-CRHPN------------VVEL----QHNPVG-------
------SL----------------------------------------------------
------------------------------------------------------------
-----------------------ELYSNE------------------------------A
IS-----------------------------AMHL---LSLMDARMQ---SN-A------
------------------------------------------------------------
---PTTAGEKHR-----PSK-----------------------KPP----VP-RTQKA--
-----------------------E-----------EFSA---------------------
---TDI------CF-NKTIQDMSQFS-S----------AFHDEVCS-SA-----------
----------TNAST-STFQHSRG-FGSGTNF-------SSQAVFR------------S-
--------------------------QN-GAKMKCSDSS---------------------
-------SWSKDQ--KLSKSHFISG----DD----RTFPVNGIEKGLVNASNSEVFVLAH
HMKRNS----------------EEC-K--------------------------LVAH--T
RT-------LQNEKSTS----ETEIC--------CV-NKNPAD-----------------
------F-----------------------------------------------------
---------------------------SLP-E-AGNRY--------------------MI
G-AEDFN-----------------------------FGRTFLPKNRS------G------
-------------------SICFNNR-YKQQTF-----V---------------------
------------------------------------------------------------
------------------------------------------------------------
-------------------------------------
>MimGut|Migut.E01516.1.p|PACid:28921512
-------------------------------------------MDKSI------------
--------------------------------VA----------------------VEES
-Q-RRSD-SLA---S------------------------------ASK--------SFGS
----LVQINS----------------------------------------IAID------
---ISCAM---EE----IES--------TPHEH-FSI-----------------------
----R---GYVAGVRKT----DWKICS-PFA--SEAAVD------------------H--
--DF----VDILPP--L-------------------------------------------
------------------------------------------------------------
------------------------------------------------------------
--------------------------------------------SVPSFRWW-QCSN---
CVPDIA----------------------------------------AERN----AV----
---QMLLS-DRG-----------------G-AGPSSCQK-------------------EK
H-GLFSR----SK--------------QKI------------------------------
------------------------------------------------------------
------------------------------------------------------------
GDEHG----------LRDTRMEED--NYPS-----------------TKIVKYNPCCTG-
-GHDKATA------------------CSGEKTDMTNNVHR-----------NPCADITAN
KSLQIRERH---------------------------------------------------
---------------------NDD---------------------------AVDAP-DMV
Y-S---AED--------------------------PS-----------------IRVDEP
ENA-S-------SGKE--------------------------------------------
---------------------------------------------T-H-R----------
--------------------R-K-P-K----LR--MLADIM-EEEKNLTS----------
------EHL--R---------TRS-ESTEMEADLDP-HLAL----------DVRTD--IA
K----------GTKS-PPRKR-----KI--------GLVE------------DR-VPLE-
ITHPIGTAKRSK----GPIPYAEKTCRR--------------------------------
-----------------------VENFEIESEVNTSSRLNLQPTAKTKQIK-PKK-----
--SKA-----LDVGK------KVRRAH---------------------------------
---------IE------------NRTASPKEPPK-INAVHSENLHKIDF-AAETS-----
---------FNNN--GPYFQS-----------SIFGQKMDRVSDLSD---------HI--
---SLM-SS-RKNIT-GDCNV-------------------------------HEKVA---
-LDLTL-NSCIME-------AE-----------------------RNSDNQLS--LQQHR
GIPDLNVSFSEKT-YVTQ----GKQL-MNNIPENRS---------LNLHKNL--------
--D-----------MSASCSKDMAR------E-----GKRQLRISE--------------
------------------------------------------------------------
------------------------------------------------------------
------------------------------------------------------------
-------------------------PQPFQNI--------------------MDNNVEHG
G-------------------------------A---------------------------
---SDDIPME--------------------IVELL-----AKNQRE--------------
-------------------------RALG-NSRKH---LLP-------------------
----------------------------------------------------EPINNSIR
GSSSLYVP------NFPF---TNTSVTSG---NMGVRQ-R-IPNF-PDV-VNCQF-----
---------------------DMGNN----------------SNN----------YN---
-------NISSYRP----------------------------------------------
----------------S-----------------------QQK-----------------
------------------Q-TQQLASN----SVMSG------------------------
--------PRPSE------------------------------------------GA-DL
LWPPRR---KNA------PL-HLNGTKNHRY--------VQ--S------NGLDMHAF--
--------SD-HYYIGKPV------------------SEINNGREKKVEE----------
--------------------------G------------RIGS----RPKPVG-------
------SL----------------------------------------------------
------------------------------------------------------------
-----------------------DAYSND------------------------------A
IP-----------------------------AMQL---LSLMDRGVVPAGTS-S------
------------------------------------------------------------
---DKVVASN-G-----FPD-----------------------KP-----FS-PCNHH--
-----------------------P-----------RFVN---------------------
---ENQ------KDPFFCSSFFSQS----------------------GRQTK-DL-----
---PPLFNGVYFPSG-SSKK--------------------------------------P-
--------------------------YL-QGEMR----P---------------------
-------PQ---S--EFRT-VHLEGPSNL--------------------VNQQSIVNQQS
RGNN--------------------------------------------------------
-------------NDDL----ELGVC--------TL-NRNPAD-----------------
------F-----------------------------------------------------
---------------------------SVP-D-AENEY--------------------TI
S-GKDLK-----------------------------YRKRNYSRREKIR-----------
-------------------PANTEGE-KRPRMK-----KDA-------------------
----------------------------------SAKQ--------CWRK----------
------------------------------------------------------------
-------------------------------------
>ManEsc|cassava4.1_000237m|PACid:17990311
-------------------------------------------M----------------
--------------------------------LS----------------------IENP
P--P--D-PP---------------------------C-------PCQ-----FP-QL--
----NSSSDE------------------RASL--------KLPLPE------VD------
---LPNPP---------LDHH-------TPLPN-FSI-----------------------
----R---DYVFTARSK----DIKKNW-PFS---QKNLQ------------------LCL
K-HG-V--KDVLPP--F-------------------------------------------
------------------------------------------------------------
------------------------------------------------------------
--------------------------------------------QPLASVRN-QSLK-R-
CTVE------------------------------------------TTSL-EKQNTS---
---DLYKE---QP--D-----------NH--VVLDSSDD-----------------VQLN
N-KLAD-----SC--------------LDIS-------SCRS-RE-ENDFPSTTA-S--V
SQ-SEI---ESF------------------------------------------------
----------------------------------------------------------PD
NR--------------QSSSLLKTETSRK------------------NSLAVEAAG----
--------------------------P-SGNNKTESTS-RP----------------LSK
K------CRLI----------------VKFG-----------------------------
----------GNSDR------NST-E-------DIAS----------NSTTVSE---TMA
S-KVCPVCK----TFSS---------TS-NTT-LN-------------------AHIDQC
LSV-E-------STPK--------------------------------WTAD--------
--------------------------------------S-KL-TRH-R-I----------
--------------------K-P-R-K----TR--LMVDIY-MTASPCTL----------
------EEL--D---------RRN-GTNWAT-ISSL-PS--------------QET--EK
T----------ETTN-EGKKQ-----RV--SQIH--PE--------------DA-GDVG-
PVYIDANGTKLR----ILSKFSDQ------------------------------------
------------------------PSVSKVGEDIGP-R---------KPLK-GD------
--KGIKYISKKKKKR------FAQKHHKY----LKLAPQSKKIFSHKA------------
-------HGSQ-------------MSGGQADCKG-KARFCEKE-----------HVMTK-
Q---------------IKTSDS-GTLRPW-VCS-KRRDFTKKITSHE-GHQPVRCNW-HS
PR-DFLVDN-GQSFV-DDSPAARKHAQKFP------NQS--ENPIS----PGNSERMDKS
CHAVQV-SNRNEHSPG--RKSVGNLF-----------------EEGRTSDNVESS-SSVN
A-NSNQ-LGKSGT-----------SVQAS-FMMGPSNSTRNHA-FLLSKRIVNAGKEATK
NPDV----------SVIASSKSSRN------AHAIVTKAMKFSSFRKN-MSVNGRSSMTE
S-----------------------------------------------------------
------------------------------------------------------------
------------------------------------------------------------
----------------VSGKIKRNSAIKKS-Q---------------------VHFMKKR
D--------KGAVTWHSKV--------HEQYDLM---------HGDA-GKQVERED----
--IADEESHE--------------------RSSVVE----ARQA---RGLSSISQGEEAL
ALMSSKSSTSCY----------------Y-HDEGVNADASVG-------FGNDLLQKVDN
IDFGREQVHVYAEDTDVEPSSKTSDGRSGSS----------LIKSVDSEF-YSLRNSLKV
QSNSLQSVE----------DYRGLLCG---------NEAP-GVPAKPDF-VIDQEMF-SA
------------------DE--VGNHMLGQDAD----------IGVELDSEV-GQGS---
---------SFPEVDPIPI-P-GP------------------------------------
------PGSFL----PS-----------------------PRD------MGSE-------
------------------DFQGN--------SSLTTSRVH---------SSPDQH----D
VVD-----GDSSDSPMSAASTI---------------S---NSTAGR-------------
---------SDFNYS--DPS-SSV-GPYVVE--------EKIRS---TG-ASVQPSVQ--
--------SAGAVPLATGAEVER-TFDGEYMKLD---RIYIE----K--GSLNIKN-D-Q
P-------------------CCCQRKE------------RFSQSVALNFQDSQLLR----
----RRKMSASLTVPA--------------------------------------------
-------------------------SGKHMDFKSNLRPADLDVRPELA---PPSICTDSG
SEKVVFPVIKPLAGPIPSKDSP-NSG-LSFLARNDS--------------------DS-A
SP-SA--------------------------SNPI---LRLMGKNLM-------------
------------------------------------------------------------
---VVSKD-EDA-------S-VPLGGV----------------QPL----VQ-NTHQN--
-----------------------S-----------PFLT---------------------
---F-S------RVYPGSIENPDCRP-M---------------HHMGPQASA-I------
---FGQNS--HKI-G-HRFD----------------------GGLL----------NSY-
--------------------------RS-QSDSRLS------------------------
----------IHS--RLPAGMF-------------------QDQLTDCSFA-TAKECHEY
KGDCSI----------------SSRHNRLRNRLNLSPTDNMERVRS------TTDCHYQH
TD-------S-SINPAK------EII--------VI-DDVPES-ENVV-----KYPEPGR
-ETA--------------P-NHNPSRVH--------------------------------
--PLSFYQSQEHPLLSESPIVQNANYHATP-TKLGN------------------------
--SCPVR-WGCAS------------------EGSGVLQRSPFTAASSSP----G------
------------------------------------------------------------
----------------------------------------------HLRSTALHY-----
-------SPGFS------------------------------------------------
-------------------------------------
>SolLyc|Solyc11g071250.1.1|PACid:27295573
-------------------------------------------MEKSN------------
--------------------------------KA----------------------VEED
-N-HKSD-TNT---P------------------------------VPK--------ALGS
----FIEIEA----------------------------------------ISID------
---LNIPM---PK----KEE--------GKCQHYFSI-----------------------
----R---GYVAEKREK----DRRICA-PFT--SSGG-H------------------S--
--IS----EEQLPPPAL-------------------------------------------
------------------------------------------------------------
------------------------------------------------------------
--------------------------------------------EVRKFRWW-RCKN---
CMREIG----------------------------------------TESS-GEEIE----
---ILPPS-CRSRLISPNMV------SSGN-ATTNALLE-------------------MK
H-DSTSR----KV--------------DKKKAII--VDAANT----SGYDFL-RK-PYKG
RC-TVV-ADK-V------------------------------------------------
----------------------------------------------------------SA
GKGTG----------SANVRNEEI--RNPT-----------------IKVAISKHCSSK-
-EIDGKSA------------------AA----NLSNNVIQ-----------VAGSESTLS
DGKIVPHGNFYT-SADDVS--------PDIG-----------------------------
----------AETAMG---SPNDG-Q------RTVSTAF-----------KQFDVP-NTT
D-K---ALE----RSKT---------KL-SR---LPS-----------------IELRDH
NGI-S-------SGID----------------PFMAKN----------RQFDS-HN----
--------------------------------------D-VPNDVP-R-R----------
--------------------K-T-R-K----VR--LLTDIL-GGNVNLES----------
------NPA--K---------ADR-NSLSTNTVVPP-ELE-------------PVG--MP
K----------DKRC-FQRKR-----KI--------PQEV------------DS-NLSG-
MGIQCNIGKRVR----SSNGRVERSSMA--------------------------------
-----------------------VEIADSPSDEKESGEEGITNGNKNLRMK-NRN-----
--GVN-----KKKNK------QFRPVDG--------------------------------
-------YSPE------------IRWQDITMENG-GFKGYAAVNSLVHP-VQHSSMDGK-
---------FEPH--LSSYQSL--------AGKVGGYGVSRQSSKFP---------EVGH
APSTLM-HP-NNNFP-GESSTRRNNLIPVS----SGIE---MMTFQPAG-ELSAKVG---
-LDLSL-NSFRDS-NKHAGNDI-----------------------TQSKNMTNWPFMHQK
GFNGDIPRRKDNS-NVRQ----------SNVPETGQSS-RKEV-IYDLNQGV--------
--P-----------QTASMWKDIQS------SP-VLLQKGNLQVSEI-----------ME
T-----------------------------------------------------------
------------------------------------------------------------
------------------------------------------------------------
------------------------PRQHNKGN--------------------LNEFLEHS
D-------------------------------AI-----K-HRRYQHSEKTSEKTL----
--ESEDIPME--------------------IVELM-----AKNQFE--------------
-------------------------R-LT-DTRTI---CMS-------------------
----------------------------------------------------ERTAGFAR
PYTEIHESEV-----------------------VALSRPG-VPSFRPAN-VNKKT-----
---------------------DVGAS--RGSSVQT-S-----HVK----------RN---
-------HLGMERPPT------KL------------------------------------
------FG-----TSPQ-----------------------TQQ-----------------
------------------K-FPSGGQG----SASVH------------------------
--------IRPGE------------------------------------------GA-QP
VWFPTV---QNV-----QPL-RIGIPQKSI---------GQ--P------NDKMIHGQ--
--------ASASLQKGRTI--SDI---------K---CSDVRMQNEHHRL----------
-------------------------LP------------KSDV----NVKGMG-------
------SL----------------------------------------------------
------------------------------------------------------------
-----------------------DPYSNE------------------------------T
IP-----------------------------AMQL---LSLMDRRMP---ST-P------
------------------------------------------------------------
---PFNLDAN-K-----LLE-----------------------KP-----FS-PCSYH--
-----------------------P-----------RF-H---------------------
---IDG------KQSILNGSYLSH------------------------HPSK-ES-----
---PGVHPGGYYADQ-ISFK--------------------------------------P-
--------------------------RG-QEKSRKSYAP---------------------
-------SQCGGS--KLQSFVSSSGPLIMTR----DPCLDKDGQKRNQGASSSQMPPHQD
RNISK---------------------FF------------------------NLEGHTA-
---------AVPGKSNC----ETLVC--------SL-NRNPAE-----------------
------F-----------------------------------------------------
---------------------------SVP-E-EGNPF--------------------TR
T-IKDTR-----------------------------ISKSSARERSHNV-----------
-------------------DLNNKRK-QRKVVK-----ESAGRLP---------------
---------------------------------PSGRA--------F-------------
------------------------------------------------------------
-------------------------------------
>SolTub|PGSC0003DMP400032378|PACid:24409201
-------------------------------------------MEKSN------------
--------------------------------KA----------------------VEEN
-N-HKSD-TNT---P------------------------------VPK--------ALGS
----FIQIES----------------------------------------ISID------
---LDIPM---PK----KEE--------GKCQHYFSI-----------------------
----R---GYVAEKREK----DRRICA-PFT--SSGD-R------------------S--
--IS----EEQLPPPPL-------------------------------------------
------------------------------------------------------------
------------------------------------------------------------
--------------------------------------------DVPKFRWW-RCKN---
CMREIG----------------------------------------TESS-GEEIE----
---ILPPS-CRSRLISPNMV------SSRN-ATTNALLE-------------------MK
H-DSTSR----KV--------------DKKKAII--VDAANT----SGYDFL-CK-PYKG
RC-TMV-EDKAV------------------------------------------------
----------------------------------------------------------SA
GNRTG----------SGNVRNEEI--RYPT-----------------IEVAIAKHCSSK-
-EIDRKSP------------------AA----NLSNNVIR-----------VASSESTLS
EGKIVPHGNLYI-SADDVS--------PDIG-----------------------------
----------AETAMG---SPNDD-Q------RTVSTAF-----------KQSDIP-DTT
D-N---ALE----TSKT---------KL-SR---LPS-----------------IELRDQ
NGI-S-------PGSD----------------PLMAKN----------RQFDS-HN----
--------------------------------------D-VPNDVP-R-R----------
--------------------K-T-R-K----VR--LLTDIL-GGKVNLES----------
------NPA--K---------ADR-NSLSTKTVVPP-ELE-------------PVG--MP
K----------DKRY-FQKKR-----KI--------PQEV------------DS-NLSG-
MGIQCNIGKRVR----SSNGGVERSSIA--------------------------------
-----------------------VETADSRSDEKESGEEGIPNGNKNLRIK-HRN-----
--GIN-----KKKNK------QFRPVDG--------------------------------
-------YSPE------------MRWQDITMENG-GLKGYSAVNSLVHP-VQHSSMGGK-
---------FEPH--LSSYQSL--------VGTGRGSGLCWKSSKFP---------EVGR
VPSTLM-HP-NNNFP-GESSTRRNHLIPVT----SGIE---MMTFQPAR-ELSAKVG---
-LDLSL-NSFRDP-DIHAGNDI-----------------------TQSKNMTSWPFILQK
GSNGDIPRRKDNS-YVRQ----------SNVPEAGQSS-RKEV-IYDLNQGV--------
--P-----------QTASMWKDIQS------SP-ILLQKGNLQISEI-----------ME
T-----------------------------------------------------------
------------------------------------------------------------
------------------------------------------------------------
------------------------PRQHNKEN--------------------LNEFLEHS
E-------------------------------AI-----K-HRRYQHSEKTLERGL----
---SDDIPME--------------------IVELM-----AKNQYE--------------
-------------------------RGLT-ETRTK---CMS-------------------
----------------------------------------------------ERTAGFAR
PYTEIHESEA-----------------------VALSH-G-VPSFRPAN-VNKKT-----
---------------------DVGAS--RGSSLQT-S-----HVK----------RN---
-------HLGMERPPT------KL------------------------------------
------FG-----TSPQ-----------------------TQQ-----------------
------------------K-FPSGGQG----SASVH------------------------
--------IRPGE------------------------------------------GA-KP
VWFPTV---QNM-----QPL-RLGIPQKSI---------GQ--P------NDKMIHGQ--
--------APASLQKGRTI--SDI---------K---CSDVRMQNEHHGL----------
-------------------------FH------------KSDS----NVKGMG-------
------SL----------------------------------------------------
------------------------------------------------------------
-----------------------DTYCNE------------------------------T
IP-----------------------------AMQL---LSLMDRRMP---ST-P------
------------------------------------------------------------
---PFNLDAN-K-----LLE-----------------------KP-----FS-PCSYH--
-----------------------P-----------RF-H---------------------
---IDG------KQSILNGSYLSH------------------------HPLK-EA-----
---PGVHPGGYYADQ-ISFK--------------------------------------P-
--------------------------RG-QEKSRKSYAP---------------------
-------SQCGGS--KLQSFVSSSGPLTMTR----DPCLDKDGQKRNQGTSSSQMPPQQD
RNTSK---------------------FF------------------------NLEGHTAA
-R-------AVPVKSNC----ETLVC--------SL-NQNPAE-----------------
------F-----------------------------------------------------
---------------------------SVP-E-EGNPF--------------------TR
T-IKDTR-----------------------------IGKSSSRERSRNV-----------
-------------------DLNNKRK-QRKVVK-----ESAGRLP---------------
---------------------------------PSGRA--------L-------------
------------------------------------------------------------
-------------------------------------
>ZeaMay|GRMZM2G006948_T01|PACid:20873773
-------------------------------------------M----------------
--------------------------------LS----------------------SEQP
SG------PS---------------------------C-------SFKSTGPGVS-TDPA
-----TSVAE-----------------GPPSQDP------------------RD------
---LV-----------------------QPYPK-FSI-----------------------
----R---DYVFASRSK----GIKRSW-PFH---PHSLQ------------------LCL
E-RG-V--KDPLPP--F-------------------------------------------
------------------------------------------------------------
------------------------------------------------------------
--------------------------------------------ESPDLIRS-QPLNIS-
TDFE------------------------------------------QSAA-CLE-LNSV-
---------------------------GL--VKNRDASS-----------------LNEY
T----------GN--------------INFQ-------SCQP-VD-ESLGPLPYT-SPED
GK-SGI--NQVG------------------------------------------------
----------------------------------------------------------ST
NES------------DHPDEVIPIDLQDNS--------------CTKASQQIEVD-----
------------V-------------PLRRLRNLDLSC-EP----------------SEK
K------CKFV----------------VKLG-----------------------------
----------ATTDI------RRA-E-------DIAS----------NSSSVSD---PMA
S-KTCPVCK----VFAS---------TS-NTT-LN-------------------AHIDQC
LSA-E-------SNTE--------------------------------L-VE--------
--------------------------------------T-VL-VKP-K-V----------
--------------------K-P-R-K----KR--LMVDIY-KTALPCTL----------
------EDL--D---------QRN-GTNWAV-ELSM-SP--------------VS-----
----------REVCT-ENRSP-----EM--VSFD--RR--------------DD-EREG-
DVYVDSNGIKIR----ILSKCNDVPLV---------------------------------
-----------------------------LRDDLGS-R---------KVAK-HG------
--TGKGILMSKKMLK--------SKLLKN----KKLKMHGKKYNKTSP------------
-------LNSQ-------------VQAYPHDDIN-EETSEEEW---------HARNPFE-
S---------------TSNCCS-RTMQQW-VCS-KRSDIAKSLSRNH-SGKAF-------
---DKVIPG-AQKSD-------RNNMLGFN----DSQVP--ESPAGAF----SSESPEYM
ATTSEA-IGVEQSNGP--SKVLRSIPTWSSKTH---------RLQSSVMPKTPRSAAALA
KRKIKE-IGRREA-----------TKLDNYNIVRNPTSVKRSE-TRTLSF-T---AGPSN
GSNR----------LASTSKKIRKH------RSLLRTGKRAFSPFSTRVVHGFGEERELD
T-----------------------------------------------------------
------------------------------------------------------------
------------------------------------------------------------
----------------RHVNKKFRITSNEVPK----------K----------FLKHTEE
D------TADNDFSLASDMT--VSGQQNDQYDVA--------QETEGTQMDCEGED----
--AETDVPYD--------------------SV--------SRSDP---------------
----------------------------A-DCCNQISDVSLSP-----------------
------------------------------------------------------ENNRTT
DDDVLVEGY--------------------------------SVAVEDPN-SSEKLA--HG
------------------HE-----------------------SNCATNNEM--------
---------DEWQMDPTST---KE------------------------------------
------SSPCL----VS-----------------------NRD------MGPG-------
------------------GPQDN--------SSITSNGEN---------FNQEHG----L
PLG-----QDSLDSPVSTASTM---------------S---PPAALKD------------
---------SRINDE--EPG-PST--GRTVE--------EQITG-CLNQEAKSIPMAR--
--------EGE-LP-------------------------------------------KEK
P-------------------FRCSCQE------------NISRESH----QSVVAR----
---PTLNF-TGKQVPQ--------------------------------------------
-------------------------LHIGSRASSSFSM-------------------YQR
TSAKPNPCLDSHEHLSAAKVAA-ESAVSLPSYSTDC---------------ISPSLQT-Q
LP-SP--------------------------SNPI---LRLMGKDLM-------------
------------------------------------------------------------
---VMNNE-ESV-----HPQ-APSSDY----------------------ILR-GNYEA--
-----------------------P------------------------------------
-----V------GFMPPSYQHLGNSG-FI------S-MPPTAASHQIPLPSV-QAS----
--GLVAPPL-HSVSM-MQPEH---------------------HSQQ----------KSY-
--------------------------RN-IM-----------------------------
----------PAM--HHPTYMM--------------------------------------
------------------------------------------------------------
----------------K------EVI--------VI-KDSPERSRT--------------
-EPQASMLFPPAPPPALS--IPNNTPPR--------------------------------
--PFYCLPPQIPILPRER-AAGSMPVYANF-GALAG------------------------
--VSPSS-QESQT------------------GVTNPYMPNPFFVQSRTG-----------
------------------------------------------------------------
----------------------------------------------YMNHPPVYY-----
-------SQNLG------------------------------------------------
-------------------------------------
>TheCac|Thecc1EG020137t1|PACid:27454134
------------------------------------------------------------
--------------------------------MG--------------------------
-------------------------------------C----------------------
--------DS--------------------------------------------------
---YVNGE--------------------AVTNP-FSI-----------------------
----R---QFVGATRRK----DVFLCW-PFQ---QKHLH------------------ICL
K-YG-I--SNVLPP--F-------------------------------------------
------------------------------------------------------------
------------------------------------------------------------
--------------------------------------------EPCNPAI--RTTE-E-
TVGL------------------------------------------MCSQQNKENV----
-----------------------------------SFEN---------------------
--KVRDI-----------------------------------------------------
------------------------------------------------------------
------------------------------------------------------------
------------------------------------------------------------
-------------------------------------IVQEQ--------------LIKD
E------CNSFY-D-EVLL-KAPCHDFLKSH-----------------------------
----------LDDSS------KHK-D-------ESNISFD----------YTSN------
--VIAPLNR----QSSS---------IE-GSD-LN-------------------VHPRT-
------------NTLS--------------------------------------------
--------------------------------------S-KR-LRH-K-QR---------
------------------KYK-W-RQK----KR--SMLDIL-AKAKPCTL----------
------EDL--Y---------KLD------------------------------------
--------------------------AA--------------------------------
------------------------------------------------------------
------------------------------------------------------------
------------------------------------------------------------
------------------------------------------------------------
Q-----------------------------------------------------------
------------------------------------------------------------
------------------------------------------------------------
------------------------------------------------------------
------------------------------------------------------------
------------------------------------------------------------
------------------------------------------------------------
------------------------------------------------------------
------------------------------------------------------------
------------------------------------------------------------
------------------------------------------------------------
------------------------------------------------------------
------------------------------------------------------------
------------------------------------------------------------
------------------------------------------------------------
------------------------------------------------------------
------------------------------------------------------------
------------------------------------------------------------
------------------------------------------------------------
------------------------------------------------------------
------------------------------------------------------------
------------------------------------------------------------
------------------------------------------------------------
------------------------------------------------------------
------------------------------------------------------------
------------------------------------------------------------
------------------------------------------------------------
------------------------------------------------------------
------------------------------------------------------------
------------------------------------------------------------
------------------------------------------------------------
------------------------------------------------------------
------------------------------------------------------------
------------------------------------------------------------
------------------------------------------------------------
------------------------------------------------------------
------------------------------------------------------------
------------------------------------------------------------
------------------------------------------------------------
------------------------------------------------------------
------------------------------------------------------------
-------------------------------------
>MimGut|Migut.M01579.1.p|PACid:28948134
-------------------------------------------M----------------
--------------------------------LS----------------------TESP
P--PPLD-LP---------------------------CN-----NNCE-----IP-QLKN
---YSISSDE----------------DERDSSYK-----NNHNQVE------VD------
---LLNKS---S-----FDDNHN-----NPLPK-FSI-----------------------
----R---DYVFDTRGK----DIENNW-PFS---QENLQ------------------LCL
K-YG-V--KDVLPP--F-------------------------------------------
------------------------------------------------------------
------------------------------------------------------------
--------------------------------------------QSLDSVRN-PTTE-K-
LVSD--------------------------------------------------------
-------------------------------VKLSESDN-----------------RSVD
E-KLAS-----NV--------------QNID-------SSRS-EE-DKEHPSC-------
---SDL---NSV------------------------------------------------
----------------------------------------------------------PV
AE--------------ESQRT---------------------------------------
----------------------------PLKKVVKSNT-QN----------------SVK
K------CRLV----------------LKLN-----------------------------
----------NIAER------KPN-E-------NSSS----------NPSAASET--TMA
S-KVCPVCK----TFSS---------SS-NTT-LN-------------------AHIDQC
LSS-G------GPTVK--------------------------------WTEN--------
--------------------------------------P-KVSIKH-R-I----------
--------------------K-P-R-K----TR--MMVDIY-ETALQCTL----------
------EDL--D---------RRN-GTNWASSNSGF-PA--------------QGL----
-----------KACA-EEKNK-----AY--SSVD--VG--------------ES-NEKG-
AVYIDSKSPKIR----SLSKLNDQPS----------------------------------
------------------------SSFSK-YECGGP-S---------KIVE-KD------
--KCCEFVERKKKKC------LVRKH-EL----LKHPIYGQRSCSPSTDNLP------KS
P-----TYGPKIFLPKPDHSPEPKVNNGQQK-------QCEGY-------LTPPHTSFD-
R---------------MKSDDL-GMIKQW-VGS-KRTGPKKKKN----------------
---NLQHEN-NQH---PDKTVECS-----------RENG--ENPLLP---TQSHRRKENV
LCDSSL------------------------------------------------------
-------ISQDCH-----------VKKIQLARKDPPSVAQNQD-SSRSNKKMRINVDPAV
NTDSIISRPC---GFPSQGKEKTSS------GHAISSGSKKFSSLRKKLLSV-RRTSAPE
S-----------------------------------------------------------
------------------------------------------------------------
------------------------------------------------------------
----------------KKNLGGKRLDFKKP-R---------------------LSYASGS
D--------DEVAVSQTK-------------------------------------R----
--ATGKPLIN--------------------GTTVLK----LRKK---RSKSTNAA-KEDV
SLKDSKESSPEPD---------------S-DDVERNVSSFLR------------------
------------------------------------------------------------
------------------------------------------------------------
-----------------------ENVIIDTNNE---------------------------
------------------------------------------------------------
---------FV----CK-----------------------P-------------------
-----------------------------------TYKIA--------------------
------------------------------------------------------------
------------------------------------------------------------
------------------------------------------------------------
----------------------AEREE------------AFDKSL---------------
------------------------------------------------------------
------------------------------------------------------------
--------------------------------------------------------DS--
------------------------------------------------------------
------------------------------------------------------------
------------------------------------------------------------
------------------------------------------------------------
------------------------------------------------------------
------------------------------------------------------------
------------------------------------------------------------
------------------------------------------------------------
------------------------------------------------------------
------------------------------------------------------------
------------------------------------------------------------
-----------------------TNFHEFV------------------------------
-----CR-KRC-------------------------------------------------
------------------------------------------------------------
------------------------------------------------------------
------------------------------------------------------------
-------------------------------------
>ManEsc|cassava4.1_000338m|PACid:17993775
-------------------------------------------MEKNI------------
--------------------------------MV----------------------EEN-
-H-QSSN-SNL---L-------------------------------SK--------SVES
----SIKIDS----------------------------------------ISID------
---LVNAN---EK----TNA--------ENCGH-FSI-----------------------
----R---GYVSEIRKK----DWKICW-PFA--SDGDSN------------------KHD
--EQ----ACELPS--L-------------------------------------------
------------------------------------------------------------
------------------------------------------------------------
--------------------------------------------HVPKFRYW-RCHH---
CLSDIG----------------------------------------AKGI-GNDYG----
---PILKS-CTAGLKSNSVCSHASILDNVA-MLPSDLKQ------------------APQ
P-HILKE----KK--------------VDANAS-ANLNYTTE----YHA-VS-CI-DKKE
KL-TEV-ASPTV------------------------------------------------
-----------------------------------------------------------G
Q-NMY----------SSGNLSKEVH-RL---------------------TTEISGLMQKT
YHTDDIVIMLL---ISAAVNLKSKCNGSIDPCKPACEHHD-----------GAETEL-AG
N------LNCII-KSSSK---------FESR-----------------------------
----------KVISL------DD----------GL-AAC-----------GISGEA-GTF
E-KGQNVCS----ENRG---------EA-SK---HPS-----------------LELDEC
DYA-S-------SESA----------------EIIGRN----------NLLDL-HR----
--------------------------------------D-NSSALH-R-R----------
--------------------K-T-R-K----VR--LLTELL-CENGDGDT----------
------NNV--R---------TDD-SLSNAIPDASA-VGDKLHVT--VGQVAVSGN--VR
-----------RSFS-QHRKR-----KL--------DQDE------------DW-RPME-
TGSPIKASKEAK----ILKRDLESTD----------------------------------
------------------------AI------EKAFARMHLQTSLKNSCTK-RRI-----
--DGSPSMG-KKKNK------KSLILNES----SSLA-----------------------
-------LIQE------------NVPNGIGNKTG-DASTSNAADGVMIK-PMHNEVIGR-
EADVF----------PLSTQ-------------DRK-SLFKKKSKMP---------QVDD
PHASLI-PW-NHGML-KEDLISRKDVDFLQ----SEPL---RLPFHSVQ-DTSSEKG---
-LNLSL-NSYLTK-QKYDMRHNL---------------------PPQVEERRMSLITQQE
GT--ENLVNRNAA-E------------TKSIGNFNFAS-KSIP-DMHYGKGV--------
--Y-----------SGLSSKRTINR------MP-FLNEKQNCT-SQFDIGNCSHM-QQKN
F-----------------------------------------------------------
------------------------------------------------------------
------------------------------------------------------------
------------------------YSTSSNMK--------------------TIGIQECS
V-------------------------------VT-----R-KDGDQRANKVSEQGV----
---LDDIPME--------------------IVELM-----AKHQYE--------------
-------------------------RCQP-DAEHD---RCQ-------------------
----------------------------------------------------FEMTNNSK
TGRAMDFSKAYG---------SGEMS--------LFQQEA-SQKRNSRV-KNGRNGI-IK
-----------------RGE-NVGSA--KQKLVEFFS-----LAD----------IN---
-------QFNMRKPQQAPA-P-AG------------------------------------
------FEAF-----FQ-----------------------RQE-----------------
------------------K-TPTGVHH----SASSSGRQN---------SAQNCKWVG-D
IVG-----KRFFHNCLQTSGTC---------------ISC-QGIPQQS--KET-----NH
LWSAMM---PN---H--MPF-VYNIPQKCA---------AL--P------TSVDVLSN--
--------TASGMHKENINGDRDL----KLPNQN---TAIFGKQNRN-GSETL-RTCSEY
P-------------------FACKHNG-------------IEL----NQKPMG-------
------SL----------------------------------------------------
------------------------------------------------------------
-----------------------DLYSNE------------------------------T
IP-----------------------------AMHL---LSLMDAGLR---SR-G------
------------------------------------------------------------
---PINLDVAPK-----FLK-----------------------RP-----LT-HDQEP--
-----------------------S-----------EFSR---------------------
---LDS------GA-YQVTNTMDHTS-Y----------DYHGKNKL-AEDSH-RH-----
---ISAFPAFVGPSA-SSFKHDKC-FKKANDF-------YSQV---------------S-
--------------------------QE-KVKGKGFDSR---------------------
-------PQNKGC--RSQKSIGSGGNFGTNC----GSIPVHSMQTMFLGASNSMVFPFQF
EGLDNL----------------TKR-K--------------------------LEAPSGT
RS-------VQPHKSS-----ETGIC--------SV-NRNPAD-----------------
------F-----------------------------------------------------
---------------------------SVP-E-AGNIY--------------------MI
A-GEDLR-----------------------------FGKF-PFANGH------G------
-------------------STKLGGQ-KRPKKL-----PAV-------------------
------------------------------------KE--------HRR-----------
--------QQIS------------------------------------------------
-------------------------------------
>CapRub|Carubv10025812m|PACid:20913480
------------------------------------------MF----------------
--------------------------------LS----------------------TENP
P--N--D-PL---------------------------F-------SSS--SSHFL-HL--
----TTSSHE--------------------------------------------------
-----------------LGQ--------SHLSN-FSI-----------------------
----R---DYAYSNRKN----NIKNNW-PFS---PKSLH------------------LFS
T-HG-V--TDPLPP--F-------------------------------------------
------------------------------------------------------------
------------------------------------------------------------
--------------------------------------------QRFSTVSN-QF-----
ENTA------------------------------------------SSSS-GKQIV----
---SYVHQ----G--R-----------DL--AKL-GLNQ---------------------
--SLAE-----TS--------------KGG--------CSQS-RIIENGLFPSTS----I
SK-SAV---EIV------------------------------------------------
----------------------------------------------------------VA
TTS---------------------------------------------------------
------------------------------------NKSNH----------------HSR
K------CGR--------------------------------------------------
------------GMV------KSK-E-------D-SCG--------GGLVTTSES--TMA
S-KICPICK----TFSS---------AS-NTT-LN-------------------AHIDQC
LSV-D-------SAMP--------------------------------PVVD--------
-------SAQP-----------------------PVVSS-KP-SKP-R-S----------
--------------------K-P-RVK----VK--TMVDIY-ASAKEGTL----------
------EDL--D---------KRN-GTKWVS-ILSC-TNRVV-----------GD----K
S----------EVSK-KRKVS-----PV----------------------------GVG-
PVYIDAKGQKLR----ILSEFSEKKTC---------------------------------
-----------------------CTVSREQHDNGSSEN---------NPFS-QGS-----
--NGNH--KCLRKNR------RGRKPHKY----VKLIN-------QKG------------
-------NTSE-------------IPEYQRGFSG-EG-----------------------
----------------SSTGHR-RIYNQR-MLT-KHGLISKKLKEE--GHKSYSLRD-QP
SE-DD-----DVTWSGGDPILSRG-----T------DLS--AT-NSY---ALNKQKL---
--GSEI-ARKNKTLVK--SKRVQSRS-----------------LRVRRSENEEGSLEGVH
V-NTLR-VKKTLP-----------LIQKD-----KFPPAKNFC------------SNALQ
VSDA----------SPRATSMRKLS------SPFVPNAWRRLSMPV--------------
------------------------------------------------------------
------------------------------------------------------------
------------------------------------------------------------
-------------------------ELNKA-R---------------------LDFSEEE
D-------EEELGKWESEM--------TQERELS--------DDDYISGDKGEKDE----
--VL------------------------------------LRSNP---------------
---SS-SGYDDY----------------N-DDDEENSEEEE-------------------
------------------------------------------------------DFN--Q
RTHELEKTD----------DTGAEFDQ---------TDSP---PSNEGI-PSDRAMY-YS
------------------KE--VGNMMYGQTSY---------KEDVRFGSEV-GQGS---
---------LFVEVDTIPI-P-GP------------------------------------
------PGSFL----PS-----------------------PRD------MGFD-------
------------------ENLGN--------SSVITSQIQ---------SSMDQR-----
--D-----RNSSESPVSAVSNF---------------A------PGR-------------
---------LNFPAE--LSS-SIQ-----------ERFSPDIPLSSYST-TPVSFCVP--
------------------------SHHGTSAEVE---PMTVD----NTTTPSGYRNSDHE
S-------------------CCCQRKE------------RIHEGITFNHQASHLLQ----
----RRAA----------------------------------------------------
--------------------------SSSIAMSLRKSPTRVDPNHPFV------------
-------------HPYKIQQDL-DLQ-SKLSSRTNLN-------------------AA-V
PP-SP--------------------------SNPV---LRLMGKDLM-------------
------------------------------------------------------------
---VMNQG-EAD------EG-ASQSSL----------------TPT--------------
-----------------------P-----------QFLD---------------------
-----------------------------------------------PP-----------
----------CTGTG-LYFN----------------------AG------------PYI-
--------------------------TN-NFEST--------------------------
----------HQA-----------------------------------------------
------------------------------------------------------------
------------------------------------------------------------
-QAQ--------------------------------------------------------
------------------------------------------------------------
--ASAFR--------------------------------NNF------------------
------------------------------------------------------------
-------------------------------------D--------HVR----YF-----
-------SPS--------------------------------------------------
-------------------------------------
>PhaVul|Phvul.007G006900.1|PACid:27161672
------------------------------------------------------------
--------------------------------MSQQ-------------------QNQNL
P-----------------------------------------------------------
----LVPQSE--------------------------------------------------
----------------------------AGVKP-FSI-----------------------
----R---QYVLSCRHR----NISQNW-PFE---EKHLQ------------------LCL
E-NG--------------------------------------------------------
------------------------------------------------------------
------------------------------------------------------------
-----------------------------------------------KTSHE--------
------------------------------------------------------------
------------------------------------------------------------
------------------------------------------------------------
------------------------------------------------------------
------------------------------------------------------------
------------------------------------------------------------
------------------------------------------------------------
-------CN------------------YKVS-----------------------------
----------NHPSS------HEH-E-------EGKQSNH--------------------
--ENCSKKS---GNLSLA------------------------------------------
------------EVSP--------------------------------------------
--------------------------------------P-MA-VKH-K-RK---------
------------------RRK-G-KCK----KR--LMVDIL-AVAQHSTL----------
------EEI--D---------GVN-RFC--------------------------------
------------------------------------------------------------
------------------------------------------------------------
------------------------------------------------------------
------------------------------------------------------------
------------------------------------------------------------
------------------------------------------------------------
------------------------------------------------------------
------------------------------------------------------------
------------------------------------------------------------
------------------------------------------------------------
------------------------------------------------------------
------------------------------------------------------------
------------------------------------------------------------
------------------------------------------------------------
------------------------------------------------------------
------------------------------------------------------------
------------------------------------------------------------
------------------------------------------------------------
------------------------------------------------------------
------------------------------------------------------------
------------------------------------------------------------
------------------------------------------D-----------------
------------------------------------------------------------
------------------------------------------------------------
------------------------------------------------------------
------------------------------------------------------------
------------------------------------------------------------
------------------------------------------------------------
------------------------------------------------------------
------------------------------------------------------------
------------------------------------------------------------
------------------------------------------------------------
------------------------------------------------------------
------------------------------------------------------------
------------------------------------------------------------
------------------------------------------------------------
------------------------------------------------------------
------------------------------------------------------------
------------------------------------------------------------
------------------------------------------------------------
------------------------------------------------------------
------------------------------------------------------------
------------------------------------------------------------
------------------------------------------------------------
------------------------------------------------------------
------------------------------------------------------------
-------------------------------------
>TheHal|Thhalv10005808m|PACid:20190443
------------------------------------------------------------
------------------------------------------------------------
------------------------------------------------------------
------------------------------------------------------------
----------------------------MSYR---NR-----------------------
----R---EYARGTRSV----ELRKCW-PFS---GE----------------------FT
G-DL-I--RSLLPP--I-------------------------------------------
------------------------------------------------------------
------------------------------------------------------------
--------------------------------------------TVSKFRWWSHELA---
------------------------------------------------------------
------------------------------------------------------------
--SLLAN-----------------------------------------------------
------------------------------------------------------------
------------------------------------------------------------
------------------------------------------------------------
------------------------------------------------------------
------------------------------------------------------------
------------------------------------------------------------
----SPVT----------------------------------------------------
-PD-D-------SEPD--------------------FR----------RNA---------
--------------------------------------------KA-KS-----------
--------------------RPC-K-K-----R--CIVEIF-AETPQIQLERR-------
----------EDEGEHP--------------------------DVLIGSKRKQTND--LL
A---------QK----KIQSK-----KS--------KES---------------------
-----------F----DDKKTTNKVN------------------------------RCKE
RS-----------------------------------------GVMSLSGK-KKAG----
--GGTRRLSYTEEELFPNSPKSVRQEWD---SEFQIP-----------------------
-----------------------GILK-AKRKV---------------------------
--------------CSVSSPDEFN---IDASQCERHVRFSDQSE----------------
---------------------------------MISQLE--N-NLFSVE-----------
------------------------------------------RCCS-QMNRLS-------
-----LFSAEDQS-------------------------------PGN-------------
--------------------------------------DMKWKVTSNELTSDS-IQ----
------------------------------------------------------------
------------------------------------------------------------
------------------------------------------------------------
------------------------LGSRQQNK--------------------FQPVVSER
RL----------------------SHALTNSGLSCFPRPH-L-SLERIK-----------
------DALD--------------------------------------------------
------------------------------------------------------------
------------------------------------------------------------
-----------------------LQNE------GPVAQPIQSFLSTSSE-SPYRSC---S
SSLQP-----------ASAD-MQCGTLLNESPFDPF------------------------
----------LVEWMQK-------------------------------------------
------SALY-----RQKHL---------------------EE----AISGCPL------
------------------NLQGELVEA----NGEGCRSF-------------DR----SG
LST-----ASSRSASAGN--------DIL--------LGNLVDFSSGK----------TY
STEPAL---AKD-VER-YPVHK---EKRNKYFPAR-LGVDENFI----------------
-------EKPFFSSDTN-VG------ECGQTVLS-PV-SEDYPMSHTINL----------
----------------------PKLDALNQ-----------------NLISRNMV-----
-----ANR----------------------------------------------------
------------------------------------------------------------
--------------------------------------------------------DGLC
MH--------------N--------------TQAT---MRLIGKDVSVGKSY-SDMVRTG
ERIM-APDASI------------------------DYSFLGSYTHHSWLWRTTILGVSEN
HSNTT---IDRNWNRDLLCD-TSKDPF------------PRFFEPHVGLASQ--------
-ARTAVAPDSEFPPTMLSPCGSLKCFPLTEKDL--SFHD---YGLG--------------
----QQQLPF---------------P-SD--------YSNIVGIGLLPDARN-PS-----
----FGLPFSCTDST-RQSK----------------------------------------
------------------------------------------------------------
------------------------------------------------------------
------------------------------------------------------------
----------------------PH------------------------------------
------------------------------------------------------------
------------------------------------------------------------
------------------------------------------------------------
------------------------------------------------------------
------------------------------------------------------------
------------------------------------------------------------
-------------------------------------
>CarPap|evm.model.supercontig_12.61|PACid:16406902
-------------------------------------------M----------------
--------------------------------LS----------------------IENP
Q--P--D-PP---------------------------C-------PCL-----LP-HL--
----KNGSDH----------------DQRASH--------KLPLPD------LD------
------PS---------LDHPHPHRHYRNQPAG-FSI-----------------------
----R---DYVFTARSK----DIKKNW-PFS---LKNLQ------------------LCL
N-HG-V--KDPLPP--F-------------------------------------------
------------------------------------------------------------
------------------------------------------------------------
--------------------------------------------QPLDTIRS-QAFQ-T-
CTVE------------------------------------------SSEH-QTETIAN--
-------------------------------VNGDPCDD-----------------QKLE
N-GVQS-----NH--------------NAAS-------SCRS----GNDFPSTTS-S--V
SQ-SEI---ESV------------------------------------------------
----------------------------------------------------------PA
RR-------------PPSSSPVEADPLLE-------------------------------
------------------------------------------------------------
------------------------------------------------------------
---------------------------------------------------------TSA
A-RLPPSRK----ADTA---------SR-LP-----------------------------
----K-------STPK--------------------------------WKAD--------
--------------------------------------S-KL-TRP-R-I----------
--------------------K-G-R-K----IK--PMTDIY-ATAQPCTL----------
------EEL--D---------RRN-GTSWAV-VSTL-PA--------------RDI--ND
FA-------SQPISD-EPRNQ-----KV---------D--------------NA-GEVG-
PVYIDANGTKLR----ILSKLGTESQ----------------------------------
------------------------PVLKVTGKDLGP-K---------KPFK-GG------
--KGSQLLATKKKRR------HGKKHLKY----LKLASQSRKYLSYKTQ-----------
-------HASQ-------------IPEGQEE-------SFKKE----------ELPRPK-
E---------------IKVGEP-GTLGQW-ACS-KRTGLVKKLNKQ-------GCKWQHA
TQ-NLQVEN-DQSCL-HDSVITRNQVQKLT------KLP--ISSPSS---SENIHRAEKP
YYDARI-CNKKELSSE--KKRAGSPL-----------------FGAMAVDNIERSLPPAM
R-NTNQ-LSKDSC-----------YVLDN-RIRKAPESTKHNA-SSLSKRKFPI--DAVN
CSGI----------PPVASVEPSTT------TRPLISKFLRVPQSRKN-GSSAKGSSVVE
S-----------------------------------------------------------
------------------------------------------------------------
------------------------------------------------------------
----------------RSSVDKEHSSLRNF-Q---------------------LHFMAEV
D--------EEVAPWQSAT--------DHT------------------ENHGEGEE----
--STNETSFN--------------------RGNMTG----VRQQPQDKEPMRISL-EENV
PLKSSQLALLYY----------------G-EQVGRNSNS---------------------
------------------------------------------------------------
------------------------------------------------------------
------------------------------------------------------------
------------------------------------------------------------
------------------------------------------------------------
------------------------------------------------------------
------------------------------------------------------------
------------------------------------------------------------
------------------------------------------------------------
------------------------------------------------------------
------------------------------------------------------------
------------------------------------------------------------
------------------------------------------------------------
------------------------------------------------------------
------------------------------------------------------------
------------------------------------------------------------
------------------------------------------------------------
------------------------------------------------------------
------------------------------------------------------------
------------------------------------------------------------
------------------------------------------------------------
------------------------------------------------------------
------------------------------------------------------------
------------------------------------------------------------
------------------------------------------------------------
------------------------------------------------------------
------------------------------------------------------------
------------------------------------------------------------
------------------------------------------------------------
-------------------------------------
>PanVir|Pavirv00069620m|PACid:23816969
------------------------------------------------------------
------------------------------------------------------------
------------------------------------------------------------
------------------------------------------------------------
------------------------------------------------------------
--------DYVFASRSK----SVKRSW-PFH---PNSLQ------------------LCL
K-RG-V--KDPLPP--F-------------------------------------------
------------------------------------------------------------
------------------------------------------------------------
--------------------------------------------EPPDLIRS-QPLNTF-
TDVV------------------------------------------QSAA-CSEAIASA-
---------------------------GL--VKTRDAGS-----------------SNEG
T----------SD--------------INFQ-------SCQP-AD-ESLGPSPYT-SPED
GK-SGI--DQVG------------------------------------------------
----------------------------------------------------------ST
NES------------DHTDEALPIDLQDNS--------------CTKASRQTEVA-----
------------V-------------PSWPSRNLDSSC-DP----------------SEK
K------GKFV----------------VKLG-----------------------------
----------TPTEI------RRT-E-------DIAS----------NSSSVSD---PMA
S-KTCPVCR----VFAS---------TS-NTT-LN-------------------AHIDRC
LSA-E-------SNTE--------------------------------H-VE--------
--------------------------------------T-VF-VKP-K-V----------
--------------------R-P-R-K----KR--LIEDIY-ETSLPCTL----------
------EDL--D---------RRN-GTNWAV-ELA------------------VS-----
----------KEVCT-ENRSP-----EV--APSD--RR--------------VD-EREG-
DVYVDSNGIKIR----ILSKCSDAPLV---------------------------------
-----------------------------LRDDLGP-R---------KVAK-HE------
--TGKGILMSKKIQK--------SKMLKN----KNLKIHREKYNKTSH------------
-------LKSQ-------------VPAYPHDDIN-EETSEEER---------HVRNPSE-
S---------------TSNCDS-GTMRQW-ARS-KRSDSAKNSTRKF-S-----------
---DKVTSG-AQK---------------FS----HSQIT--ESPAGVF----SSELPEDM
VTTSEA-IGVEQSN----ARLLRSIPTWLSKTP----------LQSGIMPKVPRSAAALA
KRKIKE-IGRREA-----------NKLDNYDIVRNPTSAKRSE-ARSLSFST---AGPSN
GPNR----------LVPTSKKIQKH------RSLLRTGKRTFSPST---VHDFGQDNEPD
T-----------------------------------------------------------
------------------------------------------------------------
------------------------------------------------------------
----------------RHVNKKFRISNNEGPK----------K----------FVKHREE
D------TADNDCSFGSDMP--EVGLQDDQYEVT--------QETEGTQMYYEHEE----
--PETDLPYD--------------------SV--------SRSNP---------------
----------------------------A-DC--QISDGSLSP-----------------
------------------------------------------------------ENNRAA
-GNVLVEGY--------------------------------SVAVEDPS-SSEQLAH-HG
------------------HE-----------------------SDSAINNET--------
---------EEWQIDPAST---KE------------------------------------
------SSACL----TN-----------------------NRD------MGPG-------
------------------APQDS--------SSITSNGED---------SSQEHG----L
PLG-----RDSLDSPISTASTM---------------S---PPAALKD------------
---------SRINEL--EPG-SST--GRTVE--------ERTIG-CLNQETKSILLAR--
--------EGEQLP-------------------------------------------NEK
P-------------------CCCSCRE------------NISRESH----QSAVVRP---
---PMLNF-AGKQVPQ--------------------------------------------
-------------------------LHIGLRASSSFST-------------------YQR
TTTKPNPCSDTHDHPLVAKVSA-ESAMSLPSYTTDC---------------IGSSLQN-Q
LP-SP--------------------------SNPI---LRLMGKNLM-------------
------------------------------------------------------------
---VMNNE-ENV-----HPQ-PPSSDY----------------------VLR-GNYVA--
-----------------------P------------------------------------
-----V------GFVPPNYQHLSNSA-FI------S-TPPTTASHQFPLPIV-QAG----
--SFVGPPL-HGGSV-MRSDN---------------------HAQQ----------KAY-
--------------------------RN-IV-----------------------------
----------PVM--HHPTYMM--------------------------------------
------------------------------------------------------------
----------------K------EVI--------VI-DDSPER-RT--------------
-EPQVSMLLPPAPSPTTMS-VLNSMPPR--------------------------------
--PFYCLPSQSPILPRDR-AVGSMPVYPNV-GPMVG------------------------
--VGSSS-QGSQT------------------EVANPYMPNPFFIQSPTG-----------
------------------------------------------------------------
----------------------------------------------YMN-PPVYY-----
-------PQNLR------------------------------------------------
-------------------------------------
>PicAbi|MA_10430676g0010
------------------------------------------------------------
--------------------------------MAA-------------------------
--------------T-----------------------------------------AIAS
A---QHHTDP----------------------------------------KAVDADGHGA
GKGLADDKI-------SIKS--------TPCER-FSI-----------------------
----R---GYVATIRKI----DRKTSW-PFP---QHLLE------------------IRL
K-EA---GNLALPP--L-------------------------------------------
------------------------------------------------------------
------------------------------------------------------------
--------------------------------------------EIPKYRWW-NCKN---
CLGDISTY--------------------------------------AESSIENEYMRDA-
--HASLQD-YDVNIDHGCLMFGMYLH-----TSSADLQE--------------------K
Q-NMLDH----STETVETP-------TFELKSG-------------DAVGSSAHA-TNKE
KR-AEEVVTDTM------------------------------------------------
------------------------------------------------------------
------------------------------------------------------------
----------------------SEHRRTESTVPMELEKDKYE---------IADFQEKES
G---ISHCVSNF-RNSEGF-----------------------------------------
-------I--NMTKI----HHHQQDEKG----------------------AGPETGQAIM
E------------TTPS-------------------------------------MLVNKT
NEELG-------SKQN-------------KSEALQIPC----------QDPNSWEY----
--F-----------------------------------S--------RNKNV--------
------------------FKEMSEKMKGKEMEQ--ATSPIL-ASE--LDANKL-------
---KNISNVPVS------FAYGEN----------------------------------AE
P--------GQHVLV-EKNGQ-----KT--ISKGV-----------------ESLTVQTK
EFNIQNKDDSHR----ASGDGNDVPCLSG-------------------------------
--------------------NQSSWSEHMETNKLTKGKECTDLSTSQASLE-KGNVLVSE
LTGKLKISESRSKRR----PQKRRSIADI-------------------------------
-------IASES-----------SHPKSWNKDTQ-ESKSADIMKENMYR-----------
------------------------------TENNEQ-FYLTEDYIND---------PKDA
VIWS------SKPTT-------------------------KTNGISEVNIDAEINNV---
------------------------------------------ILKKRHQEKLK-------
-------VTKKHH-SI----------------------------------GIQS------
-LDA---------------------------RTLFFEKNSSGPSFSEVVTDALQLPQSTS
H-----------------------------------------------------------
------------------------------------------------------------
------------------------------------------------------------
----------------------------------------------------LASVSKDK
AL-------------QRNFLS--------------------PEYGQRRKRFSE-------
--MEDEIPMD--------------------IVELM-----AKNQHE--------------
-------------------------RGLS-NPKR--------------------------
---------------------------------------------------LHKSHNLQK
DERRLKMKKADP------THVNKHVEE-----GAGLKQDMVTPKSKAWPKQTGQENLQGF
LRKQSGN-----DFLVDYGRIDVSGV--NATDNLVTSNK-E------------SITSGSC
KD-----HLAMLQSTQWFN-P---------------------------------------
------WGKYS----PEFVAPI------------------LDETNAACNLPFPI------
------------------DCNKSHVSV----------------------THCDQY-----
----GA--FSTNGTALDSMQLLGA-------------SSYCGYMEMQNLCREGTPAL---
---------SYFTNPV-LPV----------------------------------------
--FQ---NKSESFLNYNEHSHQNLINTDSPLNLP-RESLDLGVSGSKFNIPPEPHKGNGI
P------------------NLSVRTDGISHPLYFN------------GQSNSALLQQ--V
NAQARQTS------------------------------G---------------------
------------------------------------------------------------
--------------------------------------------------------KKYC
FP-----------------------------STPV---LRLMGQSVSVPVTC--------
-----ADKKSM-------------------------------------------------
---AAENGDNRN-----FSN-LPQGSS----------------QKHVSWFHP-ATCAS--
-------------------------SGVMEMYQNETFTGA-ERMFTGSEP----------
---IQDST----HMREQIISSVKTIP---------PVPKFMPSGHLASNVFS--------
---GISTPSCTVPGK-GNVALESSLL-------------QTKSPFH--------------
------------------GTPFPE--KKQKKGLPCTSGYNG-NLQ---------------
-------TFSIIP-PASQSTKVAKGSSSTKGLRSYRPTPTSVHLNGYQRSALDIYLQDGH
KCLQSP-----WVLGSNPKQNLTKEPKKTQ-----------------------ALNKENE
ES-------ALCGKKAC----NVEIC--------TL-NQNPAE-----------------
------I-----------------------------------------------------
---------------------------NIE-E-EEDGY--------------------NF
G-YDHLA-----------------------------SSYRALPHSERKI----N------
-------------------MAIPQGQ-KRRRTLKK---KNLQEFLVQK------------
----------------------------DVYVGDLANRNVDNLDPVEQEVTSVKELDGNI
T-----------------------------------------------------------
-------------------------------------
>CitSin|orange1.1g000866m|PACid:18097063
-------------------------------------------MERSI------------
--------------------------------MG----------------------EEN-
-H-QVDD-SDL---V-------------------------------SK--------SVGS
----SVKIDS----------------------------------------ISID------
---LVNN----DE----ANA--------GKCEH-FSI-----------------------
----R---GFVSEVRKK----NWKLCW-PFA--LDENHN------------------KPE
--EE----AHALPP--L-------------------------------------------
------------------------------------------------------------
------------------------------------------------------------
--------------------------------------------HVAKFRWW-RCQN---
CLQELG----------------------------------------SEGN-TYGYG----
---NGCNYCSSTSFKSTGTCPHMSSFGDAA-MLQSAIGQ------------------ARK
L-NISAG----RK--------------FDATAS-IATDLNVN----DCCLPS-HD-DKNR
KK-SEP-TNTPA------------------------------------------------
-----------------------------------------------------------T
VDESC----------PEDKMNHEVL-ESAG-----------------APTAVTSGLMTGR
HHA---------------------------------------------------------
---------------------------VEIG-----------------------------
----------KQPSA------EEK-N------KKLMIAC-----------GPSRVV-GMV
D-E---VLA----AAKD---------LA-IE---HPS-----------------HELDEC
DNA-P-------SDSD----------------ETLSGH----------DLQDH-HH----
--------------------------------------D-SSSGSH-R-R----------
--------------------K-T-R-K----VR--LLTELL-AENGDVKA----------
------NLT--R---------TES-SPSNSVPGSSA-GIDILSDP--QGLVATQGN--SI
-----------RPLD-QNKKR-----KF--------PHDE------------EP-DPLE-
KSSPNNFHRKNS----TCTESAETIG----------------------------------
------------------------ALASLDTKEDA--DIDLHIGVNSRLNK-FRF-----
--DRSP-IG-KKRNK-------SLVADEF----LSLA-----------------------
-------PSGG------------NMLEDMQDRTG-DSNNDSPSDSFLLE-SAQTAFISR-
GMYPF----------ALPPQK-----------SERSSSVCKKKSKTT---------QFDE
WQAPLI-PW-SSDML-KEGPARRKDVEIKQ----MHST---ISPFQSSQ-DATTGKG---
-LQLSL-NSCFTT-QGYESKYF-----------------------SPLEHS---QFPWRG
GGSKENGVMGKDI-Q------------TNCVGDSDYHS-KSES-VSFLRKGV--------
--H-----------CDLS--RENYR------MS-FLNEKQKFT-PQVDAGGRSLM-QPMD
F-----------------------------------------------------------
------------------------------------------------------------
------------------------------------------------------------
------------------------CSRGNKGK--------------------STEMNEHS
A-------------------------------LT-----M-KPSDQQADKVSEQGV----
---PDDIPME--------------------IVELM-----AKNQYE--------------
-------------------------RCLP-DVENE---KML-------------------
----------------------------------------------------ETTINHSN
-------APIYA---------KEKLS--------FLSNET-PQKPKPLA-KIGRNGK-IA
-----------------RPE-NGGTR--KRKSVDCLP-----HIG----------RK---
-------HFNVSPLEQTHC-A-SG------------------------------------
------FMPF-----AH-----------------------CQG-----------------
------------------K-LPNGIKF----SDTSSSKHR---------ISQNCQWIG-N
ILG-----HRTSQTNLQTLGGC---------------NSC-QNVPQQG--KET-----AH
LWSSMI-----------PPF-IYDIHQKHA---------SQ--S------TNADMLSH--
--------CP-SLHKGNVDGNHDL----NFWNID---VTNIEKHSRTFDSESLSRPHAEY
P-------------------FACKHSR---------------------------------
----SRPL----------------------------------------------------
------------------------------------------------------------
-----------------------DVYSNE------------------------------T
IP-----------------------------AMHL---LSLMDAQLP---SG-A------
------------------------------------------------------------
---PIGIDGNRK-----FLK-----------------------RSS----LP-HDHHS--
-----------------------K-----------DFSG---------------------
---LSS------GA-YNTTSTMKPTQ-Y----------DYYGKNHL-SQSSP-EC-----
---FPAIQT-VGASG-FSFQHDKV-VKKITGS-------TGQASLR------------Y-
--------------------------QE-RDKAKASDSP---------------------
-------SQNKDN--RSHQPVFITGVSGRGL----GNIPVPNMQKIFVGTSDPAVFPLTF
HEIENA----------------TKH-K--------------------------LESCNTT
ST-------VLPPKSSS----KTEIC--------SV-NRNPAD-----------------
------F-----------------------------------------------------
---------------------------SMP-E-DENIY--------------------MI
R-GEDLK-----------------------------YRKSVFSENRP------G------
-------------------LIKLDGR-KRQKKL-----TAM-------------------
------------------------------------KGKV--------------------
------------------------------------------------------------
-------------------------------------
>PhaVul|Phvul.007G007000.1|PACid:27161112
-------------------------------------------M----------------
--------------------------------MSQQ-------------------QNQNL
PA------------V-------------------------------PQ--------SLL-
----QQTGFG--------------------------------------------------
----------------------------AGVKP-FSL-----------------------
----R---QYVLASRHR----NLLQNW-PFH---EKHLK------------------LCL
E-HG-L--KEVLPP--L-------------------------------------------
------------------------------------------------------------
------------------------------------------------------------
--------------------------------------------GP-QTSLS-EP-----
DPNLMH----------------------------------------SSS--DGNSN----
------------------------------------KKE---------------------
--EEAD--------------------------------SCKA----------------EV
---PHL------------------------------------------------------
------------------------------------------------------------
------------------------------------------------------------
------------Y----------------------GYHPQT----------------VQN
D------TD------------------YKV------------------------------
-------------------------K-------EGN---Q--------------------
--HHCSNVS---ANLSQP-AYTCT--LP-SST----------------------HHAYKR
SP----------LLPS--------------------------------------------
--------------------------------------S-KA-VKD-K-CR---------
------------------RHK-G-RCK----KR--SMVDIL-AVARHSTL----------
------EEI--H---------RMN-KFYYAE-T-VIEGCQQKG-----------------
--------------G-ENSCR-----KG--------GSED---------------AYDA-
VTHIDMAQKG--P---LLLKF---------------------------------------
------------------------------------------------------------
------------------------------------------------------------
------------------------------------------------------------
------------------------------------------------------------
------------------------------------------------------------
------------------------------------------------------------
------------------------------------------------------------
------------------------------------------------------------
------------------------------------------------------------
------------------------------------------------------------
------------------------------------------------------------
------------------------------------------------------------
------------------------------------------------------------
------------------------------------------------------------
------------------------------------------------------------
------------------------------------------------------------
------------------------------------------------------------
------------------------------------------------------------
------------------------------------------------------------
------------------------------------------------------------
------------------------------------------------------------
------------------------------------------------------------
------------------------------------------------------------
----------------------------------------------KLNG----------
----------------------CNLNS----------YCRT-------------------
------------------------------------------------------------
------------------------------------------------------------
------------------------------------------------------------
------------------------------------------------------------
------------------------------------------------------------
------------------------------------------------------------
------------------------------------------------------------
------------------------------------------------------------
------------------------------------------------------------
------------------------------------------------------------
------------------------------------------------------------
------------------------------------------------------------
------------------------------------------------------------
------------------------------------------------------------
------------------------------------------------------------
------------------------------------------------------------
------------------------------------------------------------
------------------------------------------------------------
------------------------------------------------------------
-------------------------------------
>OrySat|LOC_Os04g39560.1|PACid:24104062
-------------------------------------------M----------------
--------------------------------LS----------------------SEEP
SG------PS---------------------------C-------SS---IQGVS-AVPA
-----TSPGE-----------------SPASQDP------------------TD------
---LV-----------------------QPCAK-FSI-----------------------
----R---DYVFASRSK----GIKRSW-PFH---PRSLQ------------------LCL
K-RG-V--KDLLPP--F-------------------------------------------
------------------------------------------------------------
------------------------------------------------------------
--------------------------------------------EPPDLIRS-RSLSTT-
INVE------------------------------------------QSAA-SSEANAPV-
---------------------------GL--VKTRDDGS-----------------SIVN
A----------SN--------------INFQ-------SCQP-VA-ESLGPSQYT-SPED
GK-SAV--DQGE------------------------------------------------
----------------------------------------------------------NT
NGL------------DHTDEVMPVDLQVNS--------------CTKAIRQTEVA-----
------------V-------------PSWRSKNLDSSR-EP----------------SEK
K------CKLV----------------VKVG-----------------------------
----------SLT---------RT-E-------EVAS----------NSSTVSD---PMA
S-KTCPVCK----VFAS---------TS-NTT-LN-------------------AHMDQC
LSV-E-------SNTE--------------------------------P-VE--------
--------------------------------------K-VI-LKP-K-V----------
--------------------K-P-R-K----KR--LMVDIY-KTARLFTL----------
------EDL--D---------QRN-GTNWAI-ELAT-PT--------------TN-----
----------KEVCT-ENRSP-----EV--VPFD--PR--------------DD-EREG-
DVYVDSNGIKIR----ILSKSSDASLV---------------------------------
-----------------------------LRDEHNS-R---------KVAK-NE------
--TGKSMLMSKTCLK--------SKICKN----KRLKFPGKKHSKTNR------------
-------LNTQ-------------VRTHTDGDMH-EHTSEDEEES-----TMHVQKPTE-
S---------------TSYGGS-ETIRQW-VGS-KRSGLSKNCAREV-TDKAS-------
---KSITPG-TKKLA-------RSSIRGFD----DSQIS--DSPPEAF----SSQPPEEM
TITSEA-NDDDERNGT--SRLLRSIPRWSLKTT----------PSSNVIPKVPRSAAALA
KRKIKE-IGRRES-----------YRSDNYDTVRNSTSIRNSV-RRGPSSSV---AGLSD
GSNR----------VAST-KKFRKN------RSLLRTGRREFSPSNSGLVHGFGQDHGSN
P-----------------------------------------------------------
------------------------------------------------------------
------------------------------------------------------------
----------------NHTNKRFRVSNKETSK----------K-----------LKHTQE
D------TADNDFSYESDVP--ALGQGDDQYDAA--------QQAGISQMYYEGEE----
--PETEMQCA--------------------SP--------SRSDP---------------
----------------------------V-DCSNDMSSDSLSP-----------------
------------------------------------------------------ENNETA
-DDVLVEGY--------------------------------SVAIVDPC-SNEKSAY-HA
------------------HI-----------------------PNDVANNEV--------
---------EEWQIDPSST---KE------------------------------------
------SSACL----TN-----------------------NRD------MGLG-------
------------------APQDN--------SSITSNRED---------SNLDHG----L
VFD-----RGSSGSPVSTASTL---------------S---PSTSLRD------------
---------SRTNRS--EPG-PSTVSLPTVE--------ERVSG-SSNQETKSTPLAR--
--------EGEQLP--------------------------------------------EK
S-------------------CCCNCRE------------SISRDSQV-HDQSAMAR----
---PVPAF-TGRPVPQ--------------------------------------------
-------------------------LNIGLRASSSFST-------------------YQR
TSTKANPCLDSHDQTLAGKVSA-EPTMTHPSYTTDC---------------MSPSIQT-Q
LP-SP--------------------------SNPI---LRLMGKNLM-------------
------------------------------------------------------------
---VMNSE-ESG-----HPQ-APSSDY----------------------IMR-GNYMA--
-----------------------P------------------------------------
-----G------CFMPQNYQHIGDPA-FM------N-TTPSTANHQIPLSSV-QAG----
--NFSAPTL-HNGSM-VQSDY---------------------HSPQ----------KPY-
--------------------------RN-LL-----------------------------
----------PVM--HHPSYMM--------------------------------------
------------------------------------------------------------
----------------K------EVI--------MI-DDSPEH-RS--------------
-DPQISMLLPSAPSPATIS-VPNTVASR--------------------------------
--PFYCLPSQNQLLPRES-AVGPLPVFTNI-NPIVG------------------------
--VSSSS-QGNNA------------------EVAHPYMSNPFYVQSPAG-----------
------------------------------------------------------------
----------------------------------------------YIN-PSVYY-----
-------SQNLR------------------------------------------------
-------------------------------------
>GlyMax|Glyma18g12491.1|PACid:26355803
------------------------------------------------------------
--------------------------------MA--------------------------
------------------------------------------------------------
------------------------------------------------------------
----------------------------LTFHS-FSI-----------------------
----R---DYTSKMRSV----DVFKCW-PFA---ASG---------------------LS
R-DE-A--ESWLPP--MSI-PESRQWSDNLAG-----------QR--SNLACAGRGGERL
NQPNGMISYESESEKEDKLVSGGCAKDKLVTGGCAKDLVLEEEEKVELVCPVCRDFKAAT
LTTVNAHIDDCLSRTVREERRWMR------------QSKPKAPKRRSISEIFEMKED---
-VEKEKP-------PEIESVLKRF---VA-------DEV---SITVTKFRWLSERLA---
------------------------------------------------------------
------------------------------------------------------------
--ALRSN----GI----------------------------------------------S
FD-F--------------------------------------------------------
------------------------------------------------------------
------------------------------------------------------------
------------------------------VG---GNSNST-------------------
------------------------------------------------------------
---------------------DEE-K-----ESEML------------------------
----CPVCR----VFNT---------AT-VTT-AN-------------------AHIDDC
LSM-A-------MKKN--------------------EL----------WLE---------
--------------------------------------PSLN--NP-KL-----------
--------------------KVS-K-K-----R--SLAEIL-TVTPQINAVGDRK-----
---LTAEAGKEDENEEN----GEE-FANF--------------------KRSTNNN--VT
K---------KK----KLKKV-----IT--------RKK----NKVERR---------G-
FVILNDESKKIN----KRR---KK-----------------LNKEFTA---------KKG
DAYKRKMQN-------------SVYSFRE-QGTVGNKKVKLDDIDASYVHE-KKL-----
---GLKTLSEENKEE-VKNWDSVGKQQK---AASPIR-----------------------
-----------------------GILKNH-KHI----SESTSSG----------------
--------------SNIQDGNEESHCDVQVLLSDNHVRFSAEDS----------------
---------------------------------VLGPEK--R---NSFD-----ET----
------------------------------------------GFSL-SSDSLA-------
-----SSFGEKQF-------------------------------TGNEEGTLNL------
--------------EENRNDNTAIN-----TDMTQENRNEGTVNLEENRN-DN-TA----
------------------------------------------------------------
------------------------------------------------------------
------------------------------------------------------------
------------------------INTDKTKE--------------------VCPMVENK
QF----------------------SNTLGHVAVQKLLKPC--SSEEKSKHLEEKSESLSN
VTICD-NNLD-----------------------RFDRGNTT-TVLV-------SPYGDFS
RSLSEF----------------------Q-GGQTSGINTQAC------------------
-----------------------------------------------------ESEAFSC
TGKFIDHLGGPT-FQ------STNANT------RTYLEPSPSYSASCNE-VNERP----E
FPLHT-----------YKNN-DNNGQALGGRSLSGTFSA-D------------RIGN---
-------SFLLPGWGK--------------------------------------------
-------GSI-----RNNCM---------------------GL----NFYGLPL------
------------------NSHGELINF----SSSGKVEM-------------NKI-ETSC
TLR-----GSLTDLAVNN---------VFH-------QNSQEYLSIGK----------RH
VVQKTF----QDRVNL-FP-----------HYSGS-LGVRELHG----------------
-------RERADIYQHN-SG------WCSNHHVE-PFDSELNLMRNPFIE----------
----------------------QNQLEKMP-----------------NHKEYGMVSP---
----RGSS----------------------------------------------------
------------------------------------------------------------
--------------------------------------------------------GLLS
PS--------------S--------------SQPT---MRLMGKDVPIGRSS-KEKQKIV
GGVP-WAEEKS-RRHY-------------SVDSARDNSLLGRCYMPDSASGSQSQRQTEN
VFQSVKIQSNQALQSTLLMK--------------------GPNSEFLNLRSNHHISQNG-
SLGFSRNASTNLHTISQAPTS----CAIYNRPH-EDLPE---QFISGAK----PQG----
---FCFHSQVP-SSPCNFNLST-LSS-GE--------LND---RKRHHCVTN-SS-----
----FGFPFLHPIVE-EQAK--SS-W--------------SKSSYR---SLPPWSL----
--------------------------GS-THERPLGS---------SSSTSFPHNT-WRN
DSTIPF-VNHSAD-VLYPPNSVT-SHFPRKT----ILCPTSIARPH------SPHASVPP
IIEPPS------A-IDSGCRNIFKVTD---------------------------------
------------------------------------------------------------
------------------------------------------------------------
------------------------------------------------------------
------------------------------------------------------------
---------------------------------------SEI------------------
------------------------------------------------------------
------------------------------------------------------------
-------------------------------------
>GosRai|Gorai.001G027600.1|PACid:26821444
-------MFFLLIPFSRLAVKNRSWFKLSWSFLFISVILVTHSMETTT------------
--------------------------------VV----------------------KET-
-H-HSCS-SNL---V-------------------------------AK--------SMES
----PIKIDS----------------------------------------ISID------
---LINAN---DD----IDT--------RKCEH-FSI-----------------------
----R---GYASEMRRK----DWKKSW-PFS--LDGGQN------------------IFK
--EQ----NCKLPP--L-------------------------------------------
------------------------------------------------------------
------------------------------------------------------------
--------------------------------------------LVPKFRWW-CCQN---
CLRDIG----------------------------------------AEGS-INEER----
---NVTN--DSSKLKSFGSCPLVSSLGDSV-VSSSGLLQ------------------AGK
S-NVDS-----RK--------------CDAIAC---LNVNSS------H-PF-VS-GKSD
KR-VEN-TDVQV------------------------------------------------
-----------------------------------------------------------I
GQTDI----------LENNINKEIP---KY-----------------AGIEVIASLMKQA
LCLDEKV-------------------ASLQHHNPNLEDNE-----------VAGVKLPES
N------VEHAV-KDATEI--------RQTG-----------------------------
----------KSA--------CDQ-Q------MELVTGC-----------GSHGIA-STV
H-R---VPD----TFKI---------HT-DG---HSS-----------------LELDDC
DYT-S-------SDSD----------------EVLPG-----------------------
--------------------------------------T-ASGSVH-R-R----------
--------------------K-N-R-K----VR--LLTELL-GKNKDEKT----------
------NLT--S---------TED-SPSSTNPDASV-HIDSVSAS--QGPVTFHGN--VM
-----------SSLA-RRRKR-----KM--------PQDE------------EW-MPGEL
MSSPNNGHKNLR----TFNRDAETAD----------------------------------
------------------------GITSSDSEGTIN-RSSLQTPAKSNLVN-FKV-----
--DRSPILG-KKKNK------KTQSIDQC----PSLH-----------------------
-------LSRE------------NLQKERQKKPG-DATKSDATDIALYK-SNDVS-AGS-
GFNPL----------TLSAAM-----------AEKKSNLLKKKSKMH---------LDHD
RQASPV-PW-NNGIL-REGLTSREDVEIRQ----IGNV---AVPLELTQ-DASPEKG---
-VQFSL-SNCFPA-KRYDAKCS-----------------------TSIRDGLQSLSSCQG
CVLSEYDTRRKDL-N------------MNHVGECTFPT-KSQV-DAFLWKGM--------
--H-----------VDLNSNQITYG------IP-FLNETQKHR-SPDEVGSCSTM-LQMD
F-----------------------------------------------------------
------------------------------------------------------------
------------------------------------------------------------
------------------------SVTSNNGR--------------------TMEFPDHA
T-------------------------------VA-----R-EHYDQRVEMVSEQGA----
---ADDI-ME--------------------IAELM-----AKNQYE--------------
-------------------------RCLP-DTEID---KQL-------------------
----------------------------------------------------PETSN-TK
IHQRVDLNKVYE---------NEEMI---------LFQET-PDKLEAQA-KNERIGK-FA
-----------------RGD-NVGSS--KQKSVDYFS-----HID----------RN---
-------QYKMSQLEQGYP-P-AG------------------------------------
------FRPF-----PL-----------------------CGE-----------------
------------------K-PLNGVQF----SATNSIRQN---------SAQNCQQVR-N
MVG-----QRSSHANVQALGVC---------------NTC-QSAPPQN--KEV-----AH
LWSSMI---PS---S--MSY-VHSIPQKCA---------DQ--V------ASLDVLSH--
--------CPSSLPKGNMSRNDDR----NFLNL----ASNYEKHCRKFDSEALRRTHTDY
S-------------------FSCKHNG------------------------AG-------
------PL----------------------------------------------------
------------------------------------------------------------
-----------------------DLYSNE------------------------------T
IP-----------------------------AMHL---LSLMDAGLQ---SG-A------
------------------------------------------------------------
---SVDVDGNQR-----FVK-----------------------KTS----FV-PGHRP--
-----------------------K-----------EFSS---------------------
---MPS------GG-YRTNS-MKHLS-F----------DCYSKNHL-PESFC-EC-----
---VSATPA-VGPST--SFQHGKS-FKKAPDF-------VGQISLK------------S-
--------------------------RE-KEKNKCSDSQ---------------------
-------RQSKNH--RSQKTSSSNSGLNTTC----GSIPVHSLPKLALGTADFTMFPMTF
HPKESA----------------TKQ-K--------------------------HKAHSMS
GT-------LFHPKSGS----ETGIC--------HI-NRNPAD-----------------
------F-----------------------------------------------------
---------------------------TVP-E-AGNKY--------------------MI
G-GEDLK-----------------------------FGREKAPSS--------G------
-------------------LVKLVGH-KRERKH-----AIR-------------------
------------------------------------KE--------HSR-----------
--------NRTS------------------------------------------------
-------------------------------------
>BraRap|Bra009861|PACid:22697516
------------------------------------------------------------
------------------------------------------------------------
---------------------------------------------------------MEP
----PVKINS----------------------------------------ISVD------
---LAKAP---DE----IDS--------GKCEH-FSI-----------------------
----R---GFVAEIRGG----DHRKCW-PFS---EDSVE------------------LRN
--HE----SYSLPS--L-------------------------------------------
------------------------------------------------------------
------------------------------------------------------------
--------------------------------------------SVVKSRWW-RCGS---
CVKDIN----------------------------------------VKKI--ND------
---------SDCGLQSHSR-----------------------------------------
--SVKEK-------------------SLKAGSS---AVPSRR----RLNWLSVSD-----
------------------------------------------------------------
------------------------------------------------------------
----------------KKTKKNQV--TAAT-----------------LLKKVRRR-----
---------------------------GKDASTNKSKGSK-----------LATPKQVKK
R------------SKVSTE-----------------------------------------
-------------------------------VVNGGEAF-----------RSSDIA-GVV
D-DT--PDK----ATKK---------NLMSSH----------------------HVLEER
DNNVS-------PQSR--------------------------------------------
-----------------------------------------------KLR----------
--------------------K-T-R-K----VR--LLSELL-STK---------------
---------------------SKE-TPSK-------------------------------
-----------REST-RGRKR-----KS--------CGDRE--------------DCTS-
AEMTNYASRILS----TMGKTSENAS----------------------------------
KSCD--------------------------------SGEESRPSGESQSTD-SGF-----
--NKE---G-KQRDS------ILQVVEAD-------------------------------
-----------------------TAQMNLYDYAS----------------PVRSSFPGK-
EMVPC----------PLHTQR-----------TEKEDT--RRKRKAH---------ITDY
TKSTII-TFGNNNMD------DGNLVQPRR----TDTLP-GTTMPQSTR-DFLNSKW---
-LDNSF-DR---------DKYT-----------------------PQFDDRPFFQLPLQD
----PMHYKDGDG-AMLK----G--IGTNHFRNFGSSFNSTNA-DAFLRTGV--------
--N-----------VNFCSNIDTIS------SSSLLTDKLRHT-SSTEVPYGSCS-LQKD
I-----------------------------------------------------------
------------------------------------------------------------
------------------------------------------------------------
------------------------STGHGKGK----------------------------
---------------------------------------------------APEH-----
---IDDIPME--------------------IVELM-----AKNQYE--------------
-------------------------RCLP-DREED---KQP-------------------
------------------------------------------------------TSSVSK
NALLIDLNETYD---------NSM----------DNNNNT-TRQPKPLA----WNSD-AA
-----------------TKEGQFMAG--RQ-----------------------WISS---
----------------------VP------------------------------------
------FGVVN---PPV-------------------------------------------
------------------S------QF----SGV---------------VRPNSQWIS-S
VPTTMANQQNP----FRVLRAC---------------NTC-QSVQQQQS-REA--SP-RP
VWVSST---PA---HH-KPV-SLNM-QKFM---------DE--S------TKVE------
-----------------NPNTRNL----NF-------TDNNGKQKLGF------------
-----------------------------------------------EGVSSR-------
------PL----------------------------------------------------
------------------------------------------------------------
-----------------------DTYSNES-----------------------------S
IP-----------------------------AMHL---LSLMDPRLR---SN-V------
------------------------------------------------------------
---PVDQSQNTS-----FAK----------P----------------------PVHQS--
-----------------------K-----------EFLG---------------------
---TQP------GN------STKQWP-F----------DLYSKRVVTPETSR--------
----GIIPP-VGTSS-ISFQSEKT-CAENADF-------RFQASWN------------H-
--------------------------HQ-EKKDNE-------------------------
----FGPTYNNS---SQQKQVFT-------------SSSSDPVRFQLLGASDSMKLPLKY
HMKDKA----------------KKH-KS--------------------------KNHNSN
VS-------ACPPTSTT---CGRFVC--------IV-SRNPAE-----------------
------F-----------------------------------------------------
---------------------------TIP-DAPGNVY--------------------MI
K-GEDLK-----------------------------VSKQPSFRKKQ------N------
-------------------FCKQDAL-MQNKTS---------------------------
------------------------FA-------SPGAE--------NA------------
------------------------------------------------------------
-------------------------------------
>PhaVul|Phvul.009G107600.1|PACid:27145847
------------------------------------------------------------
------------------------------------------------------------
---------------------------------------------------------MGS
----YIHIDS----------------------------------------ISID------
---LAEST---RK----RDA--------GKCEH-FSI-----------------------
----R---GYVSEIRKK----DWKICW-PFP------VH------------------ECD
--KQ----PSFL-P--L-------------------------------------------
------------------------------------------------------------
------------------------------------------------------------
--------------------------------------------DAPKYRCR-CCQN---
SALEIA----------------------------------------AKDI-QKDDQ----
---TDLDC-CSTECRSGSNC-------NNE-ALKSGIQQ------------------DPM
L-DAVER----RE--------------IDLNTA---LNCIND----YLP----NS-NEKG
KK-AGV-VPSRI------------------------------------------------
-----------------------------------------------------------I
DLDSG----------LEDNLNHQVT-SVPS-------------------PKKYPDLTP--
--------------------------PEVHTTKKACEGNE-----------VSFPGL-SS
N------LKCME-KSSSEM--------CNGG-----------------------------
----------IPAA-------NQS-Q------NDLIKAC-----------TVFRKG-ATI
MEE---VNN----TNDH------------PT---GPP-----------------IELVAC
NDTAP-------AGSI----------------DNTIEN----------DFQDH-HS----
--------------------------------------E-KSTGLS-R-R----------
--------------------R-P-R-K----VR--LMSDLL-SDNGDLKT----------
------EQN--L---------IKE-SVSLGTSHASA-ASQAQSIL--LGKVDIQEG--LT
L----------TSTG-PSRKR-----KF--------PLDE------------VR-RPTS-
MGF-QRIENEVQ----NSQGVIKTTA----------------------------------
-----------------------TLLDARSNFKYVPKGLGLQDVTKGHWNK-TES-----
--ERSRIIS-KKKNK------RIQGVDN-----RLIS-----------------------
-------EQPV------------GQHRENVETMD-TTENAYASKTNSSR-LVPLAFTGK-
TTDKF----------PTHSLR-----------IENEFNLSKAKGKML---------QTDP
ELDSFS-WQ-KNNML-VQDSCAYSGEKVRS----TMPL---TVPIPSAQ-EVLNRKGLKE
GLHLSL-NNYLVDANVYNKKCI-----------------------HQIESRLPFSMPFQD
GTSKVPQLKWKDS-D------------TDVFGGQSIPS-KNPT-NALSGKAV--------
--H-----------CEET------------------------------------------
------------------------------------------------------------
------------------------------------------------------------
------------------------------------------------------------
------------------------NSARSAQK--------------------TIEAVYQL
GF-------------------------------------M-KRYSEQTREVSEQET----
---PDGIPMD--------------------IVELM-----AKNQYE--------------
-------------------------RCLP-DVENR---SSI-------------------
----------------------------------------------------LEKPSLGR
KGQLAGGSTVQR---------KGEMS--------LLKE---GQKEKPQG-KHKKNSM-IA
-----------------RGE-NVKPS--KRKPGPYFT-----PFD----------GN---
-------NLGMNNLCPPQS-S-FG------------------------------------
------L-EV-----SQ-----------------------SQK-----------------
------------------K-PSGGLQF----SAIGSTQLG---------SAQNCRLNG-N
FEE-----RGSPNATFQAPGGC---------------SLH-NNILHQD--DEA-----SR
IWASLT---PN---H--VSP-GYDLPKRVVS--------SQHPS------CNMNLTSL--
--------QSGAFHKQNTKRDTDL----NYMNLN---AAGLEKLSRNIGSETFSRMNGEY
P-------------------FPCKHSG-------------MEP----HQNLRG-------
------SL----------------------------------------------------
------------------------------------------------------------
-----------------------DLYSND------------------------------T
IP-----------------------------AMHL---LSLMDAGMQ---SH-T------
------------------------------------------------------------
---AFDVGVSTQ-----MLK-----------------------RPS----YP-GDCNT--
-----------------------K------------------------------------
---LEI------GT-SKPPGTMKRSS-S----------DYCSRSFL-SDK-H-GC-----
---FVGPPT-FGASS--STPHEKK-LVRATGF-------NGQNPTK------------S-
--------------------------GK-KEKMKNSMST---------------------
-------LQNKIG--KQ--------------------------------------ISWPH
NETETS----------------LQR-K--------------------------PEVNGNH
ET-------PVPCKII-----PGNTC--------MV-NRNPAD-----------------
------L-----------------------------------------------------
---------------------------TIP-E-TGNIY--------------------MI
R-GEDLK-----------------------------FEKSIPRNRLR-------------
-------------------FPIPYGY-KQQKNL-----KGTK------------------
-----------------------------------MKE--------HSK-----------
--------H---------------------------------------------------
-------------------------------------
>BraRap|Bra023327|PACid:22690962
------------------------------------------------------------
------------------------------------------------------------
---------------------------------------------------------MGS
----SIKINS----------------------------------------ISID------
---LAGAA---KE----IDM--------VKCDH-FSI-----------------------
----R---GYVAETRER----DHNKCW-PFP---EESVT------------------LVD
--QE----NYSLPS--L-------------------------------------------
------------------------------------------------------------
------------------------------------------------------------
--------------------------------------------SAPKFRWW-RCMS---
CIRDIN----------------------------------------ADET----------
---------KDCGLHPNSK-----------------------------------------
--SLSGK----KQ--------------LDGNSS---VILSQS----KLNSLTIID-QEKE
RR-TGI-EDNAV------------------------------------------------
----------------------------------------------------------EK
KGDAN----------CKRSQKDDH--RATI-----------------FLKRGNNP-----
---------------------------STDASTVKSKSRK-----------LASQEHVRN
K-----KAK-------VTD--------ISSW-----------------------------
----------K----------EKH-N----VGGQAVTTF-----------GSSDIA-GVV
D-DT--PPK----AIKN---------HN-KDS----------------------LALTEC
DNG-S-------SESI----------------NL--------------------------
----------------------------------------AMTGLQ-R-R----------
--------------------K-T-R-K----VR--RLSELL-DQPETKTSGG--------
---------------------KEE-PS---------------------------------
------------SSK-RGRKR-----KV--------LPEN--------------------
----NYVSRKLI----TVGATSEN------------------------------------
----------------------------------------DSDQDYSTSSD-SGF-----
--DRDLIKG-KQKNR------RFQVVDEF----VPSV-----------------------
-------LPCE------------TSQ---------DLSKSTA--------L---------
-SVPC----------PLSTQR-----------TEKKLSLSKKKKHKP---------VSDN
EKSTLI-SF-GS---------------------------------QYTR-DLLN------
--------DRLAS-EGYFRKPI-----------------------PQLNVRP-------E
----NDHVRSRDVEE------------PNRLGEFGSSS-KPYT-GGWLRTGV--------
--D----------------ANNNTD------KLSFQNFNLRGTTSST-------------
------------------------------------------------------------
------------------------------------------------------------
------------------------------------------------------------
-------------------------GADRKGK--------------------TVMFQEQQ
EP------------------------------------PK-SQSHDR----TEDQ-----
---NDDIPME--------------------IVELL-----AKNQYE--------------
-------------------------RCLP-DKEE------P-------------------
---------------------------------------------------SQETSHKPK
NTLLIDLNETYD---------NGASL--------DDDNNI-SRPPKPCE-TNARRE----
-------------------------------SLDFFP-----------------------
-------------ISQPYV-P-SP------------------------------------
------FGIFP---PPP-----------------------PQD-----------------
------------------N-RPSSIRF----SG------------------HTCQWLG-N
VPA-MS-TH---PPPYRVLRPC---------------NTC-QSGPHQY--REP--PP-HP
IWATTSV----------RPV-SYNM--------------DP--S------TKLGMLPQP-
-------------PPPSDKNTWNL----NFVAA----AAANGKKKCGSSSE---------
------------------LSFGCKHGG------------GV-------NNNSR-------
------PV----------------------------------------------------
------------------------------------------------------------
-----------------------EAFSSES-----------------------------S
IP-----------------------------ALHL---LSLMDPKIG---PN-T------
------------------------------------------------------------
---PSDHQGNTK-----ATQ-----------------------RH-----FP-LASQP--
-----------------------K-----------GRVE---------------------
---IQT------GDSS------KQLP-Y----------DYYS-----------KS-----
---FPMVPP-LGASS-FSFQKP-------------------QAPWI-----------HH-
--------------------------HQ-EKKTMRKE-----------------------
------PVY----------------------------SSNDQGRFQLLGASDSMKLPLKF
HVMGKE----------------KKQ-NR------------------------KAESC-GD
AS-------AWPPRNSC----GTIVC--------SV-SRNPAD-----------------
------F-----------------------------------------------------
---------------------------TIP-E-PGNVY--------------------ML
T-GESLK-----------------------------VRKRATYKKKT------S------
-------------------LSKQDAL-KQT------------------------------
------------------------------------TE--------NA------------
------------------------------------------------------------
-------------------------------------
>PicAbi|MA_10677g0020
------------------------------------------------------------
--------------------------------MT--------------------------
---NVQD-------V-----------------------------------------VIFS
----QQHHDP-------HQP------------------------------KALDADGYET
GKELGDDE---------IST--------AMCQH-FSI-----------------------
----R---GYVATIRKL----DRNTCW-PFP---QHLLE------------------TRL
K-EA---GNLALPL--L-------------------------------------------
------------------------------------------------------------
------------------------------------------------------------
--------------------------------------------EIPCYRWW-NCEN---
CLGDISAS--------------------------------------ADSP----------
-------------------------------TEKGNEKQ--------------------K
K-NMLD-----RTEIVEGL-------SAE-KSG-------------DAAGSTAYELTCKE
KKYADGEVTDAI------------------------------------------------
------------------------------------------------------------
------------------------------------------------------------
----------------------TDIRRIQCTASMELENDKSG---------ITDSEEKSS
G---IFHCLSNS-INSKRI-----------------------------------------
-------I--NMTET----CHHDQYQKV----------------------VCAEMGKPVM
E------------TLMS---------KE------------L-------------------
----S-------SKKN-------------KCEQLQILC----------QAPNSWEY----
--F-----------------------------------S--------RTKNG--------
------------------FKEISEKMKGKEMER--DTSQVL-GSENSLDAKKL-------
---KNMSGVPVS------VTSAEN----------------------------------VE
L--------CQQVVV-KGKDE-----KT--MSKVI-----------------ESLTLQTM
VFSIQNKDDSHR----DSDGRNDALCLNG-------------------------------
--------------------NGSSCPKQV--------KECTDLSTSPASLD-KENMLLLQ
QTGKLKVGESRSKRR----PQKKRSISDI-------------------------------
-------IASKP-----------YRLESCNEEKE-ESKSVDITEENISR-----------
------------------------------TENNEQSSRLEKDHMEV---------PVDA
VKMS------SKSTI-------------------------ETAGVPEVNIDAEMDNS---
------------------------------------------ILKKRRPENLT-------
-------GRKKQP-RI----------------------------------GIHF------
-LDA---------------------------CSTFIATNSSSSSLSEAATNALQMPQGTS
P-----------------------------------------------------------
------------------------------------------------------------
------------------------------------------------------------
----------------------------------------------------LLSATRDK
AP-------------EDNFLN--------------------PEYGQSRQKFSE-------
--MEDEIPMD--------------------IVELM-----AKNQHE--------------
-------------------------RGLS-NLKR--------------------------
---------------------------------------------------LREIHNTQK
DKRRLKMNETDL------SHIHKCVEG-----GAGLKQDTATPKSKAQPKQTGKANLETS
LRNHCQS-----DLLVDYGQIDVCQG---ARDISFISSK-E------------GIISGSC
KV-----DPPMLQSTQWFN-P---------------------------------------
------WGNYS----PDFVPPI------------------FDETIAAYNLPFPI------
------------------GGTNSRVSI----------------------THSNQY-----
----GS--PSINGMALDSMQLGGA-------------SSYCGYMQMQNLCREGSSAL---
---------SDFTGSV-LPI----------------------------------------
--FQ---NKSVSSLNDNGSLHQNLTNTESPRNLT-SESSDLGNPGKTFYILSESLNGNGI
P------------------NLSVRTDVASGPFYFN------------GQSNSALLQH--V
SAQARQPF------------------------------G---------------------
------------------------------------------------------------
--------------------------------------------------------KKYC
FP-----------------------------SAPM---LRLMGQSVSVPAKR--------
-----GNEESM-------------------------------------------------
---ATENGDNRN-----FSS-LSEVPS----------------QKHASWFHL-ATSTS--
-------------------------SGVIERNQRETFSGT-ERVFTGSEP----------
---IQGSM----RMNEKITGSIKTIP---------PVPKFRSSRQYVSTGHS--------
---GISTPSFAVPGK-ANVALESSIL-------------RPKSPFR--------------
------------------NTQLSG--KK-QKGLQSTNGYNN-NLQ---------------
-------TFSTVP-PDSQSTKVVKGSSYTKGLRSYRPTPRAVHLNSYHRSALDIYIENRH
HCLQSP-----WALGCNPLQNLTKEAEKSKS---------------------LNLNKGNE
ES-------AFCCKKAC----NVEIC--------TL-NQNPAE-----------------
------I-----------------------------------------------------
---------------------------NLD-D-EADGY--------------------SF
G-YEHFA-----------------------------SAHRTLAHSERKR----N------
-------------------MAIPQGK-KRRRTLKK---KHLQEFLRQK------------
----------------------------HGYVGYLAKTNMDNLDSLEQEVTSVEELVGNI
T-----------------------------------------------------------
-------------------------------------
>EucGra|Eucgr.C02901.1|PACid:23572365
------------------------------------------------------------
------------------------------------------------------------
---------------------------------------------------------MES
----FTQIDS----------------------------------------ISID------
---LLGVA---GK----SNT---------KCEH-FSI-----------------------
----R---KYVSGMRQK----ESKLCW-PFK--LEKDTS------------------EVP
--------KDMLPP--L-------------------------------------------
------------------------------------------------------------
------------------------------------------------------------
--------------------------------------------DVPKFRWW-RCQT---
CVPDLC----------------------------------------IEST-PAE------
---KVIDN-SVFKCKCESTSINLLNQSQTA-TVASDLRQ------------------IRS
V-GIAST----GK--------------SDATIL---PQVNGS----DVRASLYSN-EKKD
KE-DQT------------------------------------------------------
--------------------------------------------------------CILI
SKEVG----------VSQGKGKDAD-DTDC-----------------GVQEVFGR-----
------------------------------------------------------------
-------------GSSSEI--------IQLG-----------------------------
----------KQPS-----------N------PDSVKAG-----------NGSECV-GVV
LIDG--VDD----AMTV---------QE-KK---HPS-----------------EELDKH
DCP-S-------SDSG----------------DLSEDN----------------LH----
--------------------------------------A-KNVNLR-R-R----------
--------------------R-N-R-K----VR--LLTDLL-GKDESTHP----------
------DQT--Q---------KAN-APCLATCDESA-KIGIASVT--DRPIVVPDN--VK
------------KVL-KKRKR-----SS--------PFDQ------------DS-KQKD-
SMTPRQESGKEI----VFKDGAGNSS----------------------------------
------------------------AVIESQIEDDELARMDSQTVRKNHWAK-HKE-----
--DAVICAT-VKKKK------KNHVNEDI----FHYK-----------------------
--------------------------------SG-QIGTKPADLMFSFR-HEISASAAR-
ETNSF----------LIPASK-----------NDR-SLLCNDKTAMP---------QENC
GQVSVTHPI-SNPNP-SGGMFMRTDSRVMH----SSPP---PFWFIPTS-DASVENR---
-SHVSS-KSCLLP-PQVDKAYA-----------------------TPTQFGLASSFNWPE
GAREDSLSLRKR---------------EARPVEPKRPS-SCGS-DAFPGKGD--------
--R-----------DVISKGSTRKI------AK-VQTEKQSHA-LNLENAFSYMKPQMQD
I-----------------------------------------------------------
------------------------------------------------------------
------------------------------------------------------------
------------------------SGISSREK--------------------ATKSQESS
A-------------------------------IM-----K-QYHDEKSGKASEQTT----
---VDDIPME--------------------IVELM-----AKNQYE--------------
-------------------------RSLD-GAGRT---K-L-------------------
----------------------------------------------------LPRTSKSM
DSGSSRIVKECR---------NRELN--------LSQKES-IPKRQIHS-GNPRS---VV
-----------------VGK-DFRSP--MQKIVQNSS-----CPI----------TN---
-------YTSVGQVEGTPN-T-AR------------------------------------
------HVMF-----SQ-----------------------DQE-----------------
------------------K--SVKVRV----CVTDPSRQG---------TILNGTMNE-D
MCR-----NKPSDTNSERLQAR---------------SRI-H-IPRQG--DEP-----VR
LSSSMI---PT---H--MPF-VYSLPPNGG---------LH--S------NHMDVQSY--
--------RPKTPPKVDMNWSRDP----RLFSFS---ATNLEKPSKDFHFDTFSRTCVEN
P-------------------YASRHKG-------------IEV-----ENGYD-------
------TF----------------------------------------------------
------------------------------------------------------------
-----------------------DFRSNE------------------------------T
IP-----------------------------AMHL---LSLMHAGPS---SG-Q------
------------------------------------------------------------
---NIDVGGDDR-----FSK-----------------------YPS----FP-CGYHS--
-----------------------K-----------EIPG---------------------
---RAL------SL-HKPSDPLKCTS-S----------GYCPTNFL-PGRYH-EH-----
----STVPI-VSASA-SFVQPDKF-FGGDNEG-------NLRLPLK------------V-
--------------------------RD-KGKRKCSDLAG--------------------
-PTGGSTFSNPLA--RSAYSGMSNGG------------NLYHKSGNFFGMPNPRNFSLH-
--EETS----------------GKA-E--------------------------MDIHNRS
ES-------IWPPRCSS----EPGIC--------TT-NWNPAD-----------------
------F-----------------------------------------------------
---------------------------SVP-E-AGNIY--------------------TI
G-RNDLK-----------------------------FEKKVRFPKKS------G------
-------------------LANLDGL-KEKSSM-----KLTAGF----------------
----------------------------------RIPQ--------HQLG----------
------------------------------------------------------------
-------------------------------------
>LinUsi|Lus10000240|PACid:23174232
------------------------------------------------------------
------------------------------------------------------------
------------------------------------------------------------
------------------------------------------------------------
------------------------------------------------------------
------------------------------------------------------------
------------------------------------------------------------
------------------------------------------------------------
------------------------------------------------------------
------------------------------------------------------------
------------------------------------------------------------
------------------------------------------------------------
------------------------------------------------------------
------------------------------------------------------------
------------------------------------------------------------
------------------------------------------------------------
------------------------------------------------------------
------------------------------------------------------------
------------------------------------------------------------
------------------------------------------------------------
------------------------------------------------------------
------------------------------------------------------------
------------------------------------------------------------
------------------------------------------------------------
------------------------------------------------------------
------------------------------------------------------------
------------------------------------------------------------
-------MAMKKRK---------HKHKKY----LKLAAQSKKLFSQKT------------
-------RDLE-------------LRGNHERVVD-AGKGSEKE------------LTSR-
Q---------------ITPRNS-GNLRPW-VCS-KPRGSPKKINNSE-GQQPVRCQW-PL
PH-SLLGES-DQSFL-GDSSEDSTGIQRFT------NLS--ENLTSP---GS--------
-------FNEKQSSPV--RRKRGRPL-----------------SRPVVSNDVGKSFNIVK
Q-------NRDR-------------------LLRPPNGSKNQ-------------KTATD
YKS-----------GHPRYTGAPCS------SQATLSKAISFPSYQKRELSISNQSSKI-
------------------------------------------------------------
------------------------------------------------------------
------------------------------------------------------------
--------------------VKKSSNWKEG-R---------------------VPVIDER
E--------D-ELAANYEV--------DQLYDSM---------HNHR-GNLPESDA----
--ISEELPHD--------------------GNDTME----PRKI---KGMLCNSQGKESF
L----ESASHSY----------------D-CLD---IAPSGL-------ENADCLLEEDG
LNSSREL-------------------RQGAT----------LSNSMGTAI-YTMKDASDP
KSATLRSVE----------DYRGLLSG---------SESP-TDTAGPDF-VNDHEMF-SA
------------------DG--ISNGMIGQRSE----------IGAELDSEANPHED---
---------SFPEIDPIPI-P-GP------------------------------------
------PGSFL----PS-----------------------PRD------MGSE-------
------------------DFHGN--------SSVTTSRAQ---------SSLDLG----N
VVD-----KDSSSSPISAASSF---------------S---NSTAHG-------------
---------CGFD----SAS-SAI-VPPNVV--------ESKKS-G------AAIVAS--
--------VDGGVPSAM-TEMDKPSFEEQHTSLD---KSRIE----K--GSFAVRN-D-Q
P-------------------CCCQRKE-----------SRLGPDFVLNQQDSLLLQ----
----RRKMASSMADPS--------------------------------------------
-------------------------NDKQNDHSSN----PLDVGAYFAS--SPSPCPTSG
AENVGFSVIKPQV--VPLYDPS-NAG-VRVFAGMYC--------------------ESGS
SP-ST--------------------------SNPV---LRLMGKNLM-------------
------------------------------------------------------------
---VVNKD-EDS-------S-KPLLHH----------------Q---------NNSQT--
-----------------------P-----------HFAT---------------------
---F-T------AISPGNIQNQESQA-F---------------QHMVP---V-H------
---FGGNS--HTV-G-PYFN----------------------AGLA----------NP--
--------------------------TS-YINSKFSQ-----------------------
----------PQT--Q----RF-------------------RTRGSDEGFQ-VPMEPP--
---------------------------------------------------------HQL
KD-------P-SSRCAK------KII--------VI-DDAPER-EIVVSNKVVNYNGVGR
PNDHV---ISSGIFLEGVP-SYNHQNHGH-------------------------------
-IPSACY----------PPLQDCSNLHSVPPTRLPN------------------------
V-SNNVR-W----------------------AGPGMLNQSPLPAASSAS----S------
------------------------------------------------------------
----------------------------------------------SVVHSSLYY-----
-------SPSFS------------------------------------------------
-------------------------------------
>PruPer|ppa015718m|PACid:17642094
------------------------------------------------------------
--------------------------------MSSQ---------------------KNP
A-----G-------V-------------------------------SQ--------SMH-
----QQTTSN--------------------------------------------------
-----NNL---EE---------------PEKRP-FSI-----------------------
----R---QYVLACRQK----DVFSNW-PFP---EKYLQ------------------ICL
N-YG-I--SDVLPP--L-------------------------------------------
------------------------------------------------------------
------------------------------------------------------------
--------------------------------------------ESH-NSAI-QSLR-G-
AVGL------------------------------------------NCTQ-QD-------
--------------DE-----------NVD-----YSED---------------------
--KEPD-----T------------------------------------------------
------------------------------------------------------------
------------------------------------------------------------
------------------------------------------------------------
-------------------------------------IEQE----------------IED
E------CKLYS-DSEEAV-SALSIQHCHLS-----------------------------
----------PSDSS------HKY-E-------ENKTGF--------SPHDASN------
--IVVSTDQPS-TPSTT---------IP-SSH----------------------LNVIQC
NK----------TLTS--------------------------------------------
--------------------------------------S-MK-PRR-M-KK---------
------------------QHK-G-KHK----KR--SMASIL-SVAKPCTS----------
------EDL--L---------RIK-RLCCVS-SAPL------------------------
-----------EQGG-EGIEN------M--IDVRH--------------------DCNS-
DLTKD-------------------------------------------------------
------------------------------------------------------------
------------------------------------------------------------
------------------------------------------------------------
------------------------------------------------------------
------------------------------------------------------------
------------------------------------------------------------
------------------------------------------------------------
------------------------------------FSSEKLERDD--------------
------------------------------------------------------------
------------------------------------------------------------
------------------------------------------------------------
---------------------------SEEAK---------------------LSMLSRQ
KI----------------------------------------------------------
------------------------------------------------------------
------------------------------------------------------------
------------------------------------------------------------
---VVKF-----------------------------------------------------
------------------------------------------------------------
------------------------------------------------------------
------------------------------------------------------------
------------------------------------------------------------
------------------------------------------------------------
------------------------------------------------------------
----------------------------------------------KFSC----------
----------------------GKSDV---------------------------------
------------------------------------------------------------
------------------------------------------------------------
------------------------------------------------------------
------------------------------------------------------------
------------------------------------------------------------
------------------------------------------------------------
------------------------------------------------------------
------------------------------------------------------------
------------------------------------------------------------
------------------------------------------------------------
------------------------------------------------------------
------------------------------------------------------------
------------------------------------------------------------
------------------------------------------------------------
------------------------------------------------------------
------------------------------------------------------------
------------------------------------------------------------
------------------------------------------------------------
------------------------------------------------------------
-------------------------------------
>BraDis|Bradi5g13070.1|PACid:21824032
------------------------------------------------------------
---------------------------------M----------------------GSKA
GA------PRLGWLV------------------WLKRC-------TT-------------
------------------------------------------------------------
------------------------------------V-----------------------
----F---SFFFLGR-------------------------------------------CL
------------------------------------------------------------
------------------------------------------------------------
------------------------------------------------------------
---------------------------------------------PSSLVLS-VSLFTLY
SSVD------------------------------------------FFLT-TFEVDASA-
---------------------------GL--VKIKDASS-----------------SHVN
T----------TA--------------INFQ-------SCRS-VD-ESLGLSQYT-PKEE
GK-TAT--EEGR------------------------------------------------
----------------------------------------------------------NT
NEP------------SHTTEFIQADQQDKF--------------CTKAMRRIGVA-----
------------V-------------PSCRLKNLGSSH-ET----------------SEK
K------CNLI----------------VRSG-----------------------------
----------SVTNI------RQR-K-------DVSS----------NSSSVSD---PKA
W-KTCPVCK----VFSS---------TS-NTT-LN-------------------AHIDQC
LYA-E-------SNTE--------------------------------LVVE--------
--------------------------------------T-VI-VKP-K-V----------
--------------------K-Q-R-K----KQ--LMVEIY-KTALPYTL----------
------EDL--D---------RRN-GTNWAI-EWSL-RT--------------SN-----
----------KEVCT-KKRSP-----EV--VPFE--AR--------------DD-ERDR-
DVYVDSNGIKIR----ILSKCSDAPLV---------------------------------
-----------------------------FRDKLSL-K---------KVAK-HE------
--TGKSISMTKTFLE--------SKTFRN----EKFKVHGKKFNRLNH------------
-------FNSQ-------------DQAYPDGDMH-DYTSEEEP-------AMHTRKPAE-
S---------------TSCGGL-ETIKQR-VCS-KRVDIAKNFSRKL-DSKAS-------
---DST---------------------------------------QAF----SPKSPEEM
AITLEA-SDDDRGNGS--SKLLGSIPRWSSNNL----------SSSSVMPKVPRSAAALA
KRKIKE-IGRREA-----------YTSDNYDKARNSTLLKSSG-VHRLSISN---TRPSY
DPNR----------VASTSKVLRKH------RSVPRARKREFSPFISGLVHGFGQQHELD
H-----------------------------------------------------------
------------------------------------------------------------
------------------------------------------------------------
----------------RHVNKKFGVTNNDTPK----------K----------VVKRSQE
D------TADNGVSYGIDVS--ALGQGNDQYDVA--------QQTTDTNMDFEGEE----
--PATRVQYA--------------------SA--------SRNTH---------------
----------------------------E-DCCSVISSGSLSP-----------------
------------------------------------------------------ENSNTD
-DDVLAKG---------------------------------NVAREDPC-STEQSTH-HT
------------------HV-----------------------SNIVANNEM--------
---------GERQTNAAST---KE------------------------------------
------SSASF----TN-----------------------NRD------MAIT-------
------------------TPQDN--------SSITSNRDD---------FNQDHGF---L
AFD-----RDLSDSPISIASTM---------------P---PPIALKD------------
---------SSIKES--EPG-PSTVDVRTIQ--------ENMSG-SSNKETKSMPLAR--
--------EGEHLP-------------------------------------------NEK
H-------------------YCCSCQA------------SISRESQA-HHETSTAR----
----SLTF-TKEQVPQ--------------------------------------------
-------------------------LDIGLRASSSFRS-------------------YQR
TGRKANPCLDLHDQPSASKVST-ESTMCFPSDTANY---------------IRPSLQT-P
TP-SP--------------------------PSPM---LRLMGKNLM-------------
------------------------------------------------------------
---VMNSQ-ESG-----HPQ-APSSEY----------------------APR-GNYMA--
-----------------------P------------------------------------
-----V------GFMSPNYQH-SDSA-FI------N-RTPAITSHQIPIPSV-QAG----
--NFVGPPF-HGGSM-VQFNH---------------------QSLQ----------KPY-
--------------------------RN-VA-----------------------------
----------PVM--HHPAYMM--------------------------------------
------------------------------------------------------------
----------------N------EVM--------MM-KDSPVF-RS--------------
-GPQVGLLLPTGTYPASIS-VPNTTAPR--------------------------------
--PFYCLPSPIQILPKGS-VDGSMPVFTNI-NPVIG------------------------
--VSTVS-QSKQV------------------RYRQSLHLTSSLVQSPEG-----------
------------------------------------------------------------
----------------------------------------------YIN-PPVYY-----
-------LQNLPQQ----------------------------------------------
---------LSNPNDQ---------------------
>GlyMax|Glyma02g45755.1|PACid:26288112
------------------------------------------------------------
--------------------------------MA--------------------------
------------------------------------------------------------
------------------------------------------------------------
----------------------------ATFDG-FSI-----------------------
----R---DYTSKMRSI----DVFKCW-PFA---STSSR------------------DTS
R-EE-V--QSWLPP--MNPCPRSDDFNDSHAQNLENPPSAAEVSR--TDGDGDCSEEESA
ESM--------DFEKSAPPSDS----------------NNNEDEKLEMVCPVCREFNAVT
LTAVNAHIDGCLAQTMREERRHMRIMNLKSSS-----SKSKPLKKRSIAEIFKVEEQ---
-QQPPRPQLQPPPLPQIESVLKFW---PFRKG--EANDVSITSITVTKFEWLSRRLE---
------------------------------------------------------------
------------------------------------------------------------
--ALRSR----PT---------------------------------------------PR
GG-E--------------------------------------------------------
------------------------------------------------------------
------------------------------------------------------------
------------------------------VKSDQGESS---------------------
------------------------------------------------------------
-----------------------E-E-----KMEMV------------------------
----CPVCR----DFNA---------AT-VTA-VN-------------------AHIDGC
LAQ-A-------VREE--------------------RR----------QMR---------
--------------------------------------RTTVNCKP-IPKAPP-------
------------------KPKVP-K-K-----R--SIAEIL-TVAPPFEASKRKA-----
---IQVEEEDEEKSDYG--YSGGD-STSSATPAPYATVASPVASV-IKNNKSTMKN--RN
K---------KKL------KK-----KS----------------KVEKH------GDSG-
VWFVNHEKKTVV----SKKKRKKKKNA--------------FNNVPTG---------NKD
DAYERMVQN-------------AVNSSRKLKGTIDNKMLPLHEVD-PSIDR---------
------------KKQ-VKNCDSVGKQPK---AVSPVH-----------------------
-----------------------GILKNHFKHV----SEKTSSG----------------
--------------SSIGDGTEESHDNDQEPTSNRHVKFSGKDD----------------
---------------------------------ILGPKK--T---NSFD-----ET----
------------------------------------------MFKL-SSDALA-------
-----SSIVKEKS-------------------------------SGS-------------
--------------------------------------DEETASLEPNRNYDH-IA----
------------------------------------------------------------
--------------------------------VN--------------------------
------------------------------------------------------------
------------------------IDRDKREE--------------------VCPIVESK
QF----------------------SNTLEQDTVQSFLKPC--INQEKSKQLEEKSELLTK
VAVCDNIDSQ-----------------------FFYGGNRT-TLHC-------SPYADIS
RPLSAV----------------------Q-EEQMSGINTQVC------------------
-----------------------------------------------------ESGSFSY
SGK-LDHLDDPQ---VDA--VNSNENT------ETFLEPSSSYSASYN--ANEKP----E
SPLQT-----------YGDK-DNSGEALGDRQFSRMLSA-D------------MIDN---
-------SFPITGWEK--------------------------------------------
-------GSD-----KNSCL---------------------DP----NFFGLPL------
------------------NSHGELINF----SSSGDLRI-------------NQS-DTSS
TLR-----GSFSGLPINN---------ILH-------QNNQENLSINE----------NH
VVQKTF---PKDCLNP-FP-----------HHPTR-LPVTELQS----------------
-------REREDIHRPNSSD------MCSGHYVP-PLNSELNRKKNSFIE----------
----------------------QNPYNRVR-----------------NHNGNGVVSL---
----KEDS----------------------------------------------------
------------------------------------------------------------
--------------------------------------------------------DHIS
PS--------------S--------------NQPT---MRLMGKDVPIGRSS-QEMQQFA
-GDV-WPDEESRRRNY-------------SEYAALDHSLLGRSSKQNWASGSPLQISADN
VLQSAKIQSNQAAQSTILMS-STYS---------------GFSQQFIDRLGN-HVSQNG-
SLGVNRNASSYFNPITQKSSS----YSVFNGAS-NDFSE---QFIPGAK----PLG----
---LISQSVVL-PTPGNFSHSPHVTN-GE--------LND---KNTNPHVTK-SA-----
----FGFPFLQPTVN-EQAK--TS-W--------------FHSPYR---SSPSWLS----
--------------------------SS-TDEMLPGTFSRQ--FSASISQNFPQNL-WGN
NFTTPF-VNHSAE-VRFPSNHLT-SLGPMQT---TPLSPSSIVH--------PLHFPVTP
-----------ST-INSGNRNINKVADRLKF------------------DEHHLCANTRK
NPAAAANL-DDSR--------LPNI---------QV-QENLSRMTR--------------
-LPEEKS-SVE-------L-QRNT------------------------------------
-RALELDPHMGSARSR-----------CCQHEAQNQNP----GSYPAVNSFKLD---SMV
T-SGPVRLGPK-------------------------RAKHIL-NSS--------------
------------------------------------------------------------
------------------------------------------------------------
------------------------------------------------------------
-------------------------------------
>GlyMax|Glyma04g08680.1|PACid:26303230
------------------------------------------------------------
------------------------------------------------------------
---------------------------------------------------------MGS
----YIHIDS----------------------------------------ISID------
---LADSI---GK----RDA--------GKCEH-FSI-----------------------
----R---GYVSEMRKK----DWKNCW-PFT------VH------------------ESD
--KQ----PSFL-P--L-------------------------------------------
------------------------------------------------------------
------------------------------------------------------------
--------------------------------------------DVPKYRCR-HCQN---
SAQEIA----------------------------------------AKDI-QRDDQ----
---TNFDC-CSTGCISGSNC-------NNA-ALKSVIQQ------------------DPM
L-DTLEM----RE--------------IDLNTT---LSCVND----YLT-----N-NEKG
KK-GGV-VPSRI------------------------------------------------
-----------------------------------------------------------I
DLEFG----------LEDNLNHQVT-SIPS-------------------PKNYTDLA---
--------------------------PEVHTTKKG-EGNE-----------VSFPEL-AS
N------LKCME-KNSAEM--------CNGG-----------------------------
----------TPAD-------NQC-Q------KDLIKAC-----------TVLGKG-TTV
M-E---VDN----TDDH------------PT---GPS-----------------LEPVAC
NNAAP-------AGSV----------------DNTVEN----------DFQDH-HS----
--------------------------------------E-KSTGLS-R-R----------
--------------------R-P-R-K----VR--LMADLL-SDNGELKT----------
------EQI--S---------IQE-SVSLGTSNASA-ASQAHSMV--PGKVDIQSC--LT
L----------TSTG-PSRKR-----KF--------PLDE------------VL-RPAS-
MC------NEVL----NSEGNEKTAD----------------------------------
-----------------------TVLDTRSNFKDVPTGLGLQDVAKGHWSK-TET-----
--ERSHIIG-KKKYK------KIQVVDN-----CLIP-----------------------
-------EQPQ------------GHQRENEDTVD-TTDKVYASKTNSSR-LAPCAFTGK-
GMDNF----------PIRPLR-----------IENEFNLSKEKGKML---------QTDR
ELDSLS-WH-KNNML-VQDSCAYSGEKARS----NMPV---TIPIPSAQ-GVLKGRGLEE
GLHLSL-NNYLVDAQVYNKKSI-----------------------HQIGNHLPYSMPFED
GTSKVPLLNWKDS-D------------TNVFGGQNIPS-KNPT-----GKGV--------
--H-----------CEEI------------------------------------------
------------------------------------------------------------
------------------------------------------------------------
------------------------------------------------------------
------------------------NGARTVQK--------------------TIEAVDQL
GF-------------------------------------M-KRYSEQTVEVSEQGT----
---LDDIPME--------------------IVELL-----AKNQYE--------------
-------------------------RCLP-DVENR---SST-------------------
----------------------------------------------------LEKPTLGR
KAQMTGGSTVHR---------KGEMS--------LLKD---SQKEKPQG-RHKKN-M-VT
-----------------RGE-NVKPS--KRKPVNYFS-----PFD----------GN---
-------NLGMNNICPPQS-T-FG------------------------------------
------L-EV-----SQ-----------------------SQK-----------------
------------------K-PSSGFQF----SPIGSSQLG---------SARSFRLNG-T
FEE-----RGSPNATFQAPGGC---------------SLH-KNILHQD--DEA-----SR
IWASLT---SN-------SQ-GYDFPKKVVS--------SQHPS------SSVDITSL--
--------QSGSFHKQNMKRDIDL----NYMNLN---AAGLEKLSRNSSSETFNRMNGEY
S-------------------FPCKHSG-------------MEP----HQNLRG-------
------SL----------------------------------------------------
------------------------------------------------------------
-----------------------DLYSNE------------------------------T
IP-----------------------------AMHL---LSLMDAGMQ---SR-T------
------------------------------------------------------------
---AFDVGVSSQ-----MLK-----------------------RPS----YL-GDCNT--
-----------------------K------------------------------------
---LEI------GT-SKTPGTLKRPS-S----------DYYSRSFL-PDK-H-GC-----
---FAGSPT-FGASS--STPHDKK-LIRATAF-------NGQNPMK------------S-
--------------------------GR-KEKMKSSNST---------------------
-------LQNKVS--KQ--------------------------------------ICWPR
NETETS----------------LQR-K--------------------------LEVNGNH
ET-------PVPYKII-----SGNTC--------MV-NRNPAD-----------------
------L-----------------------------------------------------
---------------------------TIP-E-TGNIY--------------------MI
R-GEDLK-----------------------------FEKNFPKKRPR-------------
-------------------FPIPYGS-KQQKNL-----KGTK------------------
-----------------------------------MKE--------HSK-----------
--------H---------------------------------------------------
-------------------------------------
>MedTru|Medtr5g091810.1|PACid:23029561
------------------------------------------------------------
--------------------------------MD--------------------------
------------------------------------------------------------
------------------------------------------------------------
----------------------------SRFDG-FSI-----------------------
----R---EYTSKMRSI----DVFKCW-PFT---STSNP------------------HLT
R-DQ-L--HSWLPP--MSPCP----------------------SR--SNQNHQSSAQQQF
STI--------QSSKSDHPVRA------------------EDDEKVEMICPVCREFNAAT
LTAVNAHIDGCLAESVRVERRHMRIINSKSKALKSFKSKSKSPKKRSIAEIFKVEDKDRY
IDQQHHQEKEKE-AIQNESVMKLLQLPPEEEDVVQEDEV---SITVRKFRWLSQRLE---
------------------------------------------------------------
------------------------------------------------------------
--ALRSK----PG----------------------------------------------G
GE-S--------------------------------------------------------
------------------------------------------------------------
------------------------------------------------------------
------------------------------AKESEKLSI---------------------
------------------------------------------------------------
----------------------EE-E-----KLEMI------------------------
----CPVCK----DFNA---------AT-VTA-VN-------------------AHIDSC
LGK-A-------VRDE--------------------RR----------QTA---------
--------------------------------------RTGF--KS-KP-----------
--------------------KAP-K-K-----R--SIAEIL-NVVPPIEFNNIKS-----
---KTVEVEEDEDKFSD--YSGEE-SS-------ASDAAATFVSI-TKNKKSLNKN--SK
N---------KKMK--KTKKK-----TM-------------TIKKMVKY------CDSG-
VLLNNEVKTKKK----MNMKKKKKMNI--------------FNSEFTR---------KKE
SANKREVQT-------------DVNSCRKLRDTIGDEMGALQDIE-PSVHR-KKL-----
---GLNGLSVEKKPQ-VKNYNSVGKWQK---ADSPVR-----------------------
-----------------------GIFRNHLKHV----SGKISNA----------------
--------------CKIQDGTEESDEYDQVLTSDRHVKFSYKDE----------------
---------------------------------IVGPEK--R---YSFD-----ET----
------------------------------------------MFST-SSDALA-------
-----TSFAKEQS-------------------------------SGT-------------
--------------------------------------DEECSSFEANKNYDQ-IA----
------------------------------------------------------------
--------------------------------LN--------------------------
------------------------------------------------------------
------------------------IEVDKREE--------------------VCPITESK
QF----------------------SCTLKQVMGLNFLKPC--INQEKANQLEQKSELLTK
MAVYDDNNSQ-----------------------LLDGGNIT-TV-------------NFS
KPLSAV----------------------Q-EGQMCAKNIQVS------------------
-----------------------------------------------------ESGDFSF
GGKFIDYSEDPT-FQVDI--VNKNAST------KTLLEPSSSYSAPYGK-VNEKP----E
SPSPSSS--------YYGDN-GNSNQTLDDKQLDNMFPE-D------------MIDK---
-------SYPFSSWGQ--------------------------------------------
-------GCI-----RNSCL---------------------DP----NFFGLPL------
------------------NSHGELINF----SSNGNVGMDKINFSSNGNVGTNQL-ETSS
PLG-----DSLSGLSSNN---------ILC-------QSSQENLSINE----------RH
FGQKTL---GKDGPNS-LP-----------NYPPR-LAVTELCS----------------
--------QTEDIHPPN-SE------MCSSHHVQ-PLHSEF-LKHNSCVE----------
----------------------QNQRERVQ-----------------NHNRNGMVSL---
----KEGS----------------------------------------------------
------------------------------------------------------------
--------------------------------------------------------DHIS
PS--------------S--------------SQPT---MRLMGKDVPIARSS-QEPQQFT
-GVV-WSDEESKRRHY-------------AEYTALENSLLQRCSKPDWVSGSSLQISTDS
VLQSEKIQSTHGLQST--------Q---------------GFPQQFTDMQSN-HVSQNG-
SLGVGRNAGSYFNSIAQESTS----YTVYNGTP-NDSSE---QFIAGSK----PSV----
---LCSRPQVL-PTPCNFNQPTCSRN-GE--------LNG---RNKNPHVTK-SA-----
----FGFPFLQPAAN-EQAK--TY-W--------------SQGPYR---SDIVWLS----
--------------------------SS-TDDMLSGTYSQQ--FSGVANQSFPQNR-WGN
NFITPS-PNHSTK-VLYSSNPLI-SRGPMKT---TPLCPASIVQ--------SPQASVTH
-----------TT-MNNVFRNINKAVDRVMLDGMVV------------KDHHHPCTNIRK
RP--ADNL-DDSRKPIK----VSNI---------EV-RENMSRMPK--------------
-LTRENS-NVE-------L-QCNK------------------------------------
-RAVVLDPQVEIARSR-----------CCQNVAQNLNP----TSYPAVDSFKPN---GTI
R-SSPVRLGPK-------------------------RAKHIL-KSS--------------
------------------------------------------------------------
------------------------------------------------------------
------------------------------------------------------------
-------------------------------------
>ManEsc|cassava4.1_022181m|PACid:17972851
------------------------------------------------------------
------------------------------------------------------------
------------------------------------------------------------
------------------------------------------------------------
------------------------------------------------------------
------------------------------------------------------------
------------------------------------------------------------
------------------------------------------------------------
------------------------------------------------------------
------------------------------------------------------------
------------------------------------------------------------
------------------------------------------------------------
------------------------------------------------------------
------------------------------------------------------------
------------------------------------------------------------
------------------------------------------------------------
------------------------------------------------------------
------------------------------------------------------------
------------------------------------------------------------
------------------------------------------------------------
------------------------------------------------------------
------------------------------------------------------------
------------------------------------------------------------
------------------------------------------------------------
------------------------------------------------------------
------------------------------------------------------------
------------------------------------------------------------
------------------------------------------------------------
------------------------------------------------------------
------------------------------------------------------------
-------------------------------------ML--N-NLSSNV-----QN----
------------------------------------------VSNT-YPD-FA-------
-----SQLQQDHS-------------------------------TEN-------------
--------------------------------------DKQSASVRVNGIGD--VS----
------------------------------------------------------------
------------------------------------------------------------
------------------------------------------------------------
------------------------VSTGNGAV--------------------FHTTINKK
QL----------------------PGIHDSVTMPDFLSPY----QGKEQHISDRS-PSSQ
AIIHD-NNLH-----------------------MFSQGYQNVPPHN-------PTYAGIL
RLLPTV----------------------D-EVQDYHVNSQLCGN----------------
-----------------------------------------------------VSTASNL
RGKSVDYFKDRT-HGYAA--GDLLGGT------RAFSQPSSSDFASIDC-PNMSV----S
FMPQS------------SIK-SINAQTSQYRPYFHLSPT-E------------CMGS---
------------DYKER-------------------------------------------
------VGAL-----SERCI---------------------DE----EFYGLPL------
------------------NSHGELMQM----SSSGKVGF-------------EWL-KKST
LIS------STRSYPHNS---------VPP-------RSLGDS--VIE----------KR
PTEQAV---ARVPLNL-LHTQ----KIHDVQIPAR-FGVNELPN----------------
-------TGRPDVH--------------------------------FSNS----------
----------------------WTQY--GQ-----------------DHKGTQTIHL---
----KENS----------------------------------------------------
------------------------------------------------------------
--------------------------------------------------------DNIA
LK--------------T--------------VRPT---MRLMGKNVAIGRSD-TEMQGFE
DGKI-WMDKDIIQECH-------------P-TNILGNSLHKRHIQQDRVLCPSFGKSEET
LHYPVETENNQASQRSFWVK-VPES---------------R-SHPYVNWKSN-AAFRNG-
DLSVNRIAASSQMHPSPCPYSP---LDMLYKEA--NLQE---SIISGAE----TVS----
---ISSHLPVL-SSSLETRPCMSWIP-TK--------INC---QQNLPHARK-SV-----
----FGFPFLHPDCN-EHVQ--SS-S--------------FASSSR---NPPPGPL----
--------------------------HA-PIQVKPATMLSQ-ATTDVGDKHYHCTTAGTN
FFTAP---HHPSV-VSHPHSSMV-SNPHMKS----SPGSAVFVQ--------PPFFPFPM
QI----------------------------------------------------------
---------------------LP-------------------------------------
------------------------------------------------------------
------------------------------------------------------------
------------------------------------------------------------
------------------------------------------------------------
------------------------------------------------------------
------------------------------------------------------------
-------------------------------------
>PhaVul|Phvul.005G092100.1|PACid:27150375
-------------------------------------------MSQQQN-----------
--------------------------------QNQN-------------------QNQNL
T-----------------------------------------------------------
----MVMQSG--------------------------------------------------
----------------------------ASVKP-FSI-----------------------
----K---QYVLGCGHT----NISQNW-PFE---EKHLQ------------------LCL
K-NG-LKLEELLPP--L-------------------------------------------
------------------------------------------------------------
------------------------------------------------------------
--------------------------------------------EPGKTSND--------
-----------------------------------------------------DNK----
------------------------------------------------------------
--KETD--------------------------------SCNV------------------
------------------------------------------------------------
------------------------------------------------------------
------------------------------------------------------------
------------------------------------EVPQG----------------IDD
E------CN------------------YKVS-----------------------------
----------NHPSS--------R-E-------EEKQSNH--------------------
--QICNKKY---ANLSQP-----------EET----------------------------
------------------------------------------------------------
------------------------------------------------------------
-----------------------------------------------CTL----------
------------------------------------------------------------
------------------------------------------------------------
------------------------------------------------------------
------------------------------------------------------------
------------------------------------------------------------
------------------------------------------------------------
------------------------------------------------------------
------------------------------------------------------------
------------------------------------------------------------
------------------------------------------------------------
------------------------------------------------------------
------------------------------------------------------------
------------------------------------------------------------
------------------------------------------------------------
------------------------------------------------------------
------------------------------------------------------------
------------------------------------------------------------
------------------------------------------------------------
------------------------------------------------------------
------------------------------------------------------------
------------------------------------------------------------
------------------------------------------------------------
------------------------------------------------------------
------------------------------------------------------------
------------------------------------------------------------
------------------------------------------------------------
------------------------------------------------------------
------------------------------------------------------------
------------------------------------------------------------
------------------------------------------------------------
------------------------------------------------------------
------------------------------------------------------------
------------------------------------------------------------
------------------------------------------------------------
------------------------------------------------------------
------------------------------------------------------------
------------------------------------------------------------
------------------------------------------------------------
------------------------------------------------------------
------------------------------------------------------------
------------------------------------------------------------
------------------------------------------------------------
------------------------------------------------------------
------------------------------------------------------------
------------------------------------------------------------
------------------------------------------------------------
------------------------------------------------------------
-------------------------------------
>GosRai|Gorai.004G034500.1|PACid:26774635
-------------------------------------------M----------------
--------------------------------LS----------------------IENP
S--S--D-PS---------------------------C-------SPQ------------
----FTGSDD-----------------------------------E------VDL-----
---LKQPS---------LDHHHHK----NPLPN-FSI-----------------------
----R---DYVFNGRSK----DINRNW-PFS---SESLQ------------------LVL
K-HG-M--KDPLPP--F-------------------------------------------
------------------------------------------------------------
------------------------------------------------------------
--------------------------------------------QHLDIVRN-QPKE-T-
HVVE------------------------------------------TNPI-EKQRST---
---------------------------RH--GVLDS------------------------
------------------------------------------------------------
---YDI---DSV------------------------------------------------
----------------------------------------------------------LV
DK--------------QSISVEEG-----------------------SSAQVKAVV----
--------------------------A-LKSQKTEKTT-KP----------------SGK
K------CRLI----------------VKFG-----------------------------
----------GHSDC------SST-E-------DIAS----------NCSVVSE---SMG
S-KVCPVCK----SFSS---------SS-NTT-LN-------------------AHIDQC
LSV-E-------STPK--------------------------------WTVD--------
--------------------------------------S-KL-TRH-K-I----------
--------------------K-P-R-K----TK--LLVDVY-ATAKSYTL----------
------EEL--D---------RRN-GRSWAL-ASNI-----------------SDF--EG
L----------EMCD-EGKKK-----RTY-SQNN--GE--------------GT-VDLG-
AVYVDANGTKVR----ILSKVNDVPVLV--------------------------------
----------------------PLPPVSKHGDDLGP-SY--------KSLK-IG------
--KGS-----KKKRC------HALKHHKY----LKHAPQCRKNCSHKT------------
-------PSSM-------------IVGGREGYRE-EEDSCKRV----------ELCVSK-
Q---------------IKSNDT-RNFKES-VCY-KQEGLSRTPNNQE------------K
TG-DLRFQS-DQSHE-GGRVMERNCVRKLK------HSS--KNPFSS---PRKCARIEKP
VYEAPV-ICRKERSLG--MKRVRSAL-----------------FQASMQNKVEKLLHQRE
Q-NAKQSISEDRP-----------CLDDD-HTMRSLNN-ENCT-SSLSEMMVDI--DANS
NPD-----------SPIADTTTTIS------HQFSAPKCFSFS-LQKKKISASSRSSMVE
S-----------------------------------------------------------
------------------------------------------------------------
------------------------------------------------------------
----------------GSNLVKKHSTRENQ-----------------------LHFMAEI
D--------E-AIARDYEA--------DQECKLV---------HDDA-KNQREGNE----
--ITEELP----------------------------------------------------
------SEPHSY----------------Y-HDETENMYSSTG-------GSEDILDKLDG
LESVEE---------------------TITS----------LSQSLGTKP-GKLSNIPNK
ISDSFQTNE----------DYTGPLCG---------GEGL-VFPTEPNL-VDKPNMF-CA
-------------------E--VGLNIIGQAAN----------VG-ELDSDV-AQSN---
---------SFLEVDPILI-P-GQ------------------------------------
------PGSFL----PS-----------------------PRD------MGSD-------
------------------DFQGN--------AS-TANQIR---------SSRDQL----D
LVD-----GDSSDSPLSVLSTI---------------S---NSMEAR-------------
---------FDLKYE--EPL-AFL-GAPAAM--------ETDRS-GYST-AKSDTLVE--
--------NGVAVEHTR-------TFEGEKFQVP---RISIE----K--KPFFSKN-DDQ
P-------------------CCCQTKE------------RSFQGFALNYHESQLLR----
----RRTM-ASMMVPA--------------------------------------------
-------------------------IRMRNGANPGFGPNNLAARPETF---SLTSNAELG
SEQMVLPVMKPPLGPIPFKGCP-DGG-VKLSGHGVC--------------------DS-A
SP-SS--------------------------SNPV---LRLMGKNLM-------------
------------------------------------------------------------
---VVNKE-EEA-------S-MPLGQG----------------QPC----AQ-SDN----
------------------------------------------------------------
-------------------RNQDEMP-F---------------HHAMPPCSM-I------
---FSQNP--NDLVE-RTFD----------------------AYST----------NGY-
--------------------------RN-RATLATPP-----------------------
---------QTTL--QLPVGLF-------------------LDEHRHHSFT-TSMEPY--
-------------------------------KLLPTARCNMEKVS-------TLDCKDRS
EE---------SIVCSK------EVI--------VI-DDDPKI-ESNKTTDIAKRSEVSG
-DTH-------GISKPLDR-NHSIANHRY-------------------------------
-----------------PVVIQNNNFHGIT------------------------------
--SSSFM----------------------------------------------G-----T
S-----------------------------------------------------------
----------------------------------------------HFR-----------
------------------------------------------------------------
-------------------------------------
>BraRap|Bra002832|PACid:22693581
------------------------------------------MF----------------
--------------------------------LS----------------------TENP
P--H--DHPL-----------------------------------PSS---PSFV-HLT-
----STSSHE--------------------------------------------------
-----------------LAQ--------SHPHS-FSI-----------------------
----R---DYAYSNRKN----NINNNW-PFS---PKSLQ------------------LLS
T-HG-V--TDPLPP--F-------------------------------------------
------------------------------------------------------------
------------------------------------------------------------
--------------------------------------------Q---------------
-ITV------------------------------------------SSSS-GKQIV----
---SHVQR----G--R-----------DL--AKL-RLNQ---------------------
--TIAK-----TR--------------QGD--------CSQS-KIVKNGLFRSTS----V
SK-SKE---EIV------------------------------------------------
---------------------------------------------------------LVA
ATS---------------------------------------------------------
------------------------------------NN-HH----------------KSK
T------CGR--------------------G-----------------------------
----------GGGMV------KSK-E-------AISC---------VGI----ES--VMA
S-KTCPICK----TFSS---------AS-NTT-LN-------------------AHIDQC
ISI-D-------SSPV--------------------------------------------
-------------IS-KPNKPRVNQPLSVDSAV-PLVTS-KP-SKP-R-G----------
--------------------K-P-LMK----VK--TMVDIY-ATAKECTL----------
------EEL--D---------KRN-GTNWAV-ISSY-TNRVV-----------AD----K
S----------EVSK-KRKVA-----PV----------------------------GVG-
PVYVDAKGQKLR----IITEFSEKKTS---------------------------------
----------------------STTRWREQQEDGSNEK---------KSSS-QGS-----
--KENS--KSSRKRR------QGKKHHKY----LKLNN------SHKT------------
-------NESE-------------VPECQRGVSG-EG-----------------------
----------------SSTGHR-RIFNQR-MLA-KRVSISKKLNEK--GHKVYALRD-QQ
SE-DND----DDSWSGGDHVVLRG-----A------ALS-----------ALDKQKL---
--RREV-SGRNKTMFG--SKRAQ---------------------RVRMSEKEETSLAGAH
L-NTVR-LKKSLS-----------SIQED-----KYPPGKN----------------VRE
VTDA----------SPRATSLRKLL------PPFVANGWRRLSLPV--------------
------------------------------------------------------------
------------------------------------------------------------
------------------------------------------------------------
-------------------------ELKRA-R---------------------LDLSDEE
--------EEETGRWESEM--------TQERELS--------DDDYVSGDNGERNE----
--VV------------------------------------HRSNPL--------------
---TF-SGYNEYE-------YE------D-DDDEESSEEEE-------------------
------------------------------------------------------------
GANVLDKTD--------------EFYQ---------SDTP---PSNETI-PSERAYL-YN
------------------SE-GVENMVYEE------------DDDVRFVSEV-GKGS---
---------LYVEVDTIPI-P-GP------------------------------------
------PGSFI----PS-----------------------PRG------MSYD-------
------------------EHLGN--------SSVITSQLQ---------SSMDQL-----
--D-----RHSSESPVSAFSNF---------------A------AAR-------------
---------LSFPTE--L-------------------FSMDVPS-SYST-TPVSFSVP--
------------------------SH------PE---KMAVD----KAITPPSFRNNDGE
P-------------------CCCQRKE------------RISEGVTLNHQPSHLLQ----
----RRAA----------------------------------------------------
------------------------ASSSSMSMNLTKPLTCLDPNHPFE------------
-----------QSPPYMIQQEF-DLH-SKFSNKTNVNGA-----------------AV-V
PP-SP--------------------------SNSV---LRLMGKDLM-------------
------------------------------------------------------------
---VMNQG-----------E-ASLASL----------------KPT--------------
-----------------------T-----------QFLD---------------------
-----------------------------------------------PPPL---------
----------SAGAG-LYLN----------------------TG------------LYL-
--------------------------RN-SLEPT--------------------------
----------HQT-----------------------------------------------
------------------------------------------------------------
------------------------------------------------------------
-QTQ--------------------------------------------------------
------------------------------------------------------------
--ASAFR--------------------------------NSF------------------
------------------------------------------------------------
-------------------------------------D--------HVR----YF-----
-------SQS--------------------------------------------------
-------------------------------------
>FraVes|mrna01430.1-v1.0-hybrid|PACid:27274872
-------------------------------------------M----------------
--------------------------------LS----------------------AEKL
P--P--D-PS---------------------------C-------PPP--------QLIK
---------------------------------------------E------VD------
---LSKQTL--------LDDDNSN----TPLPK-FSI-----------------------
----R---DYVFTARSK----DLKTNW-PFS---QKNLQ------------------RCL
R-HG-V--KDVLPP--F-------------------------------------------
------------------------------------------------------------
------------------------------------------------------------
--------------------------------------------QSLDSVRN-QPPKIR-
CTVE------------------------------------------DENR-SSPNIAA--
---------PSGHVDH-----------DH--AVLDSSNN-----------------AELK
ETKLAE-----AC--------------TDTTPI-----SCRS-EG-ENDFPSTIT-S--I
SQ-SEI--EESA------------------------------------------------
----------------------------------------------------------PI
DR--------------RSSSAIETDTSLEA-----------------ASVEVKAAG----
------------P-------------P-TVANKTGRTT-RP----P-----------PGK
K------CRLV----------------VKHN-----------------------------
----------NHSDR------YSK-E-------DIGS----------NCSTISE---TMN
S-KVCPVCK----TFSS---------SS-NTT-LN-------------------AHIDQC
LSG-E-------STPK--------------------------------WTAE--------
--------------------------------------ESKVTTRH-R-I----------
--------------------K-P-R-K----TK--MMVDIY-VTAQHCTL----------
------EDL--D---------RRN-GSSWATTISGF-PTN-------------QDK--EK
S---------DQMPA-EVKRQ-----RV--SSVY--PEPE------------DI--DVG-
AVYVDASGTKVR----ILSKFDDKPS----------------------------------
------------------------PPASKVVEHLQP-I---------KPLK-GG------
--KGSKFLSAKKK-----------KHHKY----LKLPPQSRNLFSPKA------------
-------HSSE-------------FREDEESYGV-KESCKEGR-----------HQLEK-
Q---------------INPYNP-LALRPW-ACS-KRTGVGKKLHRKDDGHEAVKSKW-NK
SC-NLLVER-SQTCL----PVEGNCVR---------NFS--GNLISS---PERNSSSENE
FSDSEA-SDKSDCSPQ--RKRAGSPI-----------------SEAGMSDNIERS---HK
S-NSRQ-FSNYSN-----------FAHDR-----------DYE-PMFMNTAVGSAASPSE
GYCS----------PPDASAQPSKV------RSASRSNSMKFPSSKKLALSVGGQLSVTE
N-----------------------------------------------------------
------------------------------------------------------------
------------------------------------------------------------
----------------DAAFVNKISAVKKS-Q---------------------VHERSEV
D--------RDV-DWDSED--------DRGYDFM---------YNCA-GKQSRRGD----
--NTNESSPR--------------------RSTVLP----MRRN---RSSICYSRNREPM
ACESSQLAPEHS----------------G-YDESKEMDTSGT-------VGDEFVTKVDG
FGLAQKEDQIPGDDIITETSSLIGVGKTVTR----------FCNPVDPEL-NVPGHHSKA
KSSCV--------------QYKGSLSE---------TKAL-TSPTDPRI-NNEQDMF-CV
------------------GE--VEDGTVGHSAE-------------EMDSEV-GQGS---
---------YFTEVDPIPI-P-GP------------------------------------
------PGSFL----PS-----------------------PRD------MGSD-------
------------------EFQGN--------SSLTTSRVQ---------SSQDQL----D
FVD-----GDTSDSPISTTSAI---------------S---HSIGTY-------------
---------QDQKFS--EPL-SSK-GSQSVQ--------EKILS-GVSSGAASDASVE--
-------TNAAALQQNTENLAERLAFDRESFRVN---KISLE----R--GPLGYKSKDDQ
P-------------------CCCQRKE------------RNSEVLALNYQESPLLR----
----RRAM-ASV-IPA--------------------------------------------
------------------------TMGKQVGC-PNTRTNNAEIRSNTTETFFLNGFPTSR
PEQVSILVTKSPYVPVPLKGSP-DGK-GKFSSHSDSG-------------------SS-V
SP-SA--------------------------SNSI---LRLMGKNLM-------------
------------------------------------------------------------
---VVNRD-EDA-------SPVPPGQV----------------KPN----TL-MNHIT--
-----------------------S-----------QFPT---------------------
---FSS------GVSPGSLQNQACPS-F---------------HHNQAYGSV-I------
---VGQDP--YNQMG-ECF-----------------------------------------
--------------------------RS-YEKSKMPP-----------------------
----------GLA--RGPPSLF-------------------PKQHSDGRFF-ASMEPQEY
KGDYHF----------------PIPLHKPASKPIGASTFH------------------KN
AN-------S-ASSGNK------EII--------VI-DDCEAD-----RLNAVNYSDRLR
-ESQA---ASSEILIPAAS-SYSSKRPN--------------------------------
--PPLYQSLEQPSLLCGSPVLYNTSFHAIP-SRRAN------------------------
--ASPVR-WNCNT------------------DGSGVLQRGPFHATTPSR----G------
------------------------------------------------------------
---------------------------------------------LHMSATRLSFNQTRT
DRT---KAPSYC------------------------FPETSGNA---------KKRRPGG
WKDRERVYSLTVPGDAG--------------------
>TheHal|Thhalv10012573m|PACid:20205208
------------------------------------------MF----------------
--------------------------------LS----------------------TENP
P--N--D-PL---------------------------S-------SSS--N--FL-HLT-
----TTSSDE--------------------------------------------------
-----------------LGQ--------SHPQN-FSI-----------------------
----R---DYAYSNRKK----NIKNSW-PFS---SKSLQ------------------LFA
T-HG-V--TDPLPP--F-------------------------------------------
------------------------------------------------------------
------------------------------------------------------------
--------------------------------------------QKLSTLRN-QF-----
ESTA------------------------------------------CSSS-AKQIV----
---SYVHQ----G--R-----------DL--AKL-GLNQ---------------------
--TIAE-----TR--------------KGGV-------CSQS-MIIENGSFTSTS----V
SK-SKV---DIV------------------------------------------------
----------------------------------------------------------VA
ATS---------------------------------------------------------
-----------------------------------NNNKNN----------------HSK
K------CGR--------------------------------------------------
------------GMV------KSK-E-------D-SC---------GGLVTTSET--SMA
S-KTCPICK----TFSS---------AS-NTT-LN-------------------AHIDQC
LSV-D-------SA----------------------------------------------
---------LP-----------------------PVI-S-KP-NKR-R-V----------
--------------------K-P-RMK----VK--TMVDIY-AAAKGCTL----------
------EDL--D---------KRN-GTKWAS-ILSY-TNRVV-----------AD----K
S----------EVSK-KRKAS-----PV----------------------------GVG-
PVYIDAKGQKLR----ILTEFSEKKTS---------------------------------
-----------------------TTPLREQHEDCSSEK---------KSLS-QGS-----
--KENS--KSSKKRR------RGKKHHKY----LKLTN-------HKA------------
-------NASE------------QIPEYQRVFSG-EG-----------------------
----------------SSTGHR-RIYNQR-MLA-KRGLISKKLNEK--GHKFYALRD-QP
SE-ND-----DDSMSGGDPLVLRS-----T------DLS--AT-EA-----INKQKL---
--LSGV-AREIKTLCG--SKRAQSRS-----------------FRVRMSEKEEKSLAGAH
S-NTVQ-VKKSLA-----------SIQED-----RYSPGKNFC------------SNARE
VSDA----------SPRPSSMRT---------PFVGNAWRRLSLPV--------------
------------------------------------------------------------
------------------------------------------------------------
------------------------------------------------------------
-------------------------EQKKA-Q---------------------LDLSEEE
DE------EEEAGKWESEM--------TQERELS--------DDDYASGDNGEINE----
----------------------------------------RRSKP---------------
---SS-SGYDDY----------------D-DDDEESSEEEK-------------------
------------------------------------------------------DNN--K
RANVLNKTA----------DTGAEFYQ---------SDSP---PFNEMV-PSERAMY-YS
------------------EE--VGNMIY--------------EEDVRFDSEV-RQGS---
---------LFVEVDTIPI-P-GP------------------------------------
------PGSFL----PS-----------------------PRD------MGFD-------
------------------ENIGN--------SSVITSQVQ---------SSLDQL-----
--D-----RNSSESPVSAVSNF---------------A------PGR-------------
---------LSFPRE--LSS-SFQ-----------ENISPDIPA-SYST-TPMSFCVP--
------------------------SHHGTIGQAE---QITVD----K-------------
S-------------------CCCQRIE------------RNSEGITLNHQASHLLQ----
----RRAA----------------------------------------------------
--------------------------SSTMAMNLTKSPKRLDPNHPFE------------
-----------QSSPYMIQQDV-NLQ-SKFSSKPSFN-------------------GA-V
PP-SP--------------------------SNPV---LRLMGKDLM-------------
------------------------------------------------------------
---VMNNG-EAD-----NEE-ASRASL----------------KPT--------------
-----------------------P-----------QFLD---------------------
-----------------------------------------------PPP----------
----------CPGTG-LYFN----------------------TG------------LYL-
--------------------------RN-SFEST--------------------------
---------QHQP--QIPK---------------------------------AQAQAQA-
------------------------------------------------------------
------------------------------------------------------------
-QTQ--------------------------------------------------------
------------------------------------------------------------
--ASAFR--------------------------------INF------------------
------------------------------------------------------------
-------------------------------------D--------HVR----YF-----
-------SPS--------------------------------------------------
-------------------------------------
>GosRai|Gorai.013G147700.1|PACid:26787173
-------------------------------------------M----------------
--------------------------------LS----------------------IENP
P--P--D-PP---------------------------C-------PCQ-----VIVQL--
----KSGGDEI----------------ERAPH--------KLPLPE------VDL-----
---LKKPS---------LDNHHHRHHHQTPLPK-FSI-----------------------
----R---DYVFTARGK----DIKKNW-PFS---PKNLQ------------------LCL
K-HG-L--KDPLPP--F-------------------------------------------
------------------------------------------------------------
------------------------------------------------------------
--------------------------------------------QPLDTVRN-LSIE-R-
CVVE------------------------------------------TNPF-EKQNTR---
---KSGEE-PSGS--N-----------DH--VVLESSSD-----------------AHSN
H-NLAG-----TC--------------IDNS-------SCRS-GEHGSGLPSTIA-S--V
SQ-SDI---DSV------------------------------------------------
----------------------------------------------------------LI
NK--------------KSSLPLETDTSVE------------------ASAEVQATG----
-----------------------------KIRKTENTT-RP----------------SGK
K------CRLI----------------VKFG-----------------------------
----------AHSDR------SSI-E-------DITS----------NCTMLSE---SMA
S-KVCPVCK----TFSS---------SS-NTT-LN-------------------AHIDQC
LSD-E-------STPK--------------------------------WTLD--------
--------------------------------------S-KL-TRH-R-I----------
--------------------K-P-R-K----TR--LMVDVY-ATAKPCTL----------
------EEL--D---------RRN-GTSWAT-ASNI-PR--------------QDS--GK
L----------EISD-EGKKQ-----KI--SSTI--PK--------------DT-GDVG-
AVYFDANGTKIR----ILSKPNDA------------------------------------
------------------------PLVSKVGDDPGP-N---------KAFK-GS------
--KGSKFLSTKKKRR------HSLKHNKY----LKLAPQSRKLFSHKT------------
-------RSSM-------------IVGGQEGCCG-VSESCKNE----------GSHVPR-
Q---------------VKSSDS-RNFRER-VCS-KQAGLSRKPDNQD-RHQPSNCKR-YV
TL-DLQVPS-DQPHL-GDPVVERNCVRRLK------NLS--ENPISS---PEKCEKTEKP
VYEAPSDMVEREHSLG--RKRVRSSL-----------------SGARIHNMVE--LRPLK
Q-NANQ-LSKDHP-----------HLDRH-HMARSMNSGGNCS-SSLSKQVIDI--DANS
NPN-----------SPVTATTPISD-------RSFAFKCFRSS-PKKNLPSASSRPSMVK
S-----------------------------------------------------------
------------------------------------------------------------
------------------------------------------------------------
----------------GSNLVKNHLTTESQ-----------------------LHFMEEI
D--------E-EESWGPES--------DQECDLV---------HDGA-KNQCGRKE----
--ITKEMSFG--------------------GSSIRG--AQSGEQ---RGRRSVSRREESM
ALKSLHSEPRYY----------------D-NDEMENTGSSAR-------GSENILDRVDG
LESIEE---------------------TVTS----------LSQPVETKF-NELSNLSMN
RSNSLQTNE----------DYSKPLCG---------GEEL-ANLTEPSL-GGKPHMF-CA
-------------------E--VSDGIIGQTAN----------MGGELDSDA-AQVN---
---------SFPEVDPIPI-P-GP------------------------------------
------PGSFL----PS-----------------------PRD------MGSD-------
------------------DFQGN--------SSLTTSRIQ---------SSQDQL----D
LVD-----GDSSDSPISAVSTI---------------S---NSVEAK-------------
---------SDLKYA--EPL-AFV-DAPAVL--------ENYRS-GYST-TKSEPLAE--
--------NGAAFPHSS-AGLDR-TLEGEKLRVH---RISFE----K--RPLIFKN-DDQ
P-------------------CCCQRKD------------RSSQGFALNYQESQLLR----
----QRTM-GSMLVPA--------------------------------------------
-------------------------TGMQIAANQNISPDNLDARPETT---SRSSSASLG
SEQMVLPVMKLPADPIPFNGFP-DAG-VKLSASNDR--------------------DS-A
TP-SS--------------------------SNPV---LRLMGKNLM-------------
------------------------------------------------------------
---VVNKE-EDK-------S-VPLGQA----------------QSF----AQ-SDHPT--
-----------------------P-----------KFPT---------------------
---P-S------GISPSNMGNQAGMP-F---------------HHTMSQSSL-I------
---FDQHP--KDLVG-QSFD----------------------VQFT----------NGY-
--------------------------RN-HANLGTPP-----------------------
---------------QFPAGMF-------------------FDERMDRGLT-TSMEFYKY
ECDYNL----------------PAQLNRLKNKPGPAATYDMEKVA-------TLDGRLRN
GD---------SAVSSK------QVI--------II-DDEPES-ETTKFADIAKHFEGSR
-ESPL---IPAGISMPLVP-NHSIRHRN--------------------------------
--PFSRYHSEGA-LLGDPTMVQNKNFNAIP-SGRAN------------------------
--TVPVR-WDCSS------------------EGSGVPQRAPLMAISPSR----G------
------------------------------------------------------------
----------------------------------------------HLRPA-VYY-----
-------SPSLS------------------------------------------------
-------------------------------------
>PruPer|ppa000318m|PACid:17648633
-------------------------------------------MERGL------------
--------------------------------LM----------------------ADN-
-H-KRSD-PII---AS-----------------------------KSK--------SVGS
----FVKIDS----------------------------------------ISID------
---LADANVKSSS----SHA--------AKCEH-FSI-----------------------
----R---GYVSEIRKK----NWKVCW-PFD--SDGDLN------------------KFD
QLED----TSVLPP--L-------------------------------------------
------------------------------------------------------------
------------------------------------------------------------
--------------------------------------------KTPNFRFW-SCQN---
CVQETG----------------------------------------SKII-PEDHG----
---TGIYC-CDIGSDSNKTCAQV--CSSAS-VLLSDCQQ------------------GPQ
S-KVVEG----KR--------------VEAPTS---TVGCGN----EQHPSSCST-AKKE
GK-DEV-PPTTI------------------------------------------------
-----------------------------------------------------------I
ANGNA----------LEDSVSHEMP-RLNS-----------------VETEVNPKRTQER
HKDDTEA-------------VRLEGNGSVEACKPGCESHE-----------DTNVELDIT
N------KNFWN-KNHIQS--------SEAK-----------------------------
----------YQTST------EDN-H------KESMNAF-----------GTFKRA-GMV
D-K---ADN----ATKL---------QT-DA---CHP-----------------LVLDEC
DYA-S-------SENF--------------------------------------------
--------------------------------------D-KSSGLS-R-K----------
--------------------K-N-R-K----VR--LLSELV--NKGDAKT----------
------DCI--R---------IED-SPSNTLSNISG-AG---IVS--QSQVSVQEN--AR
-----------VGFS-DNKRR-----KF--------PEEE------------EQ-GCLE-
MSHPKSLNKKLK----TFRRDEETTN----------------------------------
------------------------AIAESVLEEDAVARTSLQADEKSNWNR-HEN-----
--ERIPAVG-KKKIK------KCNDFGTC----SSLV-----------------------
-------PPED------------NVPIEAVDKVG-NSSKGNATKSVSFT-LMYDASTGR-
GIDQI----------PFPASE-----------AEGKSGICKRKGKMP---------KVDN
GQASLF-PW-N-GMF-RKSPKTREDVEIMQ----TGH------PFHLAE-DASAEKG---
-LDLSL-NSYLAA-ERCGKKSI-----------------------PQSEDGFPSLSTWKD
GSCKLDVFMRKNV-E------------ANYAANL-KPS-KSIS-NAFSGKGG--------
--H-----------GEFSSKFYTYT------MP-ILNEEKNYT-SQIEQGSCSL--QQMD
I-----------------------------------------------------------
------------------------------------------------------------
------------------------------------------------------------
------------------------SRSRNKEK--------------------IVGVQKSS
AV-----------------------------PVN-----R-KHSNHKSDKMSQQAA----
---VDDIPME--------------------IVELM-----AKNQYE--------------
-------------------------RCLH-DAEHN---KNI-------------------
----------------------------------------------------FENTNKAR
KAQVMDHS--YG---------IGDLR---------ISEET-SQKRKPQA-RNAKNGI-TT
-----------------R-K-NAGPA--KQKSVDYST-----YMN----------GK---
-------DFGVSRLDQMHC-P-TG------------------------------------
------FSAL-----SQ-----------------------AQK-----------------
------------------K--STRDQF----PAAGYSSCS---------CAQNCKWNG-D
MMG-----PGFSHSSLRTLATS---------------NTC-QSIPHPK--EEA-----AR
LWSSGM---PV---H--LPL-TYSNPQKCP---------TQ--P------SNVDMLLR--
--------PPGSLHKGNVNGDYDL----NLFNLK---STNREKHTEEVGSGSFSRSNAEY
S-------------------FSCKRHG-------------SEP----HQNAMG-------
------SF----------------------------------------------------
------------------------------------------------------------
-----------------------DLYSNE------------------------------T
IP-----------------------------AMHL---LSLMDAGMR---SG-A------
------------------------------------------------------------
---HFNMGGNPK-----FLK-----------------------RP-----FP-NDLYS--
-----------------------K-----------EYSA---------------------
---PDI------GG-YKATDTVKLPS-S----------NCCGTNHH-SEKSL-DL-----
---FPMNPG--GAST-SSFQHSKG-FRRATEF-------MGQGSLS------------C-
--------------------------LK-KEKIQNSNAP---------------------
-------AQNRGP--GSRKAACTGGGLGKNC----GTIPV--MQKGFLTVSDPMMSPQNC
HTIEYP----------------MLK-K--------------------------LEANNGN
GA-------MNPPKSSS----MSLMC--------SI-NRNPAD-----------------
------F-----------------------------------------------------
---------------------------SLP-E-AGNEY--------------------MI
R-GEDLR-----------------------------LLHILFTNSSS------GV-----
------------------NLFNVDRQ-RSPQPV-----QK--------------------
------------------------------------------------------------
------------------------------------------------------------
-------------------------------------
>LinUsi|Lus10008344|PACid:23178464
------------------------------------------ML----------------
--------------------------------LS----------------------IENP
P--P--D-PTTHH-----------------------VS-------SSQ-----FS-----
----PSASHDLTTPTTTTTPSSPSSSSTSLPSKP------LLPSPE---LLQPD------
---LPNP-----------DHQ-------NPLPS-FSI-----------------------
----R---DYVFTARSK----NIKTNW-PFS---SKSLQ------------------LCL
K-HG-V--KDVLPP--F-------------------------------------------
------------------------------------------------------------
------------------------------------------------------------
--------------------------------------------QSLGVVRK-QGFG-R-
CAVG------------------------------------------STVV-NQKKKSH--
---KLVNK-LSKS--A-----------ENGGVIESAADDI----------------PSST
V-NLVE-----NR--------------VNIS-------SCGF-G--GDDFPSTTT-S--V
SQ-SDI---DSV------------------------------------------------
----------------------------------------------------------PK
YF--------------RSNLVPETETSVK------------------ALAGVGAGR----
------------G-------------P-SLTHKTESAS-RQ----------------PNK
K------CKLI----------------VKFG-----------------------------
----------GNSGR------SSV-E-------DIAS----------TSTPISE---SMT
S-KVCPVCK----TFSS---------SS-NTT-LN-------------------AHIDQC
LAV-E-------TTPK--------------------------------WTED--------
--------------------------------------S-KA-TKS-K-V----------
--------------------K-P-R-R----IR--LMLDIY-KTAPRCTL----------
------EEL--D---------RRN-GRTWAT-DSSL-PM--------------EET--DR
------------TSNKEGKRE-----KV--TQVA--AEKHV-----------NA-GDVG-
PVYIDANGTKVR----ILSKSTDI------------------------------------
-----------------------ITPVAKVGEGGGG-K---------KLLK-GG------
--TRSKYMAMKKRK---------HKHKKY----LKLAAQSKKLFSQKT------------
-------RGSE-------------LRGNHERAVD-AGKVSEKE------------LTSR-
Q---------------ITPGNS-GNLRPW-VCS-KPRGSPKKINNPE-GQQPVRCPW-PL
PH-SLLGES-DQSFL-GDSSEESTGIQRFT------NLS--ENLTSP---GS--------
-------CHEKQSSPV--RRKRGRPL-----------------SRPVVSNDVGKSFNIVK
Q-NVLQ-LNRDR-------------------LLRPPNASKNQM-DSLDKQTIGRHKTATD
YKS-----------GHLRNTEAPCS------SQATLSKAISFPSYQRRELSVSNRSSKI-
------------------------------------------------------------
------------------------------------------------------------
------------------------------------------------------------
--------------------VKKGSNWKEG-R---------------------VHVIDER
E--------D-ELAANCEV--------DQQDDLM---------HNHRGGNQPESDA----
--ISEELPCD--------------------GNDTME----PRKI---KGTLCNSQGKESF
L----ESVSHSY----------------D-CLDEVNIAPSGL-------ENADCLLEEDG
LNSSREL-------------------RQGAS----------LSNSMDTAI-YTVKDASDP
KSATFRSVA----------NYRGLLSG---------SESP-TDSAGPDF-VNDHEMF-SA
------------------DG--ISNGMIGQRSE----------IGAELDSEAAAHED---
---------SFPEIDPIPI-P-GP------------------------------------
------PGSFL----PS-----------------------PRD------MGSE-------
------------------DFHGN--------SSVTTSRAQ---------SSLDMG----N
VVD-----KDSSNSPISAASSI---------------S---NSTAHG-------------
---------CGFD----SAS-SAI-LPPNVV--------ESTAS-G------VAIFAS--
--------VDGGVPSAM-TEMDKPSFEEQHTSLN---KIRLE----K--GSFAVRN-D-Q
P-------------------CCCQRKE-----------SRLGPDFVLNQQDSLLLR----
----RRKMASSMADPP--------------------------------------------
-------------------------NDKQNDHSSN----PLDVGAYFAS--SPSPCPTSG
AESAGFSVIKPQV--VPLYDPP-NAG-VRVLAGMYC--------------------ESSS
SP-ST--------------------------SNPV---LRLMGKNLM-------------
------------------------------------------------------------
---VVNKD-EDS-------S-KPLLHP----------------L---------NNSQT--
-----------------------P-----------HFAT---------------------
---F-T------AISPGNIQNQESQA-F---------------QHMVP---V-H------
---FGGNS--HTV-S-PYFN----------------------AGLA----------NP--
--------------------------TS-YVNSKFPQ-----------------------
----------PQI--Q----MF-------------------RTRGSDEGFP-VPMEPT--
---------------------------------------------------------YQL
KD-------P-SSRCAK------EII--------VI-DDAPER-EIVVTNKAVNYYKGDR
PNDHV---ISSGIFLQGVP-SYNHQNHVH-------------------------------
-IPSACY----------PPLQDHSNLQSVPPTRLPN------------------------
A-TNNVR-W----------------------PGPGMLNQSPLPAASSAS----S------
------------------------------------------------------------
----------------------------------------------SVVHSSLYY-----
-------SPSFS------------------------------------------------
-------------------------------------
>PhaVul|Phvul.006G035100.1|PACid:27166802
------------------------------------------------------------
--------------------------------MI--------------------------
------------------------------------WCG---------------------
------------------------------------------------------------
------------------------------------------------------------
----R---DYTSKMRTV----DVFKCW-PFA---ADG---------------------VS
R-WE-A--ESSLPP--MTV-PKMSGWENEFGG-----------LR--SNIAGDGGDRGRE
NRLSQADSDESESEKVDKFVTCGCA-------------VEEEQEKIEMICPVCGDFNAAT
LTAVNAHIDGCLVRRVREERQRMR------------RLKLKAPKKRSIAEIFELKEG---
-VEEEKT------QSEIETVLKIL---PL-----DSGEV---SSAVTKLRWLSERLE---
------------------------------------------------------------
------------------------------------------------------------
--ALRSN----GI----------------------------------------------S
FE-S--------------------------------------------------------
------------------------------------------------------------
------------------------------------------------------------
------------------------------VKSVGANANS--------------------
------------------------------------------------------------
---------------------PEE-E-----KLEML------------------------
----RPVCR----VFNA---------AT-VTA-AN-------------------AHISGC
LAT-S-------MREE-------------------------------RGRR---------
--------------------------------------SSLD--NP-KP-----------
--------------------KAP-K-K-----R--SIADIL-TVALPIDAYGDGE-----
---LAAEGEKDDEGEKF----GEE-FVKYG-----------FSGVRMKSKKCTNNN--VR
K---------KK----KVKKV-----IM--------KKK----NKVEKH---------S-
VLSLNGEGKKIN----KRKKKKKK-----------------LNNFFTA---------EKG
DACKRKMQN-------------PVYSLRK-LGTVGNKKVKIDDIDASSAHE-KKL-----
---GVNILSVERKEK-VKNWDLVVKQPK---AASPIS-----------------------
-----------------------SIPKNH-KHI----SGSTSSG----------------
-------------SSNIQNGTEESHYDVQAPSVYKHLGFSAEDS----------------
--------------------------------AILSPKK--R---NSFD-----ET----
------------------------------------------VFSL-SSDTLA-------
-----SSFGKEQS-------------------------------SGT-------------
--------------------------------------VEGTANLEERRK-DN-IA----
------------------------------------------------------------
------------------------------------------------------------
------------------------------------------------------------
------------------------INTDKRKE--------------------VSPRVESK
QF----------------------SNTLEQVCVQNFLKPC--TNQEKSKNVFENSESLSH
MTICD-NNLH-----------------------RFD-GNTT-TMHV-------SPHGNVS
RSLSAF----------------------Q-GGQASGINTQAC------------------
-----------------------------------------------------ESEAFSY
AGKFIDHLGGPT-FQ------PTHANT------RTYLEPSPSYSASFNE-VNERT----E
FSFHT-----------YGNK-DNNGQAMGGRSLSGTFSA-D------------MIDN---
-------SFLLPGWGK--------------------------------------------
-------GSV-----RNYCM---------------------EQ----NSYGLPL------
------------------NSHGELINF----GSSGKVGT-------------IQP-ETSC
TFR-----GSLR-TPVNN---------VFH-------QNSQDYLRIGK----------RH
VVQKI----PQDRGNS-FP-----------HYSGSWLGVRELHG----------------
-------RRKADIYPHN-SD------WCSNVHDQ-PLDSELNLMRNPFIE----------
----------------------QNQLGKVP-----------------NHKEYGMISP---
----RGSP----------------------------------------------------
------------------------------------------------------------
--------------------------------------------------------VLVS
PI--------------S--------------SQPT---MRLMGKDVPIGRSS-KEKQQIF
GGVL-WAEEESRRRHY-------------SVDTSMDNSLLGRCYMPDWATGSELQRQTEN
VLQSVKIQSNRALQSTLLIK--------------------G-DSEFLNLQSD-HISQNA-
SHGTSINSSTNLHPISQAPTS----CAIFSRQP-EHLPE---QFVSGAK----TPG----
---LCFH-----------------------------------------------------
----------------SQAK--SS-S--------------LKRSYS---SFPAWSS----
--------------------------GS-TYQKMSGS---------STTTSFHQNA-WRN
DSTIPF-VNHSDG--LYP-NSVI-SHCPRNA----PLSPTSNSYPY------SPYASVSL
VAKPPA------A-IDD-CRNILRVTDRVILDDMIA-------------KDQHPCTNARK
RP--AANT-FDPAKPNK----LLHI-----------------------------------
------------------------------------------------------------
------------------------------------------------------------
------------------------------------------------------------
------------------------------------------------------------
------------------------------------------------------------
------------------------------------------------------------
-------------------------------------
>EucGra|Eucgr.A01960.1|PACid:23563779
------------------------------------------------------------
------------------------------------------------------------
------------------------------------------------------------
------------------------------------------------------------
------------------------------------------------------------
------------------------------------------------------------
----------------M-------------------------------------------
------------------------------------------------------------
------------------------------------------------------------
--------------------------------------------PVPKFRWWSRELE---
------------------------------------------------------------
------------------------------------------------------------
--IARST----AR--------------DDLGAP-----------------------PRGA
GD-----ARGLV------------------------------------------------
------------------------------------------------------------
------------------------------------------------------------
------------------------------------------------------------
------------------------------------------------------------
----------SRGSSGLGELRGSSGEAP---RSEIITFD---------------------
----CPVCG----VLTA---------DT-VNA-VN-------------------AHVDGC
LAR-Q-------EEKR--------------------------------QMK---------
-------------------------------------------AKA-KP-----------
--------------------RAP-K-K-----R--SIVEIF-AMSPQVQRASGGEDS---
---TGVEDEDEEDEEEQ----EEE-------------------------EERQEDK--SR
RRATDAANSRKN----KVKKK-----KK--------KKK----NTVWARV--SA------
VGKIHKKKNKNK----NKKKKLKKISGNG--------------------------SIKKE
SSPKIRRKI-------------ASHLSRNVN-CLCNKKNKNDILDAASVNK-EKP-----
---SVKSLSSPKKHKTMEPCKSVAKRLK---PEYPVR-----------------------
-----------------------GILKKRARSS----SGQDSTV----------------
--------------CNRQSSAHVN---SQAALVEKHVRFLIKDD----------------
---------------------------------KSGTHA---------------------
-----------------------------------------------KSNSQA---ILQQ
PGRRTSYTDEDHG-QL--------------------------------------------
--------------------------------------IGRRDLVQVMGAGDN-------
------------------------------------------------------------
--------------------------------LP--------------------------
------------------------------------------------------------
------------------------DSGKDGTE--------------------DQAITGKG
QL----------------------PDTCHHADVRNHVRPQ--ASCQDIVDLSEESNSPRQ
IARVSHERLK-----------------------MYDQMKLA--------VDDTCQNVDYS
TFREAV----------------------N-GRAASCSNVSAGSG----------------
-----------------------------------------------------AFRPENS
GTELMKYFDGPG-HDF----VGKKPMA------MAVTRSSSSCFAIKES-LSGRL----S
MSSLS------------TVE-DAADYAVLEQPLCFLPPR-N------------LSGN---
-------LFHLPEWSER-------------------------------------------
------IISL-----TGKST---------------------DD----DFLGLPL------
------------------NSHGELIQL----NPSGPMP--------------TQV-KKWE
MIP-----GSSNFLPNESL--------LHS-------RNTGDYSRLKE----------NR
IVERVS---EKDQLDL-FPMKNFSVENSRLLLLSN-QGGMESQD----------------
-------TTRADVFWQN--------SKRHSSSAY-LLDADLNQTTIPVNA----------
----------------------CRQFDLFE-----------------NQKGKGMIFF---
----KENA----------------------------------------------------
------------------------------------------------------------
--------------------------------------------------------DYMS
PT--------------T--------------TPVT---MRLMGKDVAVGRSS-RETHGSE
DGKI-WTDKQIIIEHH-------------PSSSMKNSLSENNPFSHDWSAYSALRTPKGT
V--HPSFDSQNAFNLRLPQK-APES---------------LVSNPCVGWQSD-VLLPDG-
KVSAQRNPKFEHRPFSHHPFS----PSVFQLT---NLPE---PFMVGAE----TLR----
---ADSQVVSR-SVSHQSCEQMNRGP----------ELKN---QQVLPHPKI-SA-----
----PTVPFVSPDFR-ERKQIAQQ-W-------------QLPSSHK---ELPPWFTFSRP
APDSRERTPSQLKSFSKDLSLWRPIPNA-SERESVPRPQCQ-PFCDKGGIPHSYGTPGNN
FFSTPH-MHFPPV-TSFPYNTMA---SQVDN----PLVVSSIACPR------PPYVPVLP
RSKPTS------A-VSMSYRNRTDLGDGTRSKSFGV-------------KIPSFCKKTKK
RP--AVRV-DDLQKHDK-----PNL---------KL-QRHGVELPIL-------------
--------------------RENP------------------------------------
--SLELDSNGERA----------CSTVCLQDGFQQNGL----VSLPGGLSFKPT---EAA
K-PGPTKLSAG--------------------------AKHIL-KPSKN------------
----------------------MDRD--NSIPI-----HSTIPFAGVT------------
---------------------------------MVPES--------QVKSAKIYEF----
------------------------------------------------------------
-------------------------------------
>VitVin|GSVIVT01000809001|PACid:17817175
------------------------------------------------------------
[truncated: 286,784 more chars]
