# Supplementary material for: The plant Polycomb repressive complex 1 (PRC1) existed in the ancestor of seed plants and has a complex duplication history
Source: BMC Evol Biol. 2015 Mar 13;15:44. doi: 10.1186/s12862-015-0319-z (PMC4397884; doi:10.1186/s12862-015-0319-z)
Supplement: Additional file 11: — VRN1 alignment. [file 12862_2015_319_MOESM11_ESM.zip › 1341700504153750_add11.fa]

>GosRai|Gorai.002G006500.1|PACid:26795863
------------------------------------------------------------
----------------------------------MP------------------------
------------------------------------------------------------
------------------------------------------------------------
------------------------------------------------------------
------------------------------------------------------------
------------------------------------------------------------
------------------------------------------------------------
------------------------------------------------------------
------------------------------------------------------------
------------------------------------------------------------
------------------------------------------------------------
------------------------------------------------------------
------------------------------------------------------------
------------------------------------------------------------
------------------------------RPFFHKLI--LSSTLQD-KKL---------
------------------------------------------------------------
------------------------------------------------------------
---------RIPDNFVKKFK-DELSVAAALTVPDGHVWRVGIRK-------GD--NKVWF
QEG-WPEFLDRYYIRIGYFLIFRYEGNSAFSVSIFNLYNSEINY----QSNALLG----S
-Q-------------------------------YN-------HGKSYPFDEL---ED-DE
--------------------CMS-------------------------------------
---------------------------SAMQHLFGG--SKLN---HCVNWSGEVNLNAAK
SAN------------------------------------------------------NQP
-IR------------------VKLR-----------------------------------
-------------------TSGSE-TPPPK---KPGRKK------QKF------------
----------------------D--------------------------------P----
-------------------------------------NDQDLSVGHED------------
-----------------------------------DSEM---------RYRFYESASARK
RTV--TA------EERERAMNAAKAFEPSNPF----CRVVL-RPSYL-----YRGCIM--
-----------------------------YLPSCFAE-HLS------GVSGFIKLQ----
LPDG-KQWSVRCL----YRG----------GKAKFS-QGWYEFTVENNLGEGDVCVFE--
-LLR---SRE-FVLKVTVFRVMDG-AGLMHRSQYNAN-----------------------
------------------------------------------------------------
------------------------------------------------------------
------------------------------------------------------
>BraRap|Bra001729_repredicted
------------------------------------------------------------
----------------------------------MP------------------------
------------------------------------------------------------
------------------------------------------------------------
------------------------------------------------------------
------------------------------------------------------------
------------------------------------------------------------
------------------------------------------------------------
------------------------------------------------------------
------------------------------------------------------------
------------------------------------------------------------
------------------------------------------------------------
------------------------------------------------------------
------------------------------------------------------------
------------------------------------------------------------
------------------------------RPFFHKLI--FSSTIQE-KRL---------
------------------------------------------------------------
------------------------------------------------------------
---------RVPDKFVSRFK-DELSVAVALTVPDGHVWRVGLRK-------ADNNNKIWF
QDG-WQEFVDRYSIRIGYLLIFRYEGNSAFSVCIYNLPQSEINY----HSTGLMD----S
-AS-----------------------------HNNHF------KRPRLFEDL---ED-ED
--------------------AETLH-T---------------------------------
-------------------------TASAIQSFFTG-PVKPE---EA-------------
------------------------------------------------------------
------------------------------------------------------------
-------------------TPTQT-SKVPK---KRGRKK------KNA------------
----------------------D-------------------------------HP----
-------------------------------------EEVNSSAPRDD------------
-----------------------------------DPES---------RSKFYESASARK
RTV--NA------EERERAVNAAKTFEPTNPF----FRVVL-RPSYL-----YRGCIM--
-----------------------------YLPSGFAEKYLS------GISGFIKVQ----
LGE--KQWPVRCL----YKA----------GRAKFS-QGWYEFTVENNLGEGDVCVFE--
-LLR---TRD-FVLKVTAYRVNEY-V----------------------------------
------------------------------------------------------------
------------------------------------------------------------
------------------------------------------------------
>CapRub|Carubv10015809m|PACid:20898079
------------------------------------------------------------
----------------------------------MVTTR---------------------
------------------------------------------------------------
-----------KTMARDT------------------------------------------
--------------------------------------------------FSSHRR----
------------------------------------------------------------
------------------------------------------------------------
------------------------------------QPQ---------------------
------------------------------------------------------------
------------------------------------------------------------
------------------------------------------------------------
------------------------------------------------------------
------------------------------------------------------------
------------------------------------------------------------
------------------------------------------------------------
-------------------------DPESPVKKFFKLV--LPSTMEN-NMM---------
------------------------------------------------------------
------------------------------------------------------------
---------RIPPKFVKLQG-SKFPDVVTLETPVGFKRSIKLKR-------IG--QEIWF
HEG-WSEFAEAHSIKEGHFLSFEYDENSSFHVIIFNVSASEIDY----PPDALQI----S
-D-----------------------------------------------------SD-DD
-----------------------IV-D---------------------------------
----------------------------ITDKGFI-------------------------
--------------------------------------------------------GTQG
-TRN--------------------------------------------------------
------------------------------------------------------------
----------------------N-------------------------------------
------------------------------------------------------------
-----------------------------------DQSV---------------------
-----NG------EHKL----------KKRPR-DIELDKIL-------------------
------------------------------------------------------------
---------------------------------------------------HKVDVLDSN
QVLK---EEE-ED-DKRVFRG---------------------------------------
------------------------------------------------------------
------------------------------------------------------------
------------------------------------------------------
>EucGra|Eucgr.G01517.1|PACid:23587077
------------------------------------------------------------
----------------------------------MP------------------------
------------------------------------------------------------
------------------------------------------------------------
------------------------------------------------------------
------------------------------------------------------------
------------------------------------------------------------
------------------------------------------------------------
------------------------------------------------------------
------------------------------------------------------------
------------------------------------------------------------
------------------------------------------------------------
------------------------------------------------------------
------------------------------------------------------------
------------------------------------------------------------
------------------------------RPYFYKLV--LSSTIQD-KRL---------
------------------------------------------------------------
------------------------------------------------------------
---------RIPENFVKKFR-DELSSVATLNVPDGHVWHVGIRK-------SE--SKLWF
HEG-WQEFVQHYSIGIGYFLVFRYEGGTTFQVFIYNLTTSEINY----HSNGRVP----S
-E-------------------------------MPHH-----SRQYHVFKDM---ED-DD
--------------------AVDIS-SSSTYY-----PSGDSLKRKAVNSSVDQLT----
-------------LSRGY-------NSMHLQNLFNG------------------TVHQQK
GGANSHA-------------------------------------------------GMRP
-IEDIV-IQAGGIKFK-SEDEVKVQ-----------------------------------
-------------------STDQS-TRKIK---KSSKKK------RKN------------
----------------------D--------------------------------P----
-------------------------------------NEPMPSALQEE------------
-----------------------------------DGEM---------RFRFYASASTRK
RLV--TA------EEREKAINAAKMFEPPNPF----CR----------------------
-----------------------------YLPSCFAEKHLN------GVSGFIKLQ----
STDG-KQWPVRCL----YRG----------GRAKLS-QGWYDFSLENNLEEGDVCVFE--
-LMR---ARE-VVLQVTVFRVVEE-GGLLSHHGR--------------------------
------------------------------------------------------------
------------------------------------------------------------
------------------------------------------------------
>ManEsc|cassava4.1_023815m|PACid:17977737
------------------------------------------------------------
----------------------------------MAPRP---------------------
------------------------------------------------------------
------------------------------------------------------------
-------------------------------------------------SMGSCER----
------------------------------------------------------------
------------------------------------------------------------
-------------------------------PCCRQATT---------------------
------------------------------------------------------------
------------------------------------------------------------
------------------------------------------------------------
------------------------------------------------------------
------------------------------------------------------------
------------------------------------------------------------
------------------------------------------------------------
-------------------------GVERSWRSFFIKV--RTTTIED-KKL---------
------------------------------------------------------------
------------------------------------------------------------
---------NLPLKFARKFG-DELSDVAKLIVPNGLIWEVGLTK----------GETIWL
DNG-WQELVEYYSVCNGWFLQFNYLGMSNFNIFIFDETVFEIGY----PCIQPRR----K
-Q-------------------------------EPSN----MRNQTPFNEDEIE-EDDDD
--------------------FVDMF-GSTPRP-----SSSKGTNSK--------------
--------------KRDYLGF---------NKRFK-------------NPASAEKRKLKQ
DYQGKGKNCKIED-----------------------------------------LEENDS
------------------------------------------------------------
------------------------------------------------------------
----------------------D-------------------------------------
--Q----------------------------------DGIDLSPEC--------------
-----------------------------------EAKI---------------FISNKF
YVT-LEKIY----PGSKKAVDAAMECKPQNPA----FLVIL-GKSYI------RTNLL--
-----------------------------HVPSAFAVKYLR------NISETIKVE----
DCYG-GEWIIHTFC--SCRG----------WSLVLR-GGGEEFFSDNDMQNGDVCLFE--
-LIQ---ERD-VVLKVLVFHAYLE------------------------------------
------------------------------------------------------------
------------------------------------------------------------
------------------------------------------------------
>EucGra|Eucgr.H02901.1|PACid:23592218
------------------------------------------------------------
----------------------------------MSQEE---------------------
------------------------------------------------------------
------------------------------------------------------------
------------------------------------------------------------
------------------------------------------------------------
------------------------------------------------------------
-----------------------------------ERVA---------------------
------------------------------------------------------------
------------------------------------------------------------
------------------------------------------------------------
------------------------------------------------------------
------------------------------------------------------------
------------------------------------------------------------
------------------------------------------------------------
-------------------------ANGRRACIFYRLM--VDSLIHE-KQL---------
------------------------------------------------------------
------------------------------------------------------------
---------GIPKKFARKYG-DELSDVVRLVASDSSIWLVELRK-------HG--SRLWL
HDG-WQRFLEHHSIHSGHFLIFKYEGDSTFHVYVYNLTASWERN----SHNPLGS----K
-E---------------------FIS----------------SRQFPMHTKKN--QDTDS
--------------------VVEIR-DLCCAC-----PICSCLKDKCFQE----------
------------------------------------------------------------
------------------------------------------------------------
------------------------------------------------------------
--------------------------------CRGWRTT------DRI------------
--H-------------------D-------------------------------------
----------------GV-----------------NIIRPEPVADWEVF-----------
---------------------------------HQDKGA------------SYGKSSREC
NAA--II------EARGMAIRAAHTYEPNNPF----FQVIM-RPSYV-----REKFLV--
-----------------------------NLPASFIGMHLK------GDSRDITLQ----
VSDG-KKWRVRCL----LFN----------GKGKIS-KGWREFVADNKLEIGDVCIFE--
-LLQ---RED-IVLKVTIFRVPEIGQKYIATLTN--------------------------
------------------------------------------------------------
------------------------------------------------------------
------------------------------------------------------
>AraTha|AT3G18990.1|PACid:19661295
------------------------------------------------------------
----------------------------------MP------------------------
------------------------------------------------------------
------------------------------------------------------------
------------------------------------------------------------
------------------------------------------------------------
------------------------------------------------------------
------------------------------------------------------------
------------------------------------------------------------
------------------------------------------------------------
------------------------------------------------------------
------------------------------------------------------------
------------------------------------------------------------
------------------------------------------------------------
------------------------------------------------------------
------------------------------RPFFHKLI--FSSTIQE-KRL---------
------------------------------------------------------------
------------------------------------------------------------
---------RVPDKFVSKFK-DELSVAVALTVPDGHVWRVGLRK-------AD--NKIWF
QDG-WQEFVDRYSIRIGYLLIFRYEGNSAFSVYIFNLSHSEINY----HSTGLMD----S
-A-------------------------------HNHF------KRARLFEDL---ED-ED
--------------------AEVIF-P-SSVYP-S--PLPES-----------TVP----
-------------ANKGY-------ASSAIQTLFTG-PVKAE---EP-------------
------------------------------------------------------------
------------------------------------------------------------
-------------------TP--T-PKIPK---KRGRKK------KNA------------
----------------------D--------------------------------P----
-------------------------------------EEINSSAPRDD------------
-----------------------------------DPEN---------RSKFYESASARK
RTV--TA------EERERAINAAKTFEPTNPF----FRVVL-RPSYL-----YRGCIM--
-----------------------------YLPSGFAEKYLS------GISGFIKVQ----
LAE--KQWPVRCL----YKA----------GRAKFS-QGWYEFTLENNLGEGDVCVFE--
-LLR---TRD-FVLKVTAFRVNEY-V----------------------------------
------------------------------------------------------------
------------------------------------------------------------
------------------------------------------------------
>PopTri|Potri.004G147200.1|PACid:26989770
------------------------------------------------------------
----------------------------------MAPRK---------------------
------------------------------------------------------------
-----------EVRPT--------------------------------------------
-------------------------------------------------------R----
------------------------------------------------------------
------------------------------------------------------------
------------------------------------SLQ---------------------
------------------------------------------------------------
------------------------------------------------------------
------------------------------------------------------------
------------------------------------------------------------
------------------------------------------------------------
------------------------------------------------------------
------------------------------------------------------------
-------------------------ADQRPLWHFFKII--TQSTLKD-KKL---------
------------------------------------------------------------
------------------------------------------------------------
---------RIPNKFARKFG-EELSDVAKVVLPNGHSWQIGLTK-------SN--NSVSF
DDG-WLQFLEQHSVGYGHLLVFGYRGCSNFNALIFDKTACEIPY----HRCRGGT----S
-------------------------------GGKINY-----DEKCSPYDVDVM-KD-EG
--------------------TIASI-DS---------QYCCALESGVFDEDAGDSR----
-------------QRHPS-------KPPPSENNAQ------------------ERPCFEC
SGDKRGKIPVKKE---------------------------------LIVMAEL-DDTDES
-KR------------RKLSKKCRLP-----------------------------------
-------------------RPHGSLIDETK--VNKGKSK------TKF------------
-------------------A-----------------------------------PSYA-
-------------------------------------DETDFSPRC--------------
---------------------------------GEDTDIIVC-----------------G
FAK--AS------EESKKAIHAARMFRPKNPS----FMVLL-RS--------YNKCFV--
-----------------------------AVPAEFSKRHLS------GVSEHIKLQ----
VSDG-RQWPLRLN----KTQR---------ARMIIS-RGWNEFKRENNLKEGDVCVFE--
-LIK---NKK-FSLQVSMFRAVDG-SGPSN------------------------------
------------------------------------------------------------
------------------------------------------------------------
------------------------------------------------------
>CitSin|orange1.1g041048m|PACid:18096055
------------------------------------------------------------
------------------------------------------------------------
------------------------------------------------------------
------------------------------------------------------------
------------------------------------------------------------
------------------------------------------------------------
------------------------------------------------------------
------------------------------------------------------------
------------------------------------------------------------
------------------------------------------------------------
------------------------------------------------------------
------------------------------------------------------------
------------------------------------------------------------
------------------------------------------------------------
------------------------------------------------------------
--------------------------EGKRSCIFYKLI--VPSILQD-KKL---------
------------------------------------------------------------
------------------------------------------------------------
---------RIPDKFVQKFG-DELSSIAKFTIPSGRMWFVELKK-------CN--KQLWF
DIG-WHEFIEHCSIHSGYFLIFKYQGNSNFNVYIFDLAISEIEY----PSL---------
-E-------------------------------EPSD-----SKQCHVPIEKDK-EK-NS
--------------------SLRILPPLRAPC-----PDPFSPATKVLDEGVCYKC----
------------NKDSTS-------------------------------GVKIEYLHIPK
DEHNQET-------------------------------------------------AFHC
-PQDKG-IQFK-------------------------------------------------
------------------------------------------------------------
------------------------------------------------------------
------------------------------------------------------------
--------------------------------------------------NTSDEVGLRW
RAV--TT------EEKKRTVHAAEMYKSSNPL----FRVIL-RPSYV-----YRTLLL--
-----------------------------HVPTSFARKYLN------GIKGYITII----
DSNG-KQWPVRCI----FKN----------GGAKFS-KGWPEFVWENNLDESDVCVFE--
-LIK---SND-VTLKATIFRVLED-ARPVY------------------------------
------------------------------------------------------------
------------------------------------------------------------
------------------------------------------------------
>GosRai|Gorai.012G151000.1|PACid:26827743
------------------------------------------------------------
----------------------------------MSQPV---------------------
------------------------------------------------------------
------------------------------------------------------------
------------------------------------------------------------
------------------------------------------------------------
------------------------------------------------------------
------------------------------------GPSL--------------------
------------------------------------------------------------
------------------------------------------------------------
------------------------------------------------------------
------------------------------------------------------------
------------------------------------------------------------
------------------------------------------------------------
------------------------------------------------------------
-------------------------PLNNSSCIFYKLI--VASILQD-KKL---------
------------------------------------------------------------
------------------------------------------------------------
---------RIPNKFVKKFG-DELSSVATLTVPGGRQWLVELRE-------ED--KRIWL
DNG-WNTFVEYYSICIGYFVVFKYEGNSHFGVHVYNLKSSEINY----LSNN-------S
-R-----------------------------------------------------EP-GD
--------------------FAEIT-G----------SSSYFLVDKDVDESLDHEK----
------------KKYKIS-----------------------------------TGLHQEN
ELRDLRA-------------------------------------------------TFQS
-TLDKG-IQFNGVELMSIGDEGGPC-----------------------------------
-------------------FSNET-LR------YTIKQE---------------------
---------------------VE--------------------------------PSM--
-------------------------------------DEQEPFRKFKV------------
-----------------------------------KEEL-------P-TLDSP-RVLRRR
RDV--TT------EEKQGAFHAASMFKPDNPF----CRIIL-RPSYV-----YKGVLL--
-----------------------------HLPRCFARRYLN------GVDGVIMLQ----
IPEG-KKWPVQCV----YCN----------DNLKFS-KGWAEFVLDNNLDEGDVCIFE--
-LIN---TKE-IVLKVTIFRALRD------------------------------------
------------------------------------------------------------
------------------------------------------------------------
------------------------------------------------------
>RicCom|29851.m002491|PACid:16811517
------------------------------------------------------------
----------------------------------MALHR---------------------
------------------------------------------------------------
-----------EMKSN--------------------------------------------
--------------------------------------------------GDDRRR----
------------------------------------------------------------
------------------------------------------------------------
---------------------------L--------PHS---------------------
------------------------------------------------------------
------------------------------------------------------------
------------------------------------------------------------
------------------------------------------------------------
------------------------------------------------------------
------------------------------------------------------------
------------------------------------------------------------
-------------------------PAEKPLRHFFKII--LPSNLND-MKL---------
------------------------------------------------------------
------------------------------------------------------------
---------RIPTKFVRNFG-NELSDVANFITPNCRLWKVGLRK-------VH--NDIWF
DDG-WHDFVKHHSICIGYLLVFGYRGFSDFSVFIFDVSACEIEY----PCNDQGL----V
-H----------------------------------------GEKCRIQNQVEV-ED-DN
--------------------PTDVF-GSGILS-----PSCSSLKSKVCDASASKEE----
-------------PSKEV--------APAEQNLGM----KKR----SRVVVLGGHPYLKR
NYETRSKKVKVEQ---------------------------------LDQLTNI--DANES
-RKGTL-------------DRYEMS-----------------------------------
-------------------WSHE--VNELQ---DRSRSR------VKS------------
--------GENQLLP--R-CEEDIEIITSEMFEVMKFSPGSMRAIHAARKYSPKHPSFMV
VLYPYNCCNNVLYVPRGF--SEKYLSEAPNYLILEVSDGREWQVRVRKNCRRLDLGRGLT
AFFRDNNLKAGDVCIFELIKNTEVMKASLFHAVQDDLEI---------------ITSETC
EST-NVS------AESKKAIDAARMYKPANPS----FMVVL-RPYNC------YDHGL--
-----------------------------SVPRIFSKWYLW------RARKCIKVK----
VSDG-REWTICLQ----KSC----------KHLVFQ-MGWKEFCKDNNLKAGDVCVFE--
-LIT---KNR--VLKASIFHANQD-AGPEN------------------------------
------------------------------------------------------------
------------------------------------------------------------
------------------------------------------------------
>SolLyc|Solyc07g054630.2.1|PACid:27294458
------------------------------------------------------------
----------------------------------MES-----------------------
------------------------------------------------------------
------------------------------------------------------------
------------------------------------------------------------
------------------------------------------------------------
------------------------------------------------------------
------------------------------------------------------------
------------------------------------------------------------
------------------------------------------------------------
------------------------------------------------------------
------------------------------------------------------------
------------------------------------------------------------
------------------------------------------------------------
------------------------------------------------------------
------------------------CSNSYSAGSFYVIV--EPSVMDD-RQL---------
------------------------------------------------------------
------------------------------------------------------------
---------RLPDKFVREHG-DELLDTVKIIVPTDDFWCVGLKK-------AG--KMIWL
HDG-WQEFMEHHSVNCWYFLLFKYGQTSCFNVHIFDLAATEIDY----QLRSHGY-----
------------------------------------------AKSRDVAQDLSH-RK-DK
-----------IVGDNGFTSSIEIV-DLLETE---QGPESSAKSSELPHRAKRR------
-------------------------------------------------KIASGKIKITR
CYETRSKTNKLHDNG------------------------------QLLNAKNLNISGNGS
LTKPVG------------------------------------------------------
--------------------------------GKSVRRS------IKT-PI---------
--HSAVATG-------------G-------------------------------------
-------------------------------------TRKLFTSKQR-------------
-----------------------------------EKSLGRG------------RYDRRE
RAQ-QKV------SETSRAIQTAKMFIPENPY----FLQIL-EKYNV-----ERNYIL--
-----------------------------NIPVEFVRKYMP------KTSELIELQ----
DTDG-NKWKVRCI----RRK----------LRVLLS-KGWLNFVTDNSLLVGDVCVFE--
-LLKNFQAVA-LILKVHMFRNRVE-ENSKNLHTGSLFEQTLSTGKNCVLQFDESKHTKSS
DAFEPLSSDRTNHKTDTENSFGQQ---QEKSVVHGSSGNRRKRGRPMDAEANTDTENSFG
QQQEKSVVHGSSGNRRKRGRPRDAEANTDTENSSRQQEEKSVVHGSSGNRRKGRRLRDAK
GNSATTAAKMFTPENPYFMITLGEYHVVRNYIL--------------FQWN---
>CitSin|orange1.1g043499m|PACid:18096053
------------------------------------------------------------
----------------------------------MPEDMHQQ------------------
------------------------------------------------------------
-------LDNFRMLRRLI------------------------------------------
---------------------------------------------KIFNEPDPNNR----
------------------------------------------------------------
------------------------------------------------------------
-------------------------------WKLKGASTI--------------------
------------------------------------------------------------
------------------------------------------------------------
------------------------------------------------------------
------------------------------------------------------------
------------------------------------------------------------
------------------------------------------------------------
------------------------------------------------------------
KQKFLIQKGLYTTVANNNVKQMAGGNRRAETSHFFKVI--LPSTVQE-KKL---------
------------------------------------------------------------
------------------------------------------------------------
---------RIPRKFVKRFG-DELSAVATLNVPNGRVWQVGLRK-------DG--RKIWL
QDG-WDNFAEYHSIAVGYFLVFKYAKNSTFDVLVFDMTACEIDY----PYDYEET----E
SE-----------------------------------------------EGDEM-ET-EN
--------------------SVEIL-SFTKMN----------------------------
-------------------------TPPVQENQVKP-GSKPE------------------
------------------------------------------------------------
-KKKIG-----GIKLETATNSREKKR------------------C---------------
-------------------PTHGN---------EHGKLK------KAA------------
--YH------------------EVET----------------------------------
-------------------------------------DSSDGDQVFE-------------
-----------------------------------EMGI---------------FMSEGH
RYL--SV------EERQSLVTAVRLFKPQNPS----FVDIL-RSKK-------RYSYM--
-----------------------------YVPSKFSKKHLI------RGTRSIKLQ----
DSDG-KEWPAQLT----WSS-----------GCGIK-GGWPAFSKYKNLKQGHVCVFE--
-LIK---AKD-ILLKVSIHASSE-------------------------------------
------------------------------------------------------------
------------------------------------------------------------
------------------------------------------------------
>AquCoe|Aquca_007_00471.1|PACid:22048590
------------------------------------------------------------
----------------------------------M-------------------------
------------------------------------------------------------
------------------------------------------------------------
------------------------------------------------------------
------------------------------------------------------------
------------------------------------------------------------
------------------------------------------------------------
------------------------------------------------------------
------------------------------------------------------------
------------------------------------------------------------
------------------------------------------------------------
------------------------------------------------------------
------------------------------------------------------------
------------------------------------------------------------
----------------------------KKGFEFCKII--HSNIIQD-QCL---------
------------------------------------------------------------
------------------------------------------------------------
---------ILPLKFIQKFG-NDVSNAAILKVSDGKRWHVELRK-------TD--SQIMF
HNG-WQEFVDYYSISTGHFLVFKYIGNSTFRVFIFDTTCSEIGY----PNNVDNL----K
-EPNCG-------------------------------------------------EEIED
KRLCNSHCDANGINSSKKQEEFAVIPSVKGHS---PTKTPVTRKSALVGKQKDGVRSFR-
-----------VVIKASYLGYL-------------------------RIPTHFTKRYLTD
SLRNLTLEVSEGHR-------------------------------WLVGCIL--------
-YRGHG------------------------------------------------------
-------------------------IRLSKGWKMFVKENS-----LKV------------
--------G-------------DVCV-----FEMIKHALWK---VHISRK-GTSSPTFF-
----------------------------------EEEDEHHSTAKQ--------------
-----------------------------------RKGV---------VVPIPERHLCAK
AFV--TS------KEKTGTTEASRVLKLKHPS----FRAVI-KSSYL--------HYL--
-----------------------------RIPVRFSARHLDN-------LRSLTLE----
VSEG-HRWSVSGF---VYNSTIKGK--YISTNVHLS-KGWQKFVRENNLREGDVCVFE--
-MIKG------TLWKVHISRKSKN-VLPTLVKEE--------------------------
---------EDGHHSPAEQGKGGVVPILERHCCGKASLTSKEKTRAVE------------
------------------------------------------------------------
---------------------------------------------------AST
>PopTri|Potri.010G191500.1|PACid:26980319
------------------------------------------------------------
----------------------------------MSSRK---------------------
------------------------------------------------------------
-----------EGGP---------------------------------------------
----------------------------------------------------SRSRDLR-
------------------------------------------------------------
------------------------------------------------------------
------------------------------------SHS---------------------
------------------------------------------------------------
------------------------------------------------------------
------------------------------------------------------------
------------------------------------------------------------
------------------------------------------------------------
------------------------------------------------------------
------------------------------------------------------------
-------------------------QIESPLCHFFKIV--FPSTLKD-KKL---------
------------------------------------------------------------
------------------------------------------------------------
---------RIPRKFVEKFG-EGLSDIAKVAVPNGNEWQVGITK-------EH--NNIWF
DEG-WQEFVEHHSIGSGYLVVFRYRGDSNFSVLIFDMTACEIQY----RRMRPTG----G
-E-------------------------------GMND-----AEKCSFYDEDEM-KD-EG
--------------------SVESL-DT---------HYCRALKSRVFNLNAREGG----
-------------SSKGR--------GPSSETTVKN--E---------------------
-------------------------------------------------MTYI-DDTSES
-RRGKS------------LKKHRMS-----------------------------------
-------------------APHGE----TK--AKKSKSK------SRL------------
------------------------------------------------------------
-------------------------------------GENELLPECE-------------
-----------------------------------AIEF-----------------VPRG
FAK--AS------EKSKRAIHAARMFKPKSPS----FMVML-RRYNF------YNHFL--
-----------------------------YVPLEFAQRHLS------DAPRCIKLQ----
VSDG-REWPIQIN----RNQC---------RYLSIS-KGWNEFSQENNLKEGDVCVFE--
-LIN---KEK-FVLKVAIFHELED-NVPSD------------------------------
------------------------------------------------------------
------------------------------------------------------------
------------------------------------------------------
>GlyMax|Glyma11g13210.1|PACid:26296345
------------------------------------------------------------
----------------------------------MP------------------------
------------------------------------------------------------
------------------------------------------------------------
------------------------------------------------------------
------------------------------------------------------------
------------------------------------------------------------
------------------------------------------------------------
------------------------------------------------------------
------------------------------------------------------------
------------------------------------------------------------
------------------------------------------------------------
------------------------------------------------------------
------------------------------------------------------------
------------------------------------------------------------
------------------------------HPSFHKLL--LPSTVQPNQQL---------
------------------------------------------------------------
------------------------------------------------------------
---------RLPDNFMRKYG-GELSPIVTLSVPDGSVWHVGLKK-------AD--NKYCF
LDG-WKEFVQRYSIGVGYLLVFRYEGKSSFNVHIFNLATSEINY----QSVTRSS----N
-E-------------------------------GLHF-----TNCLKFFEEM---EG-ED
--------------------SIEIS-DSSPSH-----LSPSSLQNQALAGSVDKMM----
-------------PGKSY------NTPPALQNLFNG--SKL----NSINWGEGGNAHSSR
SANSL---------------------------------------------------DNRL
-TRDIG-LQFNAVEFKRSTEELKLR-----------------------------------
-------------------A--SI-EERMK---KTTRKK------RKS------------
------------------------------------------------------------
-------------------------------------DGQEPSAGHEE------------
-----------------------------------EVEM---------RFRFYESASARK
RTV--TA------EERERVINEAKAFEPSNPF----CRVVL-RPSYL-----YRGCIM--
-----------------------------YLPSCFAEKHLN------GVSGFIKLQ----
ISNG-RQWPVRCL----YKG----------GRAKLS-QGWFEFSLENNLGEGDVCVFE--
-LLR---MKE-VVLQVTIFHVTED-VGLLSPP-LQHNQN-----------------MTSA
KLLST----PLQQHLTST------------------------------------------
------------------------------------------------------------
-------------------------KMVRN------------------------
>MedTru|Medtr5g070440.1|PACid:23029638
------------------------------------------------------------
----------------------------------MQPS----------------------
------------------------------------------------------------
------------------------------------------------------------
------------------------------------------------------RRKC--
------------------------------------------------------------
------------------------------------------------------------
---------------------------------VRISSP---------------------
------------------------------------------------------------
------------------------------------------------------------
------------------------------------------------------------
------------------------------------------------------------
------------------------------------------------------------
------------------------------------------------------------
------------------------------------------------------------
---------------------------EKESKHFMKAI--LPSPIHS-KQI---------
------------------------------------------------------------
------------------------------------------------------------
---------RIPDEFITRFG-NELNNVATITVPDGRVWKMELKK-------RG--ENVFF
CNK-WQEFVEYYSIGYGCFISFKYEGNSKFSVIIFDATSVEISY----PFETPST----N
GE-----------------------------------------------------PK-TN
------------------------------------------------------------
------------------------------------------------------------
------------------------------------------------------------
------------------------------------------------------------
--------------------------------YPSSRKR------SKV------------
------------------------------------------------------------
-------------------------------------ETCE-------------------
------------------------------------------------------RLRKKV
KNM--SK------YASKRVEDAAKELNPNNPY----FRSKIVKGKYA-------------
-----------------------------YVNFDFATKYLK------P-NIPIKLQ----
NSHG-EQWEVFGI----FHDARS-------SAIQIT-RGFSIFQKDNNLSYGDYCVFE--
-LIK---TKP-VVLKVTMFRAIDY---------------------------------CD-
------------------------------------------------------------
------------------------------------------------------------
------------------------------------------------------
>LinUsi|Lus10023844|PACid:23160822
------------------------------------------------------------
----------------------------------MP------------------------
------------------------------------------------------------
------------------------------------------------------------
------------------------------------------------------------
------------------------------------------------------------
------------------------------------------------------------
------------------------------------------------------------
------------------------------------------------------------
------------------------------------------------------------
------------------------------------------------------------
------------------------------------------------------------
------------------------------------------------------------
------------------------------------------------------------
------------------------------------------------------------
-----------------------------ARPYFHKII--LPRTLHD-RKL---------
------------------------------------------------------------
------------------------------------------------------------
---------RIPDNFIKKFA-NDLTPLVRLTVPDGHVWRIGIVK-------AD--DKFWF
HDG-WHDFVESYSIRVGYMLIFRYEGNAIFNVHIFNLSASEINY----QTNSLSG-----
-------------------------------------------KRCLLFDEL---ED-ED
--------------------SAEYLQNTVPLY-----QVPFAMKGN--------------
------------------------------------------------------NPQLNR
ASNPPNP-------------------------------------------------ATQP
AAVDVN-RQFNAFDQRN-------------------------------------------
-------------------ASDAP-VKVPK---KRGRKK------IKP------------
----------------------D--------------------------------P----
------------------------------------------------------------
------------------------------------------------------------
------------------------------------------------------------
------------------------------------------------------------
------------------------------GK----------------------------
------------------------------------------------------------
------------------------------------------------------------
------------------------------------------------------------
------------------------------------------------------
>SolLyc|Solyc08g068540.2.1|PACid:27305239
------------------------------------------------------------
----------------------------------MES-----------------------
------------------------------------------------------------
------------------------------------------------------------
------------------------------------------------------------
------------------------------------------------------------
------------------------------------------------------------
------------------------------------------------------------
------------------------------------------------------------
------------------------------------------------------------
------------------------------------------------------------
------------------------------------------------------------
------------------------------------------------------------
------------------------------------------------------------
------------------------------------------------------------
------------------------CSNSYSAGSFYVIV--EPSVMDD-RQL---------
------------------------------------------------------------
------------------------------------------------------------
---------RLPDKFVQEHG-DELLDTVKIIVPTDDFWCVGLKK-------AG--KMIWL
HDG-WQEFMEHHSVNCWYFLLFKYGQTSCFNVHIFDLAATEIDY----QLRSHGN-----
------------------------------------------AKSRDVAQELSH-RK-DK
-----------IVGDKGFTSSIEIV-DLLETE---QGPESSAKSSELLHRAKRR------
-------------------------------------------------KIASGKIKITR
CYETRSRTNKLHDNG------------------------------QLLNAKNLNISGNGS
LTKPVG------------------------------------------------------
--------------------------------GKSVRRS------IKT-PI---------
--HSAMATG-------------D-------------------------------------
-------------------------------------TRKSFTSKQR-------------
-----------------------------------EKSLGRG------------RYDRRE
RAQ-QK---------------------------------IL-EKYNV-----ERNYIL--
-----------------------------NIPVEFVRKYMP------KTSELIELQ----
DTDG-NKWKVRCI----RRK----------LRVLLS-KGWLNFVTDNSLLVGDVCVFE--
-LLKDVQAVE-LILKVHMFRNRVE-ENSKNLHTGSLSEPTLSTGKNCILQFDESNHTKSS
DAFKPLSSDRTNHKTDTENSFGQQ---QEKSVVHGSSGNRRKRGRPRDAEANTDTENSSG
QQEEKSVVHGSLVIVVK-------------EDDQGMQKQTLIQRIHPDSKRR--------
--------------NP--------------------------------------
>RicCom|29851.m002498|PACid:16811524
------------------------------------------------------------
----------------------------------MP------------------------
------------------------------------------------------------
------------------------------------------------------------
------------------------------------------------------------
------------------------------------------------------------
------------------------------------------------------------
------------------------------------------------------------
------------------------------------------------------------
------------------------------------------------------------
------------------------------------------------------------
------------------------------------------------------------
------------------------------------------------------------
------------------------------------------------------------
------------------------------------------------------------
------------------------------RPYFHKLI--LSNSIKD-KKL---------
------------------------------------------------------------
------------------------------------------------------------
---------RIPDNFVKKFG-NDLSAFGRLSVPGGPVWPVGLIK-------AD--DKFWF
REG-WQEFMERYSIRVGYFLVFRYEGHSVFTVHIFNLSASEINY----QSNNTAG----R
-R-------------------------------Y------------LLFEDM---ED-DD
--------------------FVEHL-SSSSPC-----LVPNSLK----------------
------------------------------------------------------------
------------------------------------------------------------
-------------------SDVRYY-----------------------------------
-------------------TPDAE-AQKPK---KRGRKK------LKV------------
----------------------D--------------------------------P----
-------------------------------------NQQQPSAQQED------------
-----------------------------------EVDM---------RFRFYESASARK
RTV--TA------EERERAINTAKTFEPMNPF----CRVVL-RPSYL-----YRGCIM--
-----------------------------YLPSCFAEKHLN------GVSGFIKLQ----
SSDG-KQWPVRCL----YRG----------GRAKLS-QGWYEFTLENNMGEGDVCVFE--
-LLK---SRD-IVLKVTVFRVLEG-AGRMTQTLTTKYEQR--------------------
------------------------------------------------------------
------------------------------------------------------------
------------------------------------------------------
>CitSin|orange1.1g043961m|PACid:18096027
------------------------------------------------------------
----------------------------------MAESI---------------------
------------------------------------------------------------
------------------------------------------------------------
------------------------------------------------------------
------------------------------------------------------------
------------------------------------------------------------
------------------------------------------------------------
------------------------------------------------------------
------------------------------------------------------------
------------------------------------------------------------
------------------------------------------------------------
------------------------------------------------------------
------------------------------------------------------------
------------------------------------------------------------
---------------------------TAEPFRFFKII---EETLQD-KKL---------
------------------------------------------------------------
------------------------------------------------------------
---------RIPGDFVKKFG-DELCDVATLRVPNGCVWKVGLTR-------EG--RKIWF
NDG-WHDFVKNHSIFNDYFLVFEYAKNSTFDVLIFDKTACEIEY----TCAELEN----E
-K-----------------------------------------------------QN-DG
------------------------------------------------------------
------------------------------------------------------------
------------------------------------------------------------
------------------------------------------------------------
---------------------------------KKSKLR------EVA------------
--Y-------------------E-------------------------------------
-------------------------------------DEYKFVAVLE-------------
-----------------------------------EMGI---------------CISGAY
KFL--SV------EERQRIIYASRLFRLENPS----F-----------------------
------------------------------------------------------------
--------------------------------------------------------FS--
------------------------------------------------------------
------------------------------------------------------------
------------------------------------------------------------
------------------------------------------------------
>PopTri|Potri.004G147100.1|PACid:26992641
------------------------------------------------------------
----------------------------------MFFINVHN------------------
-----------------------------------------------L------------
------------------------------------------------------------
------------------------------------------------------------
------------------------------------------------------------
------------------------------------------------------------
------------------------------------------------------------
------------------------------------------------------------
------------------------------------------------------------
------------------------------------------------------------
------------------------------------------------------------
------------------------------------------------------------
------------------------------------------------------------
------------------------------------------------------------
-------------------------GASHKVSPFFSLAAKLKFVLQV-EQLE--------
--QEVADLRQVL------------------------------------------------
------------------------------------------------------------
--AYNAMLKRIPNTFVRRYG-EELSGVAKVIVPSCHAWEIGLTK-------DQ--SNIWF
DEG-QQKFVEHHSIRFGYPLVFAYRGCCNFSVLIFDMSACEIRY----PCPCVGP----T
-SA-----------------------------KKTNY-----GEKRFFNPVEKM-ED-ED
--------------------SIEIS-GCKIAS-----LNECVLKST--------------
------------------------------------------------------------
-------------------------------------------------------D----
-SNGFG------------------------------------------------------
---------------------------------RKGKSS---------------------
------------------------------------------------------------
-------------------------------------KRDNASAEQ--------------
-----------------------------------NLGM---------------------
-------------KRRRR------------------CNSVQQRQNFK-------------
-----------------------------QFGDKTSEKFVKE-----VDAEIIDLEDA-R
ESSK-EKLNYRCM------------------------------SKDCLIAYASSCMFH--
-LPPR------PRLALCLFWLYLY------------------------------------
------------------------------------------------------------
------------------------------------------------------------
------------------------------------------------------
>ManEsc|cassava4.1_026645m|PACid:17984680
------------------------------------------------------------
----------------------------------MPSPS---------------------
------------------------------------------------------------
-----------EMEP---------------------------------------------
---------------------------------------------------NANRR----
------------------------------------------------------------
------------------------------------------------------------
------------------------------------LRW---------------------
------------------------------------------------------------
------------------------------------------------------------
------------------------------------------------------------
------------------------------------------------------------
------------------------------------------------------------
------------------------------------------------------------
------------------------------------------------------------
-------------------------LPERPSQHFFKII--LPSTIHE-KKL---------
------------------------------------------------------------
------------------------------------------------------------
---------RIPNKFVSKFG-DELSDFANIIVPNGCAWKVRLTK-------DQ--KGIWF
DDG-WQNFVDHYSINSGYFLVFGYRGFSNFSIVILDVSASEIEY----PQNDDGS----I
-Y----------------------------------------GEKCLVHHQIEM-EN-NN
----------------------SIL-DSTLPS-----PHSSSLKSNVCGVSETKGE----
-------------SGRRY---------TPLKNRGR----KKRFEAV----PSMGSPYFKN
IYNRRSKKIKMEE---------------------------------LLEIESV-D-ANES
-GRGKF-------------DKFAIS-----------------------------------
-------------------NSHGP-LVETN---DSTKSE------VEL------------
----------------------E-------------------------------PPNFNS
-------------------------------------GENELLAKC--------------
---------------------------------EEDVEI---------------ITSEMF
GFK-KTF------PESEKAIEAARKFKPKCPS----FMVVL-RQYNF-------NNML--
-----------------------------YVPSRFAKTYLN------RFHKHIKLQ----
GSDG-KEWIVLLL----WKSW---------GRVDFG-KGWNAFCRENNLQGGEVCVFE--
-LIKS------DVLKVSLFGAVQD-VKPEN------------------------------
------------------------------------------------------------
------------------------------------------------------------
------------------------------------------------------
>AraTha|AT1G49480.1|PACid:19652345
------------------------------------------------------------
----------------------------------MQ------------------------
------------------------------------------------------------
------------------------------------------------------------
------------------------------------------------------------
------------------------------------------------------------
------------------------------------------------------------
------------------------------------------------------------
------------------------------------------------------------
------------------------------------------------------------
------------------------------------------------------------
------------------------------------------------------------
------------------------------------------------------------
------------------------------------------------------------
------------------------------------------------------------
------------------------------------------------------------
------------------------------------------------------------
------------------------------------------------------------
------------------------------------------------------------
-----------------------------------------------------MD----S
-A-------------------------------QNQF-----NKRARLFEDP---EL-KD
--------------------AKVIY-P----------SNPES-----------TEP----
-------------VNKGY------GGSTAIQSFFKE--SKAE---E--------------
------------------------------------------------------------
------------------------------------------------------------
-----------------------T-PKVLK---KRGRKK------KNP------------
----------------------N--------------------------------P----
-------------------------------------EEVNSSTPGGD------------
-----------------------------------DSEN---------RSKFYESASARK
RTV--TA------EERERAVNAAKTFEPTNPY----FRVVL-RPSYL-----YRGCIM--
-----------------------------YLPSGFAEKYLS------GISGFIKLQ----
LGE--KQWPVRCL----YKA----------GRAKFS-QGWYEFTLENNIGEGDVCVFE--
-LLR---TRD-FVLEVTAFRVNEY-V----------------------------------
------------------------------------------------------------
------------------------------------------------------------
------------------------------------------------------
>GosRai|Gorai.013G040000.1|PACid:26791191
------------------------------------------------------------
----------------------------------MP------------------------
------------------------------------------------------------
------------------------------------------------------------
------------------------------------------------------------
------------------------------------------------------------
------------------------------------------------------------
------------------------------------------------------------
------------------------------------------------------------
------------------------------------------------------------
------------------------------------------------------------
------------------------------------------------------------
------------------------------------------------------------
------------------------------------------------------------
------------------------------------------------------------
------------------------------RPFFHKLI--LSTTLQE-KKL---------
------------------------------------------------------------
------------------------------------------------------------
---------RIPDNFVKKFR-DELSVAAALTVPDGHVWRVGIKK-------VD--NKVWF
QEG-WQEFLERYYIRVGYVLVFRYEGNSAFSVSIFNLYNSEINY----QTNALVG----T
-Q-------------------------------YN-------HGKQYPFEQL---ED-DE
--------------------CIS-------------------------------------
---------------------------PALQNLFGG--SKLN---NCINWGGDANLQTSK
GVN------------------------------------------------------NQP
-IR------------------VKLHT----------------------------------
------------------SGSGAM-KPEPK---KRGRKR-------KF------------
----------------------D--------------------------------P----
-------------------------------------NVQDSSAGRED------------
-----------------------------------DVDM---------RFRCYESASARK
RTV--TA------EERERAINAAKAFEPTNPF----CRVVL-RPSYL-----YRGCIM--
-----------------------------YLPSCFAEKHLS------GVSGSIKLQ----
LPDG-RQWSVRCL----YKG----------GKAKFS-QGWYEFTLENNLGEGDVCVFE--
-LLR---SRE-FVLKVTVFRVMES-GGLMHRSQ---------------------------
------------------------------------------------------------
------------------------------------------------------------
------------------------------------------------------
>ManEsc|cassava4.1_010446m|PACid:17984628
------------------------------------------------------------
----------------------------------MP------------------------
------------------------------------------------------------
------------------------------------------------------------
------------------------------------------------------------
------------------------------------------------------------
------------------------------------------------------------
------------------------------------------------------------
------------------------------------------------------------
------------------------------------------------------------
------------------------------------------------------------
------------------------------------------------------------
------------------------------------------------------------
------------------------------------------------------------
------------------------------------------------------------
------------------------------RPYFHKLI--LSNTIRD-KKL---------
------------------------------------------------------------
------------------------------------------------------------
---------RIPDNFVKKFG-NDLSAFGRLSVPGGPVWPVGLIK-------AD--DKFWF
HEG-WQEFMERYSIRVGYFLVFRYEGHAVFTVHIFNLSASEINY----QSNALSG----R
-R-------------------------------F------------LAFEEM---GD-DD
--------------------FVEYL-SSSSPY-----LLPNSLKRNVL------------
---------------------------------------------------------LSK
GDSISQV-------------------------------------------------TNQA
-TRDVG-VQFNAIEMKNYADDVKFY-----------------------------------
-------------------VPDGE-IQKPK---KQGRKK------RKI------------
----------------------D--------------------------------P----
-------------------------------------NEQQPPASQED------------
-----------------------------------EAEM---------RFRFYESASARK
RTV--TA------EERERAINAAKAFEPINPF----CRVVL-RPSYL-----YRGCIM--
-----------------------------YLPSCFAEKNLN------GVSGFIKLQ----
LCDG-KQWPVRCL----YRG----------GRAKLS-QGWYEFTLENNLGEGDVCIFE--
-LMR---SRD-IVLKVTVFRVLES-AGLVNRP----------------------------
------------------------------------------------------------
------------------------------------------------------------
------------------------------------------------------
>GlyMax|Glyma12g05250.1|PACid:26292431
------------------------------------------------------------
----------------------------------MP------------------------
------------------------------------------------------------
------------------------------------------------------------
------------------------------------------------------------
------------------------------------------------------------
------------------------------------------------------------
------------------------------------------------------------
------------------------------------------------------------
------------------------------------------------------------
------------------------------------------------------------
------------------------------------------------------------
------------------------------------------------------------
------------------------------------------------------------
------------------------------------------------------------
------------------------------HPSFHKLL--LPSTVQPNQQL---------
------------------------------------------------------------
------------------------------------------------------------
---------RLPDNFMRKYG-GELLPIVTLSVPDGSVWRVGLKK-------AD--NKYWF
LDG-WKEFVKHYSISIGYLLVFKYEGKSSFSVHIFNLATSEINY----QSATRSS----N
-E-------------------------------GLHF-----TNRLKLFEEI---ED-ED
--------------------SIEIS-DSSPSH-----LAPSSLQNQALTGSVDKMM----
-------------PGKSY-------TPPALQNLFNG--SKL----NSINWGEGGNAHSSR
IANSL---------------------------------------------------DNRL
-TRDIG-LQFNAVEFKRSTEELKLR-----------------------------------
-------------------A--SM-EERMK---KTTRKK------RKS------------
-------------------VCAS--------------------------------A----
-------------------------------------DGQDPSAEHEE------------
-----------------------------------EVEM---------RLRFYESASARK
RTV--TA------EERERAINAAKAFEPPNPF----CRVVL-RPSYL-----YRGCIM--
-----------------------------YLPSCFAEKHLN------GVSGFIKLQ----
ISNG-RQWPVRCL----YRG----------GRAKLS-QGWFEFSLENNLGEGDVCVFE--
-LLR---MKE-VVLQVTVFRVIED-VGLLSPP-LQQNQN-----------------MSSA
KMLNT----PLQQHLTST------------------------------------------
------------------------------------------------------------
-------------------------KMVRNQ------------------QQVHS
>BraRap|Bra022376|PACid:22684008
------------------------------------------------------------
----------------------------------MP------------------------
------------------------------------------------------------
------------------------------------------------------------
------------------------------------------------------------
------------------------------------------------------------
------------------------------------------------------------
------------------------------------------------------------
------------------------------------------------------------
------------------------------------------------------------
------------------------------------------------------------
------------------------------------------------------------
------------------------------------------------------------
------------------------------------------------------------
------------------------------------------------------------
------------------------------RPFFHKLI--FSSTIQE-KRL---------
------------------------------------------------------------
------------------------------------------------------------
---------RVPDKFVSNFK-DELSVAVALTVPDGHVWRVGLRK-------SD-NNKIYF
QDG-WQEFVDRYSIRIGYLLIFRYEGNSAFSVYIYNLSHSEINY----HSSALMD----T
-A-------------------------------HTHL------KRARLFEDL---ED-ED
-------------------AAEVVY-PSSSVYP-SSQQHPEV-----------TVA----
-------------AIKGY-------ASPAIQSFFAGPPVKAE---EA-------------
------------------------------------------------------------
------------------------------------------------------------
-------------------TP--T-PKVTK---KRGRKK------KNAVP-------GKA
FFLSCFILGLIVMIG----V-IH--------------------------------P----
-------------------------------------EEVNSSAPRDD------------
-----------------------------------DPES---------RSKFYESASARK
RTV--TA------EERERAINAAKTFEPTNPF----FRVVL-RPSYL-----YRGCIM--
-----------------------------YLPSGFAEKYLS------GISGFIKVQ----
LGE--KQWPVRCL----YKA----------GRAKFS-QGWYEFTLENNLGEGDVCVFE--
-LLR---TRD-FVLKVTAYRVNSI------------------------------------
------------------------------------------------------------
------------------------------------------------------------
------------------------------------------------------
>CucSat|Cucsa.093850.1|PACid:16957659
------------------------------------------------------------
------------------------------------------------------------
------------------------------------------------------------
------------------------------------------------------------
------------------------------------------------------------
------------------------------------------------------------
------------------------------------------------------------
------------------------------------------------------------
------------------------------------------------------------
------------------------------------------------------------
------------------------------------------------------------
------------------------------------------------------------
------------------------------------------------------------
------------------------------------------------------------
------------------------------------------------------------
------------------------------------------------------------
------------------------------------------------------------
------------------------------------------------------------
---------KMPSKFIRMFG-KELSSSVVLIVPNGGVWEVGLEK-------FN--GQIWF
SHS-WNKFVDYYSIDYGFLLIFKYEGNSSFHVLIFDTTTFEIQY----PHHDGMK----L
-ENAV--------------------------------------------------EKSDY
--------------------AISIS-SSHDCS----------------------------
------------------------------------------------------------
----------------DQF-----------------------------------IDDNDD
------------------------------------------------------------
------------------------------------------------------------
----------------------D-------------------------------------
------------------------------------------------------------
------------------------------------------------------------
-------------NECRYELHTTKRSKIKLESC---------DHEFM------SKRFK--
-----------------------------YIPSSFGKKYLS------REDEIIEIQ--GR
SSER-GRWKIWCK---------------GASAKRMG-VGWGVFRKESNLRVGDVVVFE--
-LVK--MNKN-RVMKFTVFSSGSI------------------------------------
------------------------------------------------------------
------------------------------------------------------------
------------------------------------------------------
>FraVes|mrna07345.1-v1.0-hybrid_repredicted
------------------------------------------------------------
------------------------------------------------------------
------------------------------------------------------------
------------------------------------------------------------
------------------------------------------------------------
------------------------------------------------------------
------------------------------------------------------------
-------------------------------V----------------------------
------------------------------------------------------------
------------------------------------------------------------
------------------------------------------------------------
------------------------------------------------------------
------------------------------------------------------------
------------------------------------------------------------
------------------------------------------------------------
------------------------------PFHFFRII--LQPDQQR-QKL---------
------------------------------------------------------------
------------------------------------------------------------
---------NLPTKFVKKFR-KELSDVATMSIPTGHVWPVGLER-------VN--KRVWL
VEN-WQAFAEYYSLRYGDFLEFRYERNSNFHVSIFDRTCTEISY----PCQEQSS-----
-D----------------------------------------LHPVVLHQEDI--RN-DD
--------------------VSDTL-DAIPSL----SHASRSVKGK--------------
------------------------RKCSSNKCIQR-------------------------
--------------------------------------------------------GATS
-KENMG-YQSD-------------------------------------------------
---------------------------------DATRRK------KTI------------
--YV------------------D-------------------------------------
---------------QG--------------------DTIDSSIVTK-------------
---------------------------------SAPASLKKN------------RMASSL
ELT--KQ------NDDQKVIQATSMFKPKNPF----FSIIL-QPYNF------TKCYL--
-----------------------------HMPTEFAEKYLS------GCSEVIKLQ----
GSHG-KQWDVRCI----YDT----------DRKKLS-DGWSAFSSENNLEEGDVCVFE--
-LIA---SKD-VVLKASIFRAAEY------------------------------------
------------------------------------------------------------
------------------------------------------------------------
-----------------------------------------------------A
>GlyMax|Glyma07g21160.2|PACid:26349273
------------------------------------------------------------
----------------------------------MP------------------------
------------------------------------------------------------
------------------------------------------------------------
------------------------------------------------------------
------------------------------------------------------------
------------------------------------------------------------
------------------------------------------------------------
------------------------------------------------------------
------------------------------------------------------------
------------------------------------------------------------
------------------------------------------------------------
------------------------------------------------------------
------------------------------------------------------------
------------------------------------------------------------
------------------------------RPCFDKLV--LPTTLQS-RQL---------
------------------------------------------------------------
------------------------------------------------------------
---------RIPDNFLRKYG-TQLSTIATLTVPDGSVWPIGLKK-------AD--NRIWF
VDG-WQDFVQRYSIGVGYFLVFMYEGNSSFIVHIFNLSTSEVNY----QSAMRNH----N
-E-------------------------------GSCF-----ANYHHIFDEM---ED-VD
--------------------SLGLS-DLSPQY-----LTPGALQSKGFAGSVDQLT----
-------------PGKSH--------TPALQNLFNG-GSKL----NRVNWGDGGSAFSLK
DANSQ---------------------------------------------------GNQS
-TRDIG-VQFNAVEFKRSTEELKLR-----------------------------------
-------------------YSNSN-EEAVN---KTAKKK------RKS------------
----------------------E--------------------------------PCKFL
FLFKFSL--------SGNVKDDIFL--LITNTMCGTIDGEEPSGENEE------------
-----------------------------------EAEM---------RYRFYESASARK
RTV--TA------EERERAINASKTFEPTNPF----CRVVL-RPSYL-----YRGCIM--
-----------------------------YLPSTFAEKNLN------GVSGFIKLQ----
LSNG-RQWSVRCL----YRG----------GRAKLS-QGWFEFTVENNLGEGDVCVFE--
-LLR---MKE-VVLQVTVFRVTED-AGLLNQLPMQQQQQS--------------PNISHT
KLLNP----HLQHRISTT------------------------------------------
------------------------------------------------------------
-------------------------KLIRN------------------------
>ManEsc|cassava4.1_006855m|PACid:17977730
MGQLNSLTFLVQVDFFF-----------QGTVLTKTSSEGEKKWRRNRS-ESREIFFELQ
VVSSYHGLIDH-------LSPPLRLFLTNSKNPKMP------------------------
------------------------------------------------------------
------------------------------------------------------------
------------------------------------------------------------
------------------------------------------------------------
------------------------------------------------------------
------------------------------------------------------------
------------------------------------------------------------
------------------------------------------------------------
------------------------------------------------------------
------------------------------------------------------------
------------------------------------------------------------
------------------------------------------------------------
------------------------------------------------------------
------------------------------RPYFYKLI--LANTIRD-KKL---------
------------------------------------------------------------
------------------------------------------------------------
---------RIPDNFVKKFG-NDLSAFGRISVPGGPVWPVGLIK-------AD--DKFWF
HEG-WQEFMESYSIRVGYFLVFRYEGHAVFTVHIFNLSASEISY----QSNSLSG----R
-R-------------------------------Y------------LAFEEM---ED-DD
--------------------LIEYL-SSSSPF-----LVPNSLKSKVFDKHLDQMT----
-------------INKSY-------NPPALQNLFHE--SKL----NYINWSGEGNLHSSK
GASISHA-------------------------------------------------TNQD
-ARDVG-VQFNAIEQKNYKDDVKFY-----------------------------------
-------------------NPDGE-IQKPK---KPGRKR-------KN------------
----------------------D--------------------------------P----
-------------------------------------NEMQPAALQGD------------
-----------------------------------EVEM---------RFRFYQSASARK
RTV--TA------EERERAINAAKAFEPINPF----CRVVL-RPSYL-----YRGCIM--
-----------------------------YLPSCFAEKNLN------GVSGFIKLQ----
FCDG-KQWSVRCL----YRG----------GRAKLS-QGWYEFTLENNLGEGDVCIFE--
-LMR---SRD-IVLKVTVFRVLEN-ARHMNRS----------------------------
------------------------------------------------------------
------------------------------------------------------------
------------------------------------------------------
>BraRap|Bra037544|PACid:22704822
------------------------------------------------------------
----------------------------------MP------------------------
------------------------------------------------------------
------------------------------------------------------------
------------------------------------------------------------
------------------------------------------------------------
------------------------------------------------------------
------------------------------------------------------------
------------------------------------------------------------
------------------------------------------------------------
------------------------------------------------------------
------------------------------------------------------------
------------------------------------------------------------
------------------------------------------------------------
------------------------------------------------------------
------------------------------RPFFHKLI--FSSTIQE-KRL---------
------------------------------------------------------------
------------------------------------------------------------
---------RVPDKFVSKFK-DELSVAVALTVPDGHVWRVGLRK-------AD-NNKIWF
QDG-WQEFVDRYSIRIGYLLIFRYEGNSAFSVYIYNLSHSEINY----HSTGLMD----S
-A-------------------------------HNHF------KRARLFEDL---ED-ED
--------------------VEVVH-P-SSLYP-L--QHPET-----------TGH----
-------------ANKGH-------TSSAIQSFFAE-PVKAE---ET-------------
------------------------------------------------------------
------------------------------------------------------------
-------------------TP--T-PKVPK---KRGRKK------KNA------------
----------------------D--------------------------------P----
-------------------------------------EEINSSAPRDD------------
-----------------------------------DPEN---------RSKFYESASARK
RTV--TA------EERERAINAAKTFEPTNPF----FRVVL-RPSYL-----YRGCIM--
-----------------------------YLPSGFAEKYLS------GISGFIKVQ----
LGE--KQWPVRCL----YKA----------GRAKFS-QGWYEFTLENDLGEGDVCVFE--
-LLR---TRD-FVLKVTAFRVNEY-V----------------------------------
------------------------------------------------------------
------------------------------------------------------------
------------------------------------------------------
>RicCom|29851.m002495|PACid:16811521
------------------------------------------------------------
----------------------------------MN------------------------
------------------------------------------------------------
------------------------------------------------------------
------------------------------------------------------------
------------------------------------------------------------
------------------------------------------------------------
------------------------------------------------------------
------------------------------------------------------------
------------------------------------------------------------
------------------------------------------------------------
------------------------------------------------------------
------------------------------------------------------------
------------------------------------------------------------
------------------------------------------------------------
------------------------------------------------KKQ---------
------------------------------------------------------------
------------------------------------------------------------
-----------------KTGKEDLQNFRADKTP---------------------------
------------------------------------------------PRSTNLT-----
-------------------------------------------------------QDVDD
VVLRFS------------DEAVEKL-----------------------------------
------------------------------------------------------------
------------------------------------------------------------
------------------------------------------------------------
---------------------------------QKARGE------NKI------------
----------------------D-------------------------------------
------------------------------------HNKQNPTAEI--------------
-----------------------------------EIEK---------QPRFYEKAYVSK
GTI--TP------EERKMAMYAAEAFKPVNPF----CRVVL-CPLYL-----YKGCVV--
-----------------------------HLPSCFAKNHLN------GVSGWIKRQ----
NSDG-KQWLVRCV----SRA----------GSIKLI-QGWYEFSLE--IFWRRRCLYA--
-EIK------------SCYHIGSY-SLS------------------C-------------
------------------------------------------------------------
------------------------------------------------------------
------------------------------------------------------
>CapRub|Carubv10015637m|PACid:20900975
------------------------------------------------------------
----------------------------------MP------------------------
------------------------------------------------------------
------------------------------------------------------------
------------------------------------------------------------
------------------------------------------------------------
------------------------------------------------------------
------------------------------------------------------------
------------------------------------------------------------
------------------------------------------------------------
------------------------------------------------------------
------------------------------------------------------------
------------------------------------------------------------
------------------------------------------------------------
------------------------------------------------------------
------------------------------RPFFHKLI--FSSTIQE-KRL---------
------------------------------------------------------------
------------------------------------------------------------
---------RVPDKFVSKFK-DELSVAVALTVPDGHVWRVGLRK-------AD--NKIWF
QDG-WQEFVDRYSIRIGYLLIFRYEGNSAFSVYIFNLSHSEINY----HSTGLMD----S
-A-------------------------------HNHF------KRARLFEDL---ED-ED
--------------------AEVIY-P-SSLYP-S--TLPES-----------TVQ----
-------------ANKGY-------TGSAIQSLFSG-SVKAE---ES-------------
------------------------------------------------------------
------------------------------------------------------------
-------------------MP--T-PKIPK---KRGRKK------KNA------------
----------------------D--------------------------------P----
-------------------------------------EEINSSAPRDD------------
-----------------------------------DPEN---------RSKFYESASARK
RTV--TA------EERERAINAAKTFEPTNPF----FRVVL-RPSYL-----YRGCIM--
-----------------------------YLPSGFAEKYLS------GISGFIKVQ----
LAE--KQWPVRCL----YKA----------GRAKFS-QGWYEFTLENNLGEGDVCVFE--
-LLR---TRD-FVLKVTAFRVSEY-V----------------------------------
------------------------------------------------------------
------------------------------------------------------------
------------------------------------------------------
>AraLyr|479415|PACid:16049766
------------------------------------------------------------
----------------------------------MP------------------------
------------------------------------------------------------
------------------------------------------------------------
------------------------------------------------------------
------------------------------------------------------------
------------------------------------------------------------
------------------------------------------------------------
------------------------------------------------------------
------------------------------------------------------------
------------------------------------------------------------
------------------------------------------------------------
------------------------------------------------------------
------------------------------------------------------------
------------------------------------------------------------
------------------------------RPFFHKLI--FSSTIQE-KRL---------
------------------------------------------------------------
------------------------------------------------------------
---------RVPDKFVSKFK-DELSVAVALTVPDGHVWRVGLRK-------AD--NKIWF
QDG-WQEFVDRYSIRIGYLLIFRYEGNSAFSVYIFNLSHSEINY----HSTGLMD----S
-A-------------------------------HNHF------KRARLFEDL---ED-ED
--------------------AEFIF-P-SSVYP-S--PLPES-----------TVP----
-------------ANKGY-------AGSAIQSLFTG-SVKAE---EA-------------
------------------------------------------------------------
------------------------------------------------------------
-------------------TP--T-PKIPK---KRGRKK------KNA------------
----------------------D--------------------------------P----
-------------------------------------EEINSSAPRDD------------
-----------------------------------DPEN---------RSKFYESASARK
RTV--TA------EERERAINAAKTFEPTNPF----FRVVL-RPSYL-----YRGCIM--
-----------------------------YLPSGFAEKYLS------GISGFIKVQ----
LAE--KQWPVRCL----YKA----------GRAKFS-QGWYEFTLENNLGEGDVCVFE--
-LLR---TRD-FVLKVTAFRVNEY-V----------------------------------
------------------------------------------------------------
------------------------------------------------------------
------------------------------------------------------
>CitSin|orange1.1g016655m|PACid:18096078
------------------------------------------------------------
----------------------------------MP------------------------
------------------------------------------------------------
------------------------------------------------------------
------------------------------------------------------------
------------------------------------------------------------
------------------------------------------------------------
------------------------------------------------------------
------------------------------------------------------------
------------------------------------------------------------
------------------------------------------------------------
------------------------------------------------------------
------------------------------------------------------------
------------------------------------------------------------
------------------------------------------------------------
------------------------------RPYFHKLI--LASTIRD-KRL---------
------------------------------------------------------------
------------------------------------------------------------
---------RIPENFVRNFK-DDLSAAATLIVPNGMVSRVGLRR-------LD--NKVWF
YDG-WQEFMERYFIRIGYFLVFRYEGNSAFNVYIFNLPSSEINY----QPNALSN----F
-E-------------------------------VPNH-----SKQYHIFAEM---ED-DD
--------------------SEHV----------------------------DQPT----
-------------VNKTF-------NPPSFQNLLNS--SKLS---NSINGAGEANLQRLK
------------------------------------------------------------
---------------------VKLY-----------------------------------
-------------------SQDGE-TPKLK---KPGRKR-------KI------------
----------------------D--------------------------------P----
-------------------------------------NVQASSAQEVH------------
-----------------------------------DGEM---------QFRFYESASARK
RTV--TA------EERERAINAAKAFEPSNPF----CRVVL-RPSYL-----YKGCIMVS
CRISITLHCFSVSHDNMLDVRCIYFLLLQYLPSCFAEKHLN------GVCGFIKLQ----
LSDG-KQWPVRCL----YRG----------GRAKFS-QGWYEFTVENRLGEGDVCVFE--
-VLR---ARE-FVLKVTVFRVSES-AGFMSRH----------------------------
------------------------------------------------------------
------------------------------------------------------------
------------------------------------------------------
>VitVin|GSVIVT01031852001|PACid:17837945
------------------------------------------------------------
----------------------------------MPEQE---------------------
------------------------------------------------------------
------------------------------------------------------------
------------------------------------------------TLDHSHCR----
------------------------------------------------------------
------------------------------------------------------------
------------------------------------RPS---------------------
------------------------------------------------------------
------------------------------------------------------------
------------------------------------------------------------
------------------------------------------------------------
------------------------------------------------------------
------------------------------------------------------------
------------------------------------------------------------
-------------------------SQPTRSLLFYKLI--VSSVLQA-KRL---------
------------------------------------------------------------
------------------------------------------------------------
---------RIPQKFVKKSG-DQLSAVTTLTLPNGGVWYVGLTK-------AD--NKFWF
YHG-WHEFVEYYSIHVGYFLIFRYEGNSNFNVNIFDLTASEINY----PSNNLRN----S
-E-------------------------------KTSH-----GKQCPASDGEEMNDD-DD
--------------------SVEIL-GSASPV---------SLRSKVFDECIDQQP----
-------------LGKNY----------------------------------NENLHLAK
DANSLQV-------------------------------------------------TIRS
-SRDIG-IQFNSSELTN-------------------------------------------
------------------------------------------------------------
------------------------------------------------------------
------------------------------------------------------------
------------------------------------------------------SECKRW
RVV--TM------EEKKRALHAAEMFQPSNPF----CRVIL-RRSYV-----HERFLL--
-----------------------------HMPSRFAEKYLN------GVSKFIKLQ----
TSDG-KQWHVRCL----SGE----------SRVKLS-KGWTEFVKDNNLEEGDVCVFE--
-LIN---MED-VVLKVSIFRVLDD-ARVETQSSN--------------------------
------------------------------------------------------------
------------------------------------------------------------
------------------------------------------------------
>CitSin|orange1.1g040084m|PACid:18105273
------------------------------------------------------------
---------------------------------PISPSS---------------------
------------------------------------------------------------
------------------------------------------------------------
------------------------------------------------------------
------------------------------------------------------------
------------------------------------------------------------
------------------------------------------------------------
------------------------------------------------------------
------------------------------------------------------------
------------------------------------------------------------
------------------------------------------------------------
------------------------------------------------------------
------------------------------------------------------------
------------------------------------------------------------
---------------------------PEIPPRFVKAV--LPSTLRD-QKP---------
------------------------------------------------------------
------------------------------------------------------------
---------RIPNKIVRKFS-HELSDVAHITIPNGYVWQVKLKK-------EG--RKVWF
DDG-WQDFVEAYSTFVGSLVLFEYESNSTFQAHIYDETACEINY----PSSNEES----H
-T----------------------------------------NG----------------
------------------------------------------------------------
------------------------------------------------------------
------------------------------------------------------------
------------------------------------------------------------
------------------------------------------------------------
------------------------------------------------------------
------------------------------------------------------------
------------------------------------------------------------
-------------EESHH------------------------------------------
------------------------------------------------------------
------------------------------------------------------------
------------------------------------------------------------
------------------------------------------------------------
------------------------------------------------------------
------------------------------------------------------
>LinUsi|Lus10023843|PACid:23160655
------------------------------------------------------------
----------------------------------MA------------------------
------------------------------------------------F-----------
------------------------------------------------------------
------------------------------------------------------------
------------------------------------------------------------
------------------------------------------------------------
------------------------------------------------------------
------------------------------------------------------------
------------------------------------------------------------
------------------------------------------------------------
------------------------------------------------------------
------------------------------------------------------------
------------------------------------------------------------
------------------------------------------------------------
---------------------------NNCSKRFWQIV--YPEDLDE-GRL---------
------------------------------------------------------------
------------------------------------------------------------
---------MISKDFVTEYG-HLLSEEAVLKVSDGEVWKIGLAKQY---FRRE--ERIWL
SAG-FRRFLEYYSIDVGYLLIFEFRGSSRFLTSVFDLTACEIEY----PISSSSP----A
-SGSDS-DFDFDDPHRRRGKGAAAASNASGSRQKPQQ-----GRTPHHFANLSI-SDSDS
--------DVPGFRNG--SRGKRVI-ASSSES----------------------------
------------------------------------------------------------
--------------------------------------------------------DSES
-GSDSDNADFRG------------------------------------------------
-------------------------KRKGKQLVAAARKNHGNASSSRP------------
----------------------Q------------------------------QPPNSAG
V----------------------------------S-FAEDLWSKLK-------------
-----------------------------------KSTIVK-------------TQGFQS
KFM-THS------AATQRAIRRAVDSDPKNPS----FLVVI-GRSHL------QSGNM--
-----------------------------SIPDRIADVHLM------ENLPKITLR----
VVDG-DEGVVDEREVKLFETKH--------YGRKYI-CGLMSACKKHGLVAGDVCLFE--
-LVE---RET-NLFHVRIFHSS--------------------------------------
------------------------------------------------------------
------------------------------------------------------------
------------------------------------------------------
>AquCoe|Aquca_010_00343.1|PACid:22046466
------------------------------------------------------------
----------------------------------MSRAT---------------------
------------------------------------------------------------
------------------------------------------------------------
----------------------------------------------------SKQR----
------------------------------------------------------------
------------------------------------------------------------
--------------------------------GAEQFSP---------------------
------------------------------------------------------------
------------------------------------------------------------
------------------------------------------------------------
------------------------------------------------------------
------------------------------------------------------------
------------------------------------------------------------
------------------------------------------------------------
-------------------------PVNKRKTSFFKII--HGNIIAD-QQL---------
------------------------------------------------------------
------------------------------------------------------------
---------VLPTKFVTKHG-NEFSDNVTLKVPNGSVWTIKLNK-------DD--GKICL
CAG-WKDFVEYHSIHAGHVLIFRYDGKSCFYVIICDMTTVEINY----PSETVNK----L
-E-------------------------------KATRAGKILTSRQNLGSKTEL-ED-DD
--------------------DVQIL-NVRANR----------------------------
------------------------------------------------------------
------------------------------------------------------------
------------------------------------------------------------
------------------------------------------------------------
----------------------D-------------------------------------
------------------------------------------------------------
------------------------------------------------------------
---------------------DADTFKSRYPF----FKISM-NASYL------SRKFM--
-----------------------------NIPVEFCKNYLP------KGLESLTLE----
VSNGRKKCRVRCLPV-CSQN----------RGLRMS-KGLSSFIAENKIQIGDICVFE--
-LIN---KTD-VALKVHIFSQLKD-QRSS-------------------------------
------------------------------------------------------------
------------------------------------------------------------
------------------------------------------------------
>PruPer|ppa006275m|PACid:17645023
MK----------------------------------------------------------
---------------------------------NMI------------------------
------------------------------------------------------------
------------------------------------------------------------
------------------------------------------------------------
------------------------------------------------------------
------------------------------------------------------------
------------------------------------------------------------
------------------------------------------------------------
------------------------------------------------------------
------------------------------------------------------------
------------------------------------------------------------
------------------------------------------------------------
------------------------------------------------------------
------------------------------------------------------------
------------------------------RPCFHKLI--LSSTLQA-KQL---------
------------------------------------------------------------
------------------------------------------------------------
---------MIPENFVKKFR-DDLSTVATLSVPDGNVWRVGIKK-------AD--NKFWF
HDG-WQEFIERYSIRVGYFLTFRYEGHSSFTVHIFNLTTAEINY----QPNALSS----T
-G-------------------------------VSVY-------RHQVFEEM---ED-DD
--------------------SVEIL-GSSPKS-----IVTDSLRDKLFGDCANQLI----
-------------PGKDY-------NPPALQNLFNG--SKPK---NCTNWPDTGNPHPSK
GSGL-QA-------------------------------------------------GNQS
-SREIG-VQFNVTELKKTVDEVKLR-----------------------------------
-------------------SSGED-IRSMK---KTMRKK------RKL------------
----------------------D--------------------------------P----
-------------------------------------TVQDSSSQHEK------------
-----------------------------------EVEI---------RFRFYESASARK
RTV--TA------EERERAINAAKTFEPVNPF----CRVVL-RPSYL-----YRGCIM--
-----------------------------YLPSCFAEKNLN------GVSGFIKLQ----
SSDG-RQWPVRCL----YRG----------GRAKLS-QGWYEFTLENNLGEGDVCVFE--
-LLK---MKE-VVLKVTVFCVVEA-AGFVNQPPQQNASQA--------------------
------------------------------------------------------------
------------------------------------------------------------
-------------------------KMIRN------------------------
>AraTha|AT4G01580.1|PACid:19644131
------------------------------------------------------------
----------------------------------MVITR---------------------
------------------------------------------------------------
-----------NMKARAT------------------------------------------
--------------------------------------------------SVSHRQ----
------------------------------------------------------------
------------------------------------------------------------
------------------------------------SQQ---------------------
------------------------------------------------------------
------------------------------------------------------------
------------------------------------------------------------
------------------------------------------------------------
------------------------------------------------------------
------------------------------------------------------------
------------------------------------------------------------
-------------------------DPESPVKKFFKLV--LPSTMKD-KMM---------
------------------------------------------------------------
------------------------------------------------------------
---------RIPPRFVKLQG-SKLSEVVTLVTPAGYKRSIKLKR-------IG--EEIWF
HEG-WSEFAEAHSIEEGHFLLFEYKKNSSFRVIIFNASACETNY----PLDAVHI----I
-D-----------------------------------------------------SD-DD
-----------------------VI-E---------------------------------
----------------------------ITGKEF--------------------------
------------------------------------------------------------
------------------------------------------------------------
------------------------------------------------------------
------------------------------------------------------------
------------------------------------------------------------
------------------------------------------------------------
-----------DTEHKS----------KKRPR-DIEFDKIL-------------------
------------------------------------------------------------
---------------------------------------------------HDVDVMQ--
-VLK---EEE-E--DKRVLRG---------------------------------------
------------------------------------------------------------
------------------------------------------------------------
------------------------------------------------------
>SolTub|PGSC0003DMP400032011|PACid:24416943
------------------------------------------------------------
------------------------------------------------------------
------------------------------------------------------------
------------------------------------------------------------
------------------------------------------------------------
------------------------------------------------------------
------------------------------------------------------------
------------------------------------------------------------
------------------------------------------------------------
------------------------------------------------------------
------------------------------------------------------------
------------------------------------------------------------
------------------------------------------------------------
------------------------------------------------------------
------------------------------------------------------------
------------------------------------------------------------
------------------------------------------------------------
------------------------------------------------------------
--------------------------------------------------------MIWL
HDG-WQEFMEHHSVNCWYFLLFKYGQTSCFNVHIFDLAATEIDY----QLRSHGN-----
------------------------------------------AKSRDVTQDLSH-GK-DK
-----------IVGDKGVTSSVEIV-DLLETE---QGPESSAKSSELSHRAKRR------
-------------------------------------------------KIASGKIKISR
CYETRSRTNKLHDNG------------------------------LLLNAKNLNISGNGS
LTKPVG------------------------------------------------------
--------------------------------GKLVRRS------MKT-PI---------
--HSAVATG-------------D-------------------------------------
-------------------------------------TRKSFTSKQR-------------
-----------------------------------EKSVGLG------------RYDRRK
RAQ-QKA------SETSRAIQTAKMFIPENPY----FLQIL-EKYNI-----VRNYIL--
-----------------------------NLPVEFVRKYMP------KTSELIELQ----
DTDG-NKWNVRCI----RRK----------HRVLLS-KGWLNFVTDNSLLVGDVCVFE--
-LIKDVQADE-LMLKVHMFRNRVE-ENSKNLHTGSLSEPTLSTGKNCILQFDESKHTESS
DAFEPLSSDRTNHKTDAENSSGQQ---QEKSVVHGSSGNRRKRGRPRDAEANTDIENSSG
QQQEKSVVHGSSGNRRKRGRPRDAEANTDIENSSGQQQEKSVVHGSSGNRRKRGRPRDAE
ANRATTAAKMFTPENPYFMITLGEYHVVRNYILADELMLKVHIFRNKVEQNSII
>CucSat|Cucsa.109990.1|PACid:16959968
MDNS------------------------LTA-----------------------------
----------------------------------MPESN---------------------
------------------------------------------------------------
------------------------------------------------------------
------------------------------------------------EQEGAQSF----
------------------------------------------------------------
------------------------------------------------------------
------------------------------------NQT---------------------
------------------------------------------------------------
------------------------------------------------------------
------------------------------------------------------------
------------------------------------------------------------
------------------------------------------------------------
------------------------------------------------------------
------------------------------------------------------------
-------------------------SPARRAGLFYKLV--VPSILQD-KKL---------
------------------------------------------------------------
------------------------------------------------------------
---------KIPNKFAKKFG-GDILDLVTLVAPNGYRWVLELKR-------HG--RSMWF
EDG-WHEFVKHHCIQVGQLLVFRFEGNSVFNFYMFNLTAIP---N--GPCNTSNA----S
----------------------------I----EQND-----GEQCPDTLGKEA-EY-KK
--------------------LVEIL-GTGSPD-----PSPRPSVKDLVCEFPDQQK----
-------------FNGSC-------NGTSIKNFMH--------------WFDTENLHPLK
DFDNPLKHLDKLR-----------------------------------------MQLLNS
-NRDIG-IQFDGDELAKARENHDFQ-----------------------------------
-------------------LNQSS-DEREE---GAMKKK------LKLEPI---------
----------------------D-------------------------------------
------------------------------------------------------------
------------------------------------------------YYNDNEPIDEKK
CGN--VP------HKINRMAFGVEEFKFGNPF----CWIVM-RQSYI-----RRGFHL--
-----------------------------HIPSKFAEKYLK------GVWGDITLQ----
VSSG-KQWRVRCI----REG----------PGTKLT-RGWADFVVDNDLKEEDVCVFE--
-LIN---MKD-IVMQVTVFRVHGD-PTKT-------------------------------
------------------------------------------------------------
------------------------------------------------------------
------------------------------------------------------
>TheCac|Thecc1EG037983t1|PACid:27430267
------------------------------------------------------------
------------------------------------------------------------
------------------------------------------------------------
------------------------------------------------------------
------------------------------------------------------------
------------------------------------------------------------
------------------------------------------------------------
------------------------------------------------------------
------------------------------------------------------------
------------------------------------------------------------
------------------------------------------------------------
------------------------------------------------------------
------------------------------------------------------------
------------------------------------------------------------
------------------------------------------------------------
------------------------------------------------------------
------------------------------------------------------------
------------------------------------------------------------
------------------------------------------------------------
------------------------------------------------------------
------------------------------------------------------------
------------------------------------------------------------
------------------------------------------------------------
------------------------------------------------------------
------------------------------------------------------------
------------------------------------------------------------
------------------------------------------------------------
------------------------------------------------------------
------------------------------------------------------------
---------------------------------------------------------M--
-----------------------------YLPSCLAEKHLS------GVSGFIKLQ----
LPDG-KQWPVRCL----YRG----------GRAKFS-QCWYEFTLENNLGEGDVCVFE--
-LLR---SRE-FVLKVTVFRVLES-AGLMNRPQ---------------------------
------------------------------------------------------------
------------------------------------------------------------
------------------------------------------------------
>CucSat|Cucsa.110000.1|PACid:16959970
------------------------------------------------------------
------------------------------------------------------------
------------------------------------------------------------
------------------------------------------------------------
------------------------------------------------------------
------------------------------------------------------------
------------------------------------------------------------
------------------------------------------------------------
------------------------------------------------------------
------------------------------------------------------------
------------------------------------------------------------
------------------------------------------------------------
------------------------------------------------------------
------------------------------------------------------------
------------------------------------------------------------
------------------------------------------------------------
------------------------------------------------------------
------------------------------------------------------------
---------RIPETFVRMIR-DELSAVATLTVPDGHVWRVGLRK-------AD--NKFWF
EDG-WQGFLEHYSIRVGYLLVFRYEGNSSFCVFIFNLNTSEINY----QSAALSN----N
-Q-------------------------------RNNY-----SIQNRIFEEM---ED-YD
--------------------IPEAI-PSN-------------------------------
------------------------------------------------------------
------------------------------------------------------------
------------------------------------------------------------
------------------------------------------------------------
------------------------------------------------------------
------------------------------------------------------------
------------------------------------------------------------
-----------------QSMNSAFKLNHVSPN----KGILH-SP------------LQ--
-----------------------------YLPSCFAEKNLS------GVSGFIKLQ----
TPDG-RQWPVRCL----YKV----------GRAKLS-QGWYEFCLENNLGEGDVCVFE--
-LLR---MRE-IVLKVTMFRVIEE-GGRMANP-------------------------NPA
SMMNP----PPLRSVSHI------------------------------------------
------------------------------------------------------------
-------------------------KLIRN------------------------
>LinUsi|Lus10041961|PACid:23153990
------------------------------------------------------------
----------------------------------MG------------------------
------------------------------------------------------------
------------------------------------------------------------
------------------------------------------------------------
------------------------------------------------------------
------------------------------------------------------------
------------------------------------------------------------
------------------------------------------------------------
------------------------------------------------------------
------------------------------------------------------------
------------------------------------------------------------
------------------------------------------------------------
------------------------------------------------------------
------------------------------------------------------------
------------------------------SRNFFKII--LQSSIDE-NKL---------
------------------------------------------------------------
------------------------------------------------------------
---------HLPKKFLKKHG-NELGTKVLFKVPDGKTWEIVVRK-------TY-DGVTWF
SQG-WSAFAARYSIRYAYLLVFKYKGDSCFHVRIYAPNACEIVY----PAGDDHR-----
------------------------------------------PPNVAVKNEVG--EGSGS
------------------------------------------------------------
------------------------------------------------------------
------------------------------------------------------------
------------------------------------------------------------
----------------------G----------------------VRI------------
------------------------------------------------------------
------------------------------------------------------------
-----------------------------------ETIV--------A------TSFKQI
RNK--AT------GSEKRTINAAMELSLKNPS----WTLVI-KPYNF------VLPVG--
-----------------------------YVPGKFANAHLGP-----ECSYMIVFD----
SRGS-KEWVIRLN----RRER---------GGLNLG-LGWGDFRAENDLRPGDVCLFE--
-LVN---PGE-FFMKSHIFRVSDH------------------------------------
------------------------------------------------------------
------------------------------------------------------------
------------------------------------------------------
>ManEsc|cassava4.1_026568m|PACid:17977720
------------------------------------------------------------
----------------------------------MS------------------------
------------------------------------------------------------
------------------------------------------------------------
------------------------------------------------------------
------------------------------------------------------------
------------------------------------------------------------
------------------------------------------------------------
------------------------------------------------------------
------------------------------------------------------------
------------------------------------------------------------
------------------------------------------------------------
------------------------------------------------------------
------------------------------------------------------------
------------------------------------------------------------
------------------------GSKLNKCGYFYRLI--VPSILQQ-NKL---------
------------------------------------------------------------
------------------------------------------------------------
---------MIPRKFVRKFG-DELSGVATLTVPDDRIWLVTIRQ-------ID--QKLWF
CNG-WHEFVVHYSICTGHFLVFRYEGNSNFSVHMYVLEPYRLKD----PFTMMKT----I
-K-----------------------------------D---YSEQHHVFDEI---DD-GD
--------------------SVEIL-GSSPAR-----VACDHLKPKTFDEHVEPNT----
-------------TCRNY-------NLPSPQNLHNE-----------------ASYHPSG
DSVKLQP-------------------------------------------------TVHS
-TQGIG-SCTN--ELQNSVDDMRLE-----------------------------------
-------------------LSHEK-IQEHE---KTMRKKLG-IDEENL------------
----------------------D--------------------------------PSNAA
DIAK-----------------------------RSREGKRKPTARRNV------------
-----------------------------------QGEN---------RSRYYKRASVRK
RTV--TN------EDQERVKTAAAAFESVNPF----CRVVL-RASYL-----YRGCIL--
-----------------------------HLPSCFARKHLN------GVSDWIKLQ----
FSDG-KLWSVRCS----YKA----------GGAKLS-QGWYEFSMNNGFAEGDVCVFE--
-LLN---LRD-TVLKVTVFR----------------------------------------
------------------------------------------------------------
------------------------------------------------------------
------------------------------------------------------
>LinUsi|Lus10010756|PACid:23148717
------------------------------------------------------------
----------------------------------MASLH---------------------
------------------------------------------------------------
------------------------------------------------------------
-------------------------------------------------APKNRSRT---
------------------------------------------------------------
------------------------------------------------------------
----------------------------------SSPST---------------------
------------------------------------------------------------
------------------------------------------------------------
------------------------------------------------------------
------------------------------------------------------------
------------------------------------------------------------
------------------------------------------------------------
------------------------------------------------------------
-------------------------MNKLPHTSFFRII--LPYILQQ-NKL---------
------------------------------------------------------------
------------------------------------------------------------
---------KLPLKFVRRYG-SEISSIAKLSLPNGHAWKVGVEKKR-----KG--EEMWL
SDG-WGEFMDHHSISKGFFLVFKYRGYSAFDVEMFDLTTSSISY----SPPPPQE----S
----------------------------------------GFPNIVVISDD----EK-DD
-----------KIGGG--------------------------------------------
------------------------------------------------------------
------------------------------------------------------------
------------------------------------------------------------
------------------------------------------------------------
------------------------------------------------------------
----------------------------------------EIEKTLERL-----------
----------------------------------KASGIVTGRQH---------SFNRKL
REM--YK------KCKKGVEDAILASNPAFPS----FIILL-SSDHV-----GSKARP--
-----------------------------VIPLSFARDHIPDRGE----TSTVVLQMGQH
GKSV-RQWSVQMT----RPETSALF-----RSVTLG-LGWRQFKDDNNLGVGDVCLFH--
-LVS---PED-LVFDVSIFPAAK-------------------------------------
------------------------------------------------------------
------------------------------------------------------------
------------------------------------------------------
>TheCac|Thecc1EG006968t1|PACid:27463672
------------------------------------------------------------
----------------------------------MSQPV---------------------
------------------------------------------------------------
------------------------------------------------------------
------------------------------------------------------------
------------------------------------------------------------
------------------------------------------------------------
------------------------------------GPA---------------------
------------------------------------------------------------
------------------------------------------------------------
------------------------------------------------------------
------------------------------------------------------------
------------------------------------------------------------
------------------------------------------------------------
------------------------------------------------------------
-------------------------LPEKKPCIFYKLI--VSSILQD-KKL---------
------------------------------------------------------------
------------------------------------------------------------
---------RIPHKFVKKYG-DELSSIVTLATPSGRFWLVELKK-------DK--RRMWF
DSG-WNVFVEYYSISVGYFLVFRYEGNSHFNVHVYNLAASEINY----LSNGLNN----S
-E-------------------------------ELSR-----DEHV---KNI---ED-GD
--------------------LAEIM-GSCPKC-----SSSYFLTDKDSDECLDRDR----
------------KKYKNS-----------------------------TSGADLKNLHQKN
DMHDLQA-------------------------------------------------TFQL
-TQGKG-FQLNVVELTSTADEGGPY-----------------------------------
-------------------FLNET-QQI----TKKIKQE---------------------
---------------------TE--------------------------------PSKLH
ELKNF------LY--------RVFL------IDFTHPNSLKDIDEH--------------
-----------------------------------EEEL-------P-AMNTPRNIARRW
RDV--TT------EDKQSALHAAATFKPDNPF----CRIIL-RPSYV-----YKGILL--
-----------------------------HIPRWFARKHLN------GVNGTITLQ----
VSEG-KKWPVRCI----YVD----------GHLKFC-KGWAEFVLDNNLDEGDVCVFE--
-LIN---TEE-IVLKVTIFRVLED-AGPVKKL----------------------------
------------------------------------------------------------
------------------------------------------------------------
------------------------------------------------------
>TheCac|Thecc1EG006970t1|PACid:27461790
MH------------------------------------------------VIQDIFFEG-
------------------------------LNKLMAHRT---------------------
------------------------------------------------------------
------------------------------------------------------------
-----------------------------------------------------RKR----
------------------------------------------------------------
------------------------------------------------------------
----------------------------------PRSNH---------------------
------------------------------------------------------------
------------------------------------------------------------
------------------------------------------------------------
------------------------------------------------------------
------------------------------------------------------------
------------------------------------------------------------
------------------------------------------------------------
-------------------------VVEEESLHFFKII--LPHTIAE-KKL---------
------------------------------------------------------------
------------------------------------------------------------
---------KIPKKFVGKFG-HELSSLATFVLPNGRKWKIGLTK-------AD--DRIWL
DDG-WHEFVEYNSIRYGYFLIFRYERNSTFHVIIFDNSACEVDYPSYVPSNDEEL----N
-DGE--------------------------------------SEKHSIHQDSET-EE-DD
--------------------SPEFL-GVKAPN---------------LDERTNREA----
------------IISGKQ-------AASSQQRLVR----KPQ-----GDAASHKNAEVKQ
AKVTGVRRCKTEEVEFDHLNESRQINSNIKELRRSHRLLPSKSHLMNQNATGIHDQDLSV
QLRDLK-QQFDGKKLKITIQRANLQSLE--------------------------------
-------------------VMHKG---------NEANKK------TES------------
------------------------------------------------------------
-------------------------------------GKQGQHGSIQ-------------
---------------------------------DEETEI---------------YVSRMF
FGISSTS------RDRERAIRAVEVIKPMNPC----FMIIL-RRCHF------NSSTM--
-----------------------------PVPAGFAAEYLS------GVTDHIRVE----
DSDG-REWFIELR----RQNN---------CTLILR-KGCHRFWRDNNLKEGDVCFFE--
-LRD---KKA-AVHKISIFRADSN------------------------------------
------------------------------------------------------------
------------------------------------------------------------
------------------------------------------------------
>LinUsi|Lus10027940|PACid:23156941
------------------------------------------------------------
------------------------------------------------------------
------------------------------------------------------------
------------------------------------------------------------
------------------------------------------------------------
------------------------------------------------------------
------------------------------------------------------------
------------------------------------------------------------
------------------------------------------------------------
------------------------------------------------------------
------------------------------------------------------------
------------------------------------------------------------
------------------------------------------------------------
------------------------------------------------------------
------------------------------------------------------------
-------------------------------------M--GPNLTFS-CMQ---------
------------------------------------------------------------
------------------------------------------------------------
---------RIPDNFIKKFA-NDLTHLVRLTVPDGHVWRIGIVK-------AD--DKFWF
HDG-WNDFVESYSIRVGYLLGFRYEGNAIFNVHMLYFSASEMYF----LTNTLSG-----
-------------------------------------------KRCLLFDDL---DD-ED
--------------------STEYL-NSVPVY-----QVPYAMKAN--------------
------------------------------------------------------NAHLSR
VNNVPQP-------------------------------------------------ASQP
-VVEPN-LQFNAFDHQHNASS---------------------------------------
-------------------DAAPP-AKVPK---KRGRKR------KKP------------
----------------------D--------------------------------PNAD-
-------------------------------------EEQASAARPQE------------
-----------------------------------DGEM---------KFRFYESASARK
RTV--TA------EERERAISAAKTFEPENPF----CRVVL-RPSYL-----YRGCIM--
-----------------------------YLPSSFAEKNLN------GVSGFIKLQ----
FTDG-KQWPVRCL----YKG----------GRAKLS-QGWYEFTLENNIGEGDVCVFE--
-MLK---SRD-VVLKVTVFRVMDSSAGYMN--------------------------LNHH
RMPVP----PPPAAAAGR------------------------------------------
------------------------------------------------------------
-----------------------------H------------------------
>MedTru|Medtr3g005500.1|PACid:23013424
------------------------------------------------------------
----------------------------------MQAR----------------------
------------------------------------------------------------
------------------------------------------------------------
------------------------------------------------------RRSS--
------------------------------------------------------------
------------------------------------------------------------
---------------------------------VRPPVA---------------------
------------------------------------------------------------
------------------------------------------------------------
------------------------------------------------------------
------------------------------------------------------------
------------------------------------------------------------
------------------------------------------------------------
------------------------------------------------------------
---------------------------EKDSKHFMKAI--LPSAIHD-TKL---------
------------------------------------------------------------
------------------------------------------------------------
---------RIPDEFIKRFG-NELKNVATITVPDGCDWEMKLKK-------CG--NDVYF
CNK-WQQFAEYYSIGYGSFLCFKYEGDSKFSVFIFDATSIEICY----PFKTQST----N
GE-----------------------------------------------------TK-TK
------------------------------------------------------------
------------------------------------------------------------
------------------------------------------------------------
------------------------------------------------------------
--------------------------------FHSPRKR------SKV------------
------------------------------------------------------------
-------------------------------------ETSD-------------------
------------------------------------------------------------
------N------HASKRAEEAAKEFNPKNPY----FCSKILKGNYV-------------
-----------------------------YVNADFASKHLN------P-NVPIKLQ----
NSHG-KQWEVSCA----MHDAKSSS-----TAMIIS-RGFPIFLRGNNLSHGDYCVFE--
-LIN---KTP-DVLKVTMFRVIDY---------------------------------YV-
------------------------------------------------------------
------------------------------------------------------------
------------------------------------------------------
>MedTru|Medtr3g005510.1|PACid:23011113
------------------------------------------------------------
----------------------------------MKARSEKGRTKVVIRHLPPSLTESDL
IQHIDNRFSSRYHWFVFRSGNTSYRNQKYARAYLDFNSPDDVFEFAEFFNGHVFVNEKGV
QHKAVVEYAPSQRVPKLSTKKDGREGTIYKDPDYLEFLKLISKPQEHLPSAEIQLERKEA
EQAGASKEAPIVTPLMAYIRQKRAVDSGPLVSSAATRVGRRARAMQGKPGPSNTRRGSEK
KKYVQKDNVKNANRKDSKDKSAFTVVPRREDHSSESSIKGVYEIDSSHVIDEFAVHGIEG
SISGIPLTSDSGKKKILLLKGKQREIPKATEGMVKQQNAQSANLPIPTTAKQNQRREAGG
RLIRSILLNNESRQSQSTSTAQHKIQILTSENGRRPPRPFGSRSGLSDQVSSHDAGHVNS
EGESKRDLDEKFVRRDFHGSGIGDKTERRTRNKDRPDRGVWAPLRRSDSSHSSNELSSSS
LAQSAPSNPESVEGEVKENAYSGNRSGEFSASAGGRSSPSVENGSQRIFTRRGAPYIVKD
DGAVSSSEGKLSKKGVGNSTHEFAYWRKTGGGGRGGREEENNALEGDGGGGGGGGGGGAQ
TYANDGKPWLYKEEEEERVGEDGVKNGGVWKAISEPLMWRIPDEFITRFGNELDNVATIT
VPDGR-EWNMELKKCGGQIFFCNNWQQFAEYYCIYYGCYLDFKYEGNSKFNVVIYDRTSV
EISYPFQTRRTNGEPNINCPSSAS-------NGINPKNTSFCSKVQNN-YAYVPGEFAKE
HLKPNVPFMLQNYQGKQWEVSCVLDRASKTPMRITSGFCRFARENNLSKEVFYNFELIKR
KPVVVLQATT----------SRTAEMEIRESKHFKKAI--LPSPIHD-KEIRIPEVFITI
YGSELKNVATITVPDGLTWKLELKKRGEDVYFCNKWKQFAEYYSLRYGCFMSFKYEGNSK
FSVIIFDVTSVEICYPLKTPSTNGETNTECPRPTKRSRVEINYADDSPSEDEGTELNPSF
TSTYKYRTLRIPDGFIKRFG-NELKNVATITVPDGCDWEMELKK-------CG--NDVYF
CNK-WQQFAEYYSIGYGSFLRFKYEGDSKFNVVIFDVTSVEICY----PFKTQSI----N
GE-----------------------------------------------------TN-TK
------------------------------------------------------------
------------------------------------------------------------
------------------------------------------------------------
------------------------------------------------------------
--------------------------------CHSPRKR------SKV------------
------------------------------------------------------------
-------------------------------------ETSD-------------------
------------------------------------------------------------
------N------HASKRSEEAAKEFNPKNPY----FCSKILKRKYV-------------
-----------------------------YVNADFASKYLK------P-NVPIKIQ----
TSHG-EQWEVFGI----LHDANSS------SAMKIT-RGFSIFQRDNNLSHGDYCVFE--
-LIK---NNP-LVLKVTMFRAADY---------------------------------GD-
------------------------------------------------------------
------------------------------------------------------------
------------------------------------------------------
>CarPap|evm.model.supercontig_62.76|PACid:16424041
------------------------------------------------------------
----------------------------------MP------------------------
------------------------------------------------------------
------------------------------------------------------------
------------------------------------------------------------
------------------------------------------------------------
------------------------------------------------------------
------------------------------------------------------------
------------------------------------------------------------
------------------------------------------------------------
------------------------------------------------------------
------------------------------------------------------------
------------------------------------------------------------
------------------------------------------------------------
------------------------------------------------------------
------------------------------RPFFHKLI--LSSTIQE-KRL---------
------------------------------------------------------------
------------------------------------------------------------
---------RIPDNFVKKFK-DELSVAVALTVPDGHVWRVGLRK-------VS--DKIWF
QDG-WQEFSSDMK---GILL-------SVFTYLIYLF--SEINY----HVNGLVG---GN
-E-------------------------------AHNH-----FKRNRIFEEL---ED-ED
---------------------AEIV-GSSSMC-----PYP---------AYPDSLA----
-------------LNKSY-------NTAALQNLFSG--PK--------------------
------------------------------------------------------------
------------------------------------------------------------
---------------------EED-VQKPK---KRGRKK------QRI------------
----------------------D--------------------------------P----
-------------------------------------NDHNPSGQHED------------
-----------------------------------EVDM---------RFRFYESASARK
RTV--TA------EERERAINAAKAFEPTNPF----CRVVL-RPSYL-----YRGCIM--
-----------------------------YLPSCFAEKHLS------GISGFIKLQ----
SSDG-KQWPVRCL----YRG----------GRAKFS-QGWYEFTLENNLGEGDVCVFE--
-LLR---ARD-FILKVTVFRVLES-V----------------------------------
------------------------------------------------------------
------------------------------------------------------------
------------------------------------------------------
>LinUsi|Lus10021006|PACid:23182374
------------------------------------------------------------
----------------------------------MP------------------------
------------------------------------------------------------
------------------------------------------------------------
------------------------------------------------------------
------------------------------------------------------------
------------------------------------------------------------
------------------------------------------------------------
------------------------------------------------------------
------------------------------------------------------------
------------------------------------------------------------
------------------------------------------------------------
------------------------------------------------------------
------------------------------------------------------------
------------------------------------------------------------
-----------------------------ARPYFHKII--LPRTLHD-RKL---------
------------------------------------------------------------
------------------------------------------------------------
------------------------------------------------------------
------------------------------------------------------------
------------------------------------------------------------
------------------------------------------------------------
------------------------------------------------------------
------------------------------------------------------------
------------------------------------------------------------
------------------------------------------------------------
------------------------------------------------------------
------------------------------------------------------------
------------------------------------------------------------
------------------------------------------------------------
-----------------------------YLPSCFAEKNLN------GVSGFIKLQ----
YTDG-KQWPVRCL----YRG----------GRAKLS-QGWFEFTLENNIGEGDVCVFE--
-LMK---SRD-VVLKLTVFRVMDE-NGGGGGGYVNHHQH-----------------YDA-
-VLQP----PTQH-----------------------------------------------
------------------------------------------------------------
------------------------------------------------------
>BraRap|Bra032286|PACid:22684928
------------------------------------------------------------
------------------------------------------------------------
------------------------------------------------------------
------------------------------------------------------------
------------------------------------------------------------
------------------------------------------------------------
------------------------------------------------------------
------------------------------------------------------------
------------------------------------------------------------
------------------------------------------------------------
------------------------------------------------------------
------------------------------------------------------------
------------------------------------------------------------
------------------------------------------------------------
------------------------------------------------------------
------------------------------------------------------------
------------------------------------------------------------
------------------------------------------------------------
------------------------------------------------------------
-----------------------------------------------------MD----S
-A-------------------------------QNEF-----NKRARLFEDR---QK-EE
--------------------TRVTH-P----------LIPKS-----------NAP----
-------------LNEGY------EGSTTTQSLFTD--SKPE------------------
------------------------------------------------------------
------------------------------------------------------------
-------------------VA--T-PKVPK---KRGRKK------KNP------------
----------------------N--------------------------------P----
-------------------------------------EEINSSTP---------------
-------------------------------------EN---------SSKFYKSASDRK
RTV--TA------EERERAISAAKTYEPTNPF----FRVVL-RPSYL-----YRGCIM--
-----------------------------YLPSGFAEKYLS------GIAGFIKLQ----
LGE--KQWPVRCL----YKA----------GRAKFS-QGWYEFTLENNIGEGDVCVFE--
-LLR---TRD-FVLKVTAFRVTQY-V----------------------------------
------------------------------------------------------------
------------------------------------------------------------
------------------------------------------------------
>GlyMax|Glyma04g43620.2|PACid:26302716
------------------------------------------------------------
----------------------------------MQPRQ---------------------
------------------------------------------------------------
------------------------------------------------------------
-----------------------------------------------------SRRNY--
------------------------------------------------------------
------------------------------------------------------------
--------------------------------VEGSDLA---------------------
------------------------------------------------------------
------------------------------------------------------------
------------------------------------------------------------
------------------------------------------------------------
------------------------------------------------------------
------------------------------------------------------------
------------------------------------------------------------
-------------------------ESESNSKHFLKII--LPSPIHA-NQM---------
------------------------------------------------------------
------------------------------------------------------------
-------MQRIPEEFIKRFG-DELSNVATVTVPDGRVWKMRLKK-------CG--KDVSF
RSK-WREFVEYYSLGYGSYLVFRYEGNSKFRVLIFDTTSAEICY----P-----------
--------------------------------------------------------DLDN
------------------------------------------------------------
------------------------------------------------------------
------------------------------------------------------------
------------------------------------------------------------
------------------------------------RKR------SKV------------
------------------------------------------------------------
-------------------------------------DDQTRKKEHK-------------
----------------------------EAIDED-DVNL------KAW----------KK
ESD--CS------EIAKDA-----STKPKHPS----VTCTI-QPYRL-------------
-----------------------------YVRSHFSKKHLK------P-NVCMMLQ----
NCNG-EQWDVSCV----CHNTRY-------GGMMLT-RGWRKFVRDNDLSEGDPCVLE--
-LIE---TNPAVVLKLTVLGAPEY---------------------------------HSS
RP----------------------------------------------------------
------------------------------------------------------------
------------------------------H-----------------------
>CapRub|Carubv10010224m|PACid:20890230
------------------------------------------------------------
----------------------------------MD------------------------
------------------------------------------------------------
------------------------------------------------------------
------------------------------------------------------------
------------------------------------------------------------
------------------------------------------------------------
------------------------------------------------------------
------------------------------------------------------------
------------------------------------------------------------
------------------------------------------------------------
------------------------------------------------------------
------------------------------------------------------------
------------------------------------------------------------
------------------------------------------------------------
------------------------------------------------------------
------------------------------------------------------------
------------------------------------------------------------
------------------------------------------------------------
-----------------------------------------------------MN----A
-A-------------------------------QNHF-----NKRARLFEDP---NN-RD
--------------------ARVMY-P----------SNPTS-----------AEQ----
-------------MNRGY------GGSAAIQSFFKD--SKPE---E--------------
------------------------------------------------------------
------------------------------------------------------------
-----------------------TPPKVLK---KRGRKK------KNP------------
----------------------N--------------------------------P----
-------------------------------------EDINSSTPGGD------------
-----------------------------------DSEN---------RSKFYESASARK
RTV--TA------EERERAVNAAKTFEPANPF----FRVVL-RPSYL-----YRGCIM--
-----------------------------YLPSGFAEKYLS------GISGFIKLQ----
LGE--KQWPVRCL----YKA----------GRAKFS-QGWYEFTLENNIGEGDVCVFE--
-LLR---TRD-FILKVTAFRVNEY-M----------------------------------
------------------------------------------------------------
------------------------------------------------------------
------------------------------------------------------
>CitSin|orange1.1g042542m|PACid:18094745
------------------------------------------------------------
----------------------------------MAFRR---------------------
------------------------------------------------------------
------------------------------------------------------------
-------------------------------------------------------R----
------------------------------------------------------------
------------------------------------------------------------
--------------------------------AEPKMAS---------------------
------------------------------------------------------------
------------------------------------------------------------
------------------------------------------------------------
------------------------------------------------------------
------------------------------------------------------------
------------------------------------------------------------
------------------------------------------------------------
-------------------------SMKKTNSLFFQVI--LAVTIED-KKM---------
------------------------------------------------------------
------------------------------------------------------------
---------KIPQNFVGRFG-DELSYVATLTNPKGYVVRIGITK-------KE--GKIWF
DDG-WNEFVQYHSIGVGYFVVFQYRKNSKFQVFVFNTTTFEIQY----PSRNMFPPSRQN
-QATV-------------------------NSSKSKNGC-KMQSKTYRMEELEVNDELDN
VN----------------DSIQDII-GTSNSE----------------------------
-----------------------------------------------------GSVHAKV
HLSET---------------------------------------------------QCLS
-VQETD-LKIDSTKF---------------------------------------------
---------------------------------KKAKHN--LKYELRA------------
----------------------D-------------------------------------
-----------------------------------SVDQIKSIALLE-------------
-----------------------------------DMDTYDC-----------------E
SRM--TL------EEKQEAINVARFLKPEKPS----FLVFL-RASNM------QLNCV--
-----------------------------YVPNSFARKYFN------G-EECVTIQ----
DSDG-RKLAVKVK----VSC----------SKCLLT--RWGKFFKKTNVKEGDILFFE--
-MIQ---MKN-ILLKVSVFNA---------------------------------------
------------------------------------------------------------
------------------------------------------------------------
------------------------------------------------------
>PopTri|Potri.004G147000.1|PACid:26989995
------------------------------------------------------------
----------------------------------MSQAA---------------------
------------------------------------------------------------
------------------------------------------------------------
------------------------------------------------------------
------------------------------------------------------------
------------------------------------------------------------
--------------------------------VKPDGSD---------------------
------------------------------------------------------------
------------------------------------------------------------
------------------------------------------------------------
------------------------------------------------------------
------------------------------------------------------------
------------------------------------------------------------
------------------------------------------------------------
-------------------------SPARKSCMFYKLM--VASILQD-KKL---------
------------------------------------------------------------
------------------------------------------------------------
---------KIPKKFVNKYG-DELSSVATLTVPCGRICLVELQK-------VN--GKLWF
HKG-WHEFVECYSIRVGYFLVFIYEGKSNFNVHMFDLTVSEIKN----PCNSLSQ----L
-Q-------------------------------ESSH-----DNPCLLPNE----KD-DG
--------------------LEKVL-GFRPPSP----NLLSSITSKNCNEYIHCNW----
-------------IQSTS-------------------------------TASLEKPHVRT
DVYNMRE-------------------------------------------------NFQS
-SRDIG-TQFNGMELTSTEDGAG-------------------------------------
------------------SVIPGI--------TRKTRGR------KRM------------
-------------------S--E-------------------------------------
-------------------------------------NSIQNVKLKS-------------
----------------------------------------------THVRNTSETLTRRR
RAV--TP------EEKERTIRAAHMFRSDNPF----FRVIL-RPSYV-----YRGFLL--
-----------------------------HIPSSFARTFLN------TVTGFVTLQ----
VSDG-KQWPVRCS----FKD----------GKAKLG-QGWTEFVWENNLEEGDVCIFE--
-LIH---AKE-IVLKVAVFRVLED-AAPTGQLSN--------------------------
------------------------------------------------------------
------------------------------------------------------------
------------------------------------------------------
>LinUsi|Lus10035637|PACid:23147552
------------------------------------------------------------
----------------------------------MASPH---------------------
------------------------------------------------------------
----------------------------------------------H-------------
------------------------------------------------HAPKNHSRTWP-
------------------------------------------------------------
------------------------------------------------------------
---------------------------F---SSSSSSSS---------------------
------------------------------------------------------------
------------------------------------------------------------
------------------------------------------------------------
------------------------------------------------------------
------------------------------------------------------------
------------------------------------------------------------
------------------------------------------------------------
-------------------------IEKKPHSSFFRII--LPYILEE-KKL---------
------------------------------------------------------------
------------------------------------------------------------
---------KLPLKFVRRYR-SEVSSTAKLALPNGLEWNVGVEKNMNEDGNKK--EEIWF
SDG-WGEFMEHNSISEGFFLVFKYRGCSVFDVEIFDLTTCSISY----PPPPPQE----S
----------------------------------------GFPNIVVISDD----EE-DD
-----------KFGGG--DEMVNTL-ESLKASGIVTSYFFYMRISKMYSKCKKGIEDAI-
-----------LVSNPAYPSFMLVLNSDKSGDRYKP-----------AIPISFAREHILK
SADTTTTTTTTTSV----------------------------------------VLRMSS
EKKQWS-VEVGNDRRVKSGSYYCVSFRQGWRRFKEDNNLGEGDVCLFQLISPEDLVMDKL
PLNFVRRYGSEIASVAKLYLPNGD---ACKVGVEKKRKEDG----NKGDEIWLSDGWGEC
MEHHSISKGFFLVFKYRGCSVFDVEI-----FDLTTCSI------------SYPPPYHVV
VISD-----------DGDD------------EKDENVGGDEMEKTLEPL-----------
----------------------------------KESGIVTNQ-----------WLNGRI
RRM--YK------ECKKGIEDAVLASSPAHPS----FILVL-SSDQV-----EGKSRP--
-----------------------------VIPISYARDHIPDRGK--TRTTTVALQMGGF
GNSV-KQWSVQVA-----RGSSVSF-----CSVTLA-QGWRQFNEDNNLGVGDVCLLH--
-LVS---PED-LVFNVSVFPAAQS------------------------------------
----------TNH-----------------------------------------------
------------------------------------------------------------
-----------------------------------------------------I
>CitSin|orange1.1g038275m|PACid:18119201
------------------------------------------------------------
----------------------------------MQ------------------------
------------------------------------------------------------
------------------------------------------------------------
------------------------------------------------------------
------------------------------------------------------------
------------------------------------------------------------
------------------------------------------------------------
------------------------------------------------------------
------------------------------------------------------------
------------------------------------------------------------
------------------------------------------------------------
------------------------------------------------------------
------------------------------------------------------------
------------------------------------------------------------
------------------------------------------------------------
------------------------------------------------------------
------------------------------------------------------------
---------RIPPKFVRDFG-HELSEDATLAVPNGRPWRVRLKR-------DE--GGVWF
DDG-WYDFAKYYSVSAGYISIFKYGKNSNFRVLIFDFTACEINY----KREEGSK----L
-D-------------------------------KRSR------------------QSAAN
---Y----------------SFENF-----------------------------------
----------------------------KAKHKYRE--CEPQ------------------
------------------------------------------------------------
------------------------------------------------------------
--------------------------------IKKCRKEELV---EKNES----------
--DDG-GGG-------------D-------------------------------------
-------------------------------------IEYNLWDLLT-------------
-----------------------------------EMGI---------------CISKKH
RAF--ST------EESKRVLKIARSLNLKYPT----SLIIL-PSSSI------THNRV--
-----------------------------YVPATFAKHFAS------RDAKSMEVR----
VSNE-RHKFMNMNV--CWREN---------GGFALS---MTELVEDENLKEGDIFIFE--
-LIS---KRV-AVLNLSIYHL---------------------------------------
------------------------------------------------------------
------------------------------------------------------------
------------------------------------------------------
>AraLyr|891847|PACid:16057765
------------------------------------------------------------
----------------------------------ME------------------------
------------------------------------------------------------
------------------------------------------------------------
------------------------------------------------------------
------------------------------------------------------------
------------------------------------------------------------
------------------------------------------------------------
------------------------------------------------------------
------------------------------------------------------------
------------------------------------------------------------
------------------------------------------------------------
------------------------------------------------------------
------------------------------------------------------------
------------------------------------------------------------
------------------------------------------------------------
------------------------------------------------------------
------------------------------------------------------------
------------------------------------------------------------
-----------------------------------------------------MD----S
-A-------------------------------QNQF-----NKRARLFEDS---QD-KD
--------------------AKVIY-P----------SNPES-----------TEP----
-------------VNKGY------GGSTAIQSFFKE--SKAE---E--------------
------------------------------------------------------------
------------------------------------------------------------
-----------------------T-PKVLK---KRGRKK------KNP------------
----------------------N--------------------------------P----
-------------------------------------EEVNSSTPGGD------------
-----------------------------------DSEN---------RSKFYESASARK
RTV--TA------EERERAVNAAKTFEPTNPY----FRVVL-RPSYL-----YRGCIM--
-----------------------------YLPSGFAEKYLS------GISGFIKLQ----
LGE--KQWPVRCL----YKA----------GRAKFS-QGWYEFTLENNIGEGDVCVFE--
-LLR---TRD-FILKVTAFRVNEY-V----------------------------------
------------------------------------------------------------
------------------------------------------------------------
------------------------------------------------------
>FraVes|mrna31955.1-v1.0-hybrid|PACid:27263287
------------------------------------------------------------
----------------------------------MK------------------------
------------------------------------------------------------
------------------------------------------------------------
------------------------------------------------------------
------------------------------------------------------------
------------------------------------------------------------
------------------------------------------------------------
------------------------------------------------------------
------------------------------------------------------------
------------------------------------------------------------
------------------------------------------------------------
------------------------------------------------------------
------------------------------------------------------------
------------------------------------------------------------
------------------------------RPYFEKLI--LSSTLQA-KQL---------
------------------------------------------------------------
------------------------------------------------------------
---------KIPENFAKKFR-DEFSTYVTLSVPGGHVWRIGLKK------AAE--NKYWF
QDG-WQDFIERYSIRIGYFLIFRYEGNSSFIVNIFNLTTAEINY----PPNALSG----T
-G-------------------------------GTVC-----SNQYQVFEEM---ED-ED
--------------------SVEIM-GSSPSS-----IVTNTMRDKLFGDVANQLT----
-------------PGKNY-------SPPSLQNLFNG--AKH-------NWTDAGKLHTPK
VTGLQ---------------------------------------------------GNNS
-TQDNG-TERKKS--KKAVDEVKSC-----------------------------------
-------------------TPGEG-TQSDK---KTVRKR------RKR------------
----------------------D--------------------------------P----
-------------------------------------NVQESSAQHEQ------------
-----------------------------------DVEI---------RFRFYESASARK
RTV--TA------EERERAVNLAKTFEPVNPF----CRVVL-RPSYL-----YRGCIM--
-----------------------------YLPSCFAEKNLS------GVSGFIKLQ----
SADG-KQWPVRCL----YRG----------GRAKLS-QGWYEFTVENNLLEGDVCVFE--
-LLK---TKE-IVLKVNVFRVQEEDAGFVTQSYGNQ------------------------
---------PSGQNIIQA------------------------------------------
------------------------------------------------------------
-------------------------IPLRN------------------------
>GosRai|Gorai.013G039800.1|PACid:26789744
------------------------------------------------------------
------------------------------------------------------------
------------------------------------------------------------
------------------------------------------------------------
------------------------------------------------------------
------------------------------------------------------------
------------------------------------------------------------
------------------------------------------------------------
------------------------------------------------------------
------------------------------------------------------------
------------------------------------------------------------
------------------------------------------------------------
------------------------------------------------------------
------------------------------------------------------------
------------------------------------------------------------
------------------------------------------------------------
------------------------------------------------------------
------------------------------------------------------------
-----------------------------------------MKE-------IP--RSV--
------------------------------------------------------------
--------------------------------------------KQYPFEQL---QD-NE
--------------------CIS-------------------------------------
---------------------------PALQNMFGG--SKLS---NCINWGGDVNRQNPK
AVN------------------------------------------------------NQP
-IR---------------------------------------------------------
-------------------GSGAM-KPEPK---KRGRKR-------KF------------
----------------------D--------------------------------P----
-------------------------------------NVQDSSAGRED------------
-----------------------------------DADM---------RLRCYESASARK
RTV--TA------EERERAINAAKAFEPINPF----CRVVL-RPSYL-----YRGCIM--
-----------------------------YLPSCFAEKHLS------GVSDSIKLQ----
LPDG-RQWSVRCR----YKG----------GKAKFS-RGWYEFTLENNLGEGDVCVFE--
-LLR---SRE-IVLKVTVFRVMES-GGLMHRSQ---------------------------
------------------------------------------------------------
------------------------------------------------------------
------------------------------------------------------
>BraRap|Bra014192|PACid:22722560
------------------------------------------------------------
------------------------------------------------------------
------------------------------------------------------------
------------------------------------------------------------
------------------------------------------------------------
------------------------------------------------------------
------------------------------------------------------------
------------------------------------------------------------
------------------------------------------------------------
------------------------------------------------------------
------------------------------------------------------------
------------------------------------------------------------
------------------------------------------------------------
------------------------------------------------------------
------------------------------------------------------------
------------------------------------------------------------
------------------------------------------------------------
------------------------------------------------------------
------------------------------------------------------------
-----------------------------------------------------MD----S
-T-------------------------------HSEF-----NKRARLFEDH---QN-KD
--------------------AKVIH-P----------MIPES-----------TTP----
-------------LDKGY------DASTTTQNLFNE--SKPE------------------
------------------------------------------------------------
------------------------------------------------------------
-------------------VA--T-PKVLK---KRGRKK------KNP------------
----------------------N--------------------------------P----
-------------------------------------EEVNSSTPRGD------------
-----------------------------------DSEN---------RSKFYESASARM
RTV--TA------EERERAITAAKAYEPTNPF----FRVVL-RPSYL-----YRGCIM--
-----------------------------YLPSGFAEKYLS------GISGFIKIQ----
LGE--KQWPVRCL----YKA----------GRAKFS-QGWYEFTLENNIGEGDVCVFE--
-LLS---TRD-LF-----------------------------------------------
------------------------------------------------------------
------------------------------------------------------------
------------------------------------------------------
>PhaVul|Phvul.011G050600.1|PACid:27151755
------------------------------------------------------------
----------------------------------MT------------------------
------------------------------------------------------------
------------------------------------------------------------
------------------------------------------------------------
------------------------------------------------------------
------------------------------------------------------------
------------------------------------------------------------
------------------------------------------------------------
------------------------------------------------------------
------------------------------------------------------------
------------------------------------------------------------
------------------------------------------------------------
------------------------------------------------------------
------------------------------------------------------------
------------------------------HPSFHKLL--LPSTLQP-NQL---------
------------------------------------------------------------
------------------------------------------------------------
---------RLPDDFMRKYG-RELSPIVTLSVPDGSVWRVGLKK-------AD--NKYWF
LDG-WQEFIQHYSIGVGYLLVFRYEGKSSFNVHVFNLATSEINY----QSAMRCS----N
-E-------------------------------GPHF-----ANLLKFFEEM---DD-ED
--------------------SIEIL-DSSPSH-----LAPSSLQNKVLAGSVDKMS----
-------------PAKCY-------TPPALQNLFNG--SKL----NSINWGEGGDAHCSK
SVNSL---------------------------------------------------DNLL
-TRDIG-VQFNAVEFKKSTEELKLR-----------------------------------
-------------------A--SM-EERMK---KTARKK------RKS------------
------------------------------------------------------------
-------------------------------------EGQEASAEQEE------------
-----------------------------------EVEM---------RFRFYESASARK
RTV--TA------EERERAINAAKAFEPPNPF----CRVVL-RPSYL-----YRGCIM--
-----------------------------YLPSCFAEKHLN------GVSGFIKLQ----
ISNG-RQWPVRCL----YRG----------GRAKLS-QGWFEFSLENNLGEGDVCVFE--
-LLR---MKE-VVLQVSIFRITED-VGLLSPPPLQQNQK-----------------MSSA
KLLNT----PLQQHLTST------------------------------------------
------------------------------------------------------------
-------------------------KIIRN------------------------
>CitSin|orange1.1g044463m|PACid:18124286
------------------------------------------------------------
----------------------------------MTERAAAT------------------
------------------------------------------------------------
-------WL-FE------------------------------------------------
--------------------------------------------------QQWRKR----
------------------------------------------------------------
------------------------------------------------------------
------------------------------------LNP---------------------
------------------------------------------------------------
------------------------------------------------------------
------------------------------------------------------------
------------------------------------------------------------
------------------------------------------------------------
------------------------------------------------------------
------------------------------------------------------------
-------------------------GADVSSPHFFKII--FPFVLAE-KKL---------
------------------------------------------------------------
------------------------------------------------------------
---------RIPRDFVKKFG-HELSNGAQLTVPDGSVWQVALTR-------KG--KDIWF
HYG-WEDFVESYSISAGYFLFFSYEKNSTFHIIIFNLDACEVDY----LYVGEES----M
-K----------------------------------------DEQN---------SDPEN
E------------------KSVEHV-----------------------------------
------------------------------------------------------------
--------------------------------------------------------EQQS
-RK------------RKMEEVAEMD-----------------------------------
-------------------EPNS-------------------------------------
----------------------D-------------------------------------
-------------------------------------NNFNLSVVLK-------------
-----------------------------------KMGI---------------YVTPRY
RRF--SA------EESKRAISFARIVQPKNSS----FMVIL-EQH---------------
------------------------------------------------------------
------------------------------------------------------------
------------------FKSCRD------------------------------------
------------------------------------------------------------
------------------------------------------------------------
-----------------------------------------------------V
>GlyMax|Glyma20g01130.1|PACid:26339020
------------------------------------------------------------
----------------------------------MP------------------------
------------------------------------------------------------
------------------------------------------------------------
------------------------------------------------------------
------------------------------------------------------------
------------------------------------------------------------
------------------------------------------------------------
------------------------------------------------------------
------------------------------------------------------------
------------------------------------------------------------
------------------------------------------------------------
------------------------------------------------------------
------------------------------------------------------------
------------------------------------------------------------
------------------------------RPCFHKLV--LPTTLQS-RQL---------
------------------------------------------------------------
------------------------------------------------------------
---------RIPDNFLRKYG-TQLSTIATLTVPDGSVWRIGLKK-------AD--NRILF
VDG-WQDFVQHYSIGVGYFLVFMYEGNSSFIVHIFNLSTSEVNY----QSAIRNR----N
-E-------------------------------GSCL-----ANYHHIFDEM---ED-VD
--------------------SLDLS-DLSPQY-----LTPGSLQNKGCVGSVDQLT----
-------------PGKSH--------TPALQNLFNG-GSKL----NRINWGDGGSAFSSK
NANSQ---------------------------------------------------GNQS
-TRDIG-VQFNANEFKRSTEELKLR-----------------------------------
-------------------Y--SN-EETVN---KTAKKK------RKS------------
----------------------E--------------------------------P----
-------------------------------------YGEEPSGENEE------------
-----------------------------------EAEM---------RYRFYESASARK
RTV--TA------EERERAINASKTFEPTNPF----CRVVL-RPSYL-----YRGCIM--
-----------------------------YLPSCFAEKNLN------GVSGFIKLQ----
LSNG-RQWSVRCL----YRG----------GRAKLS-QGWFEFTVENNLGEGDVCVFE--
-LLR---TKE-VVLQVTVFRVTED-AGLLNQPPMMQQQHI--------------PNMSHT
KLLNP----HLQHRVSTT------------------------------------------
------------------------------------------------------------
-------------------------KLIRN------------------------
>GosRai|Gorai.013G039700.1|PACid:26790947
------------------------------------------------------------
----------------------------------MSQPT---------------------
------------------------------------------------------------
------------------------------------------------------------
------------------------------------------------------------
------------------------------------------------------------
------------------------------------------------------------
------------------------------------GPS---------------------
------------------------------------------------------------
------------------------------------------------------------
------------------------------------------------------------
------------------------------------------------------------
------------------------------------------------------------
------------------------------------------------------------
------------------------------------------------------------
-------------------------LPHKKSCIFYKLM--VASILHD-KKLLQCS-----
--KQLKTCCVVI------------------------------------------------
------------------------------------------------------------
--KLNDVSKKIPNKFVKKFG-HELSSIATLNVPSGRLWLVELRK-------EN--KRVWL
DCG-WTVFVEYYSICSGYFLVFRYDGNSHFNVHIYNLNASEINY----QSNGLND----S
-R-------------------------------EPGH-----DKHL---KDV---ED-GA
--------------------FAQIL-RSQPTS-----SSSCFLIDDDFDECVDHDR----
------------KKRKNS-----------------------------------TFLDQKN
NVDDLRA-------------------------------------------------TVQS
-TRDKG-IQFNGVELTSAADEGGLN-----------------------------------
-------------------FLNGT-QKN----TKEIKQE---------------------
---------------------IE--------------------------------PDI--
-------------------------------------DEYKSLGKFIV------------
-----------------------------------KEEL-------P-AMNSPRSDHKKR
RDA--TA------EGKQIALRAAAMFKPDNPF----CRVIL-RPSYV-----YKGIFL--
-----------------------------HIPRCFALRYLN------GVDGIVTLQ----
VSEG-KKWPVRCI----YGQ----------SSWKFS-KGWAEFVLDNNLDEGDVCVFE--
-LIS---TKE-IVLKVTIFRVLED-GVAVNQL----------------------------
------------------------------------------------------------
------------------------------------------------------------
------------------------------------------------------
>LinUsi|Lus10012041|PACid:23161466
------------------------------------------------------------
------------------------------------------------------------
------------------------------------------------------------
------------------------------------------------------------
------------------------------------------------------------
------------------------------------------------------------
------------------------------------------------------------
------------------------------------------------------------
------------------------------------------------------------
------------------------------------------------------------
------------------------------------------------------------
------------------------------------------------------------
------------------------------------------------------------
------------------------------------------------------------
------------------------------------------------------------
-------------------------------------M--GPNLTFS-CMQ---------
------------------------------------------------------------
------------------------------------------------------------
---------RIPDNFIKKFA-NDLTHLVRLTVPDGHVWRIGIVK-------AD--DKFWF
HDG-WNDFVESYSIRVGYLLVFRYEGNAIFNVHMFNLSASEINY----QTNTLSG-----
-------------------------------------------KRCLLFDTL---DD-ED
--------------------SSEYL-NSVPVY-----QVPYAMKAN--------------
------------------------------------------------------NAHLSR
VNNVPQP-------------------------------------------------ASQP
-VVEPN-LQVNAFDHQQNASS---------------------------------------
-------------------DAAPP-AKVPK---KRGRKR------KKP------------
----------------------D--------------------------------PN---
-------------------------------------EEQASAARPQE------------
-----------------------------------DGEM---------KFRFYESASARK
RTV--TA------EERERAISAAKMFEPENPF----CRVVL-RPSYL-----YRGCIM--
-----------------------------YLPSSFAEKNLN------GVSGFIKLQ----
FTDG-KQWPVRCL----YKG----------GRAKLS-QGWYEFTLENNIGEGDVCVFE--
-MLK---SRD-VVLKVTVFRVMDSSAGYMN--------------------------LNHH
RMPIP----PPPAAAAGR------------------------------------------
------------------------------------------------------------
-----------------------------H------------------------
>TheHal|Thhalv10021527m|PACid:20183453
------------------------------------------------------------
----------------------------------MVTTR---------------------
------------------------------------------------------------
-----------GTQARVT------------------------------------------
--------------------------------------------------AVSHRR----
------------------------------------------------------------
------------------------------------------------------------
------------------------------------PPT---------------------
------------------------------------------------------------
------------------------------------------------------------
------------------------------------------------------------
------------------------------------------------------------
------------------------------------------------------------
------------------------------------------------------------
------------------------------------------------------------
-------------------------KPESPVKNFFKVV--LPSTMKS-NMM---------
------------------------------------------------------------
------------------------------------------------------------
---------RIPTRFVKLQG-SKLSEVVTLESPVGFKRSIKLKR-------IG--EEIWF
QEG-WSEFAEAHSISEGHFLIFKYKGNSSFLVTIFDVSACEIDY----PLDEVHI----S
-D-----------------------------------------------------SD-DE
-----------------------VV-D---------------------------------
----------------------------ITDAEFL-------------------------
--------------------------------------------------------PTQG
-TGG--------------------------------------------------------
------------------------------------------------------------
----------------------D-------------------------------------
------------------------------------------------------------
-----------------------------------DQSV---------------------
-----KG---GASEDKR----------KNRPR-DNEFEKIL-------------------
------------------------------------------------------------
---------------------------------------------------NDVDGINPI
-VLE---EEE-E--EKRVFRE---------------------------------------
------------------------------------------------------------
------------------------------------------------------------
------------------------------------------------------
>TheCac|Thecc1EG006969t1|PACid:27463118
------------------------------------------------------------
------------------------------------------------------------
------------------------------------------------------------
------------------------------------------------------------
------------------------------------------------------------
------------------------------------------------------------
------------------------------------------------------------
------------------------------------------------------------
------------------------------------------------------------
------------------------------------------------------------
------------------------------------------------------------
------------------------------------------------------------
------------------------------------------------------------
------------------------------------------------------------
------------------------------------------------------------
------------------------------------------------------------
------------------------------------------------------------
------------------------------------------------------------
---------------------------------------------------------MWF
DSG-WNVFVEHYSICVGYSLVLRYEGNSHSNVHVHNLAICVMYF----LVFRYNG----N
-S-------------------------------HCN------------------------
------------------------------------------------------------
------------------------------------------------------------
------------------------------------------------------------
------------------------------------------------------------
------------------------------------------------------------
------------------------------------------------------------
------------------------------------------------------------
------------------------------------------------------------
-------------------VH---------------------------------------
-----------------------------HIPRWFARKHLN------GVNGTITLQ----
VSEG-KKWPVRCI----YVD----------GHLKFC-KGWAEFVLDNNLDEGDVCVFE--
-LLN---TEE-IVLKVTIFRVLED-AGSVNQL----------------------------
------------------------------------------------------------
------------------------------------------------------------
------------------------------------------------------
>CitSin|orange1.1g048225m|PACid:18105217
------------------------------------------------------------
---------------------------------PILPSL---------------------
------------------------------------------------------------
------------------------------------------------------------
------------------------------------------------------------
------------------------------------------------------------
------------------------------------------------------------
------------------------------------------------------------
------------------------------------------------------------
------------------------------------------------------------
------------------------------------------------------------
------------------------------------------------------------
------------------------------------------------------------
------------------------------------------------------------
------------------------------------------------------------
---------------------------PEIPPRFVKAR--LLSTLRD-QKL---------
------------------------------------------------------------
------------------------------------------------------------
---------RILNKIVRKIS-HELSDMVHIIVPNGYVWQVKLNK-------EG--RNVRF
DDG-WQDFVEAYSISVGSLVLFEYESNSTFQAHIYDETAWEINY----PSSDKES----H
-T----------------------------------------SG----------------
------------------------------------------------------------
------------------------------------------------------------
------------------------------------------------------------
------------------------------------------------------------
------------------------------------------------------------
------------------------------------------------------------
------------------------------------------------------------
------------------------------------------------------------
-------------EEFHP------------------------------------------
------------------------------------------------------------
------------------------------------------------------------
------------------------------------------------------------
------------------------------------------------------------
------------------------------------------------------------
------------------------------------------------------
>CitSin|orange1.1g017237m|PACid:18096041
MSEQ------------------------QTTH----------------------------
-------------------------------GEAMSQPL---------------------
------------------------------------------------------------
------------------------------------------------------------
------------------------------------------------------------
------------------------------------------------------------
------------------------------------------------------------
--------------------------------APYLPEE---------------------
------------------------------------------------------------
------------------------------------------------------------
------------------------------------------------------------
------------------------------------------------------------
------------------------------------------------------------
------------------------------------------------------------
------------------------------------------------------------
-------------------------ENQKRSCIFYKLI--VPSILHD-KKL---------
------------------------------------------------------------
------------------------------------------------------------
---------RIPDKFVKKFG-DELSTVAKLTIPSGRLWLVELRK-------LN--KKLWF
DIG-WHEFVEHCSIRAGYFMIFRYQGNSDFNVYIYDLAKSEIEY----PFNTCSS----L
EE-------------------------------EPSG-----NKQCSVPIDKDK-GE-DN
--------------------SFGISKPSSSPC-----PVLSPSTINVEDEGAYYKK----
------------NKNSTS-------------------------------GVKLKYLHLAE
EVHNQEA-------------------------------------------------TFQS
-PQDKGIIQFKS------------------------------------------------
------------------------------------------------------------
----------------------N-------------------------------------
------------------------------------------------------------
------------------------------------------------VTNKSDEVGLRG
RAL--TS------EEKKSALRAAEIFKSNNPF----FKVVL-RPSYV-----YKSLLL--
-----------------------------HIPSIFARTYLN------GIKGDVTLT----
GPNG-KQWRVRCI----SQN----------GKAKFG-QGWSEFVWDNNLDESDVCVFE--
-LVK---TDD-VTLKVTIFRVLQD-ARSEECQPSK-------------------------
------------------------------------------------------------
------------------------------------------------------------
------------------------------------------------------
>ManEsc|cassava4.1_033218m|PACid:17977697
------------------------------------------------------------
----------------------------------MD------------------------
------------------------------------------------------------
------------------------------------------------------------
------------------------------------------------------------
------------------------------------------------------------
------------------------------------------------------------
------------------------------------------------------------
------------------------------------------------------------
------------------------------------------------------------
------------------------------------------------------------
------------------------------------------------------------
------------------------------------------------------------
------------------------------------------------------------
------------------------------------------------------------
------------------------------------------------------------
------------------------------------------------------------
------------------------------------------------------------
---------RIPGKFVKKYG-DELSSIATLTVPNGRIWLVELEK-------VD--KKLWF
HNG-WHEFVEHYSIRVGYFLVFRYGGESNFNVYIFDLAVSEISY----PCNIPGS----L
-Q-------------------------------EPCH-----DNHYLVAHKKHV-VH-ND
--------------------LLEIL-GSGPPC-----HTPISPRSKFFDKYVHCNC----
------------TINENY-------------------------------DTSREKLILRK
DIYDMEE-------------------------------------------------NFQS
-SQHVG-LQFNDIEPIRTPD----------------------------------------
---------------------------------------------KEA------------
----------------------DE------------------------------IP----
------------------------------------------------------------
----------------------------------------------VGANVASETFTRRW
RTV--TP------EEKQRTVNAADKFKSDNPF----FKVIL-RSSYV-----YRGFLL--
-----------------------------HIPSSFARKYLT-------VTAFIRLQ----
VSDG-KQWPVRCV----SGK----------GGAKLS-KGWTEFVWENNLEEGDVCIFE--
-LIN---MID-IVLKVTVFRVLQD-AVP--------------------------------
------------------------------------------------------------
------------------------------------------------------------
------------------------------------------------------
>CarPap|evm.model.supercontig_62.78|PACid:16424043
------------------------------------------------------------
----------------------------------MSLPV---------------------
------------------------------------------------------------
------------------------------------------------------------
------------------------------------------------------------
------------------------------------------------------------
------------------------------------------------------------
------------------------------------GPGL--------------------
------------------------------------------------------------
------------------------------------------------------------
------------------------------------------------------------
------------------------------------------------------------
------------------------------------------------------------
------------------------------------------------------------
------------------------------------------------------------
-------------------------PEKDGSCIFYKLI--VASILED-KKL---------
------------------------------------------------------------
------------------------------------------------------------
---------RIPDKFVRRYG-EELSSVVTLTVPNGGVWLVVFEK-------VN--QKFWF
LNG-WHEFVEYYSIQAGYFLVFRYEGKSNFNVHIYDLRTSEIKY----PCATVCN----S
-Q-------------------------------EPHH-----HDKQPLPDSVNDGQN-NA
--------------------PGKIM-DSKIKQA-L-------------------------
------------TTYGNM----------------------------SMNNGTSEDYLPKT
DAKDGTE-------------------------------------------------TFRP
-TRDIG-IQIDANRLMTAADEVDLH-----------------------------------
-------------------LNIGA---EPR--TKKIKQE------TES------------
------------------------------------------------------------
-------------------------------------DEHESIGKVQV------------
-----------------------------------KQEL-------PGTEAFSRTYIRRE
RIF--TA------EEKERAYNAALMFKPNNPS----CTVIL-RPSYV-----YKGLLL--
-----------------------------HMPCRFARKYLS------GVTGFITLQ----
VPEG-KEWTVRCV----TVD----------GAARLG-KGWPEFVWQNDLNEGDVCVFE--
-LIS---TKS-VVLKVTIFRVVEF-ARAPAMK----------------------------
------------H-----------------------------------------------
------------------------------------------------------------
------------------------------------------------------
>TheCac|Thecc1EG006967t1|PACid:27459687
------------------------------------------------------------
----------------------------------MAHRT---------------------
------------------------------------------------------------
------------------------------------------------------------
-----------------------------------------------------RKR----
------------------------------------------------------------
------------------------------------------------------------
----------------------------------PRSNH---------------------
------------------------------------------------------------
------------------------------------------------------------
------------------------------------------------------------
------------------------------------------------------------
------------------------------------------------------------
------------------------------------------------------------
------------------------------------------------------------
--------------------------VVDESLHFFKII--LPRTIAE-KNL---------
------------------------------------------------------------
------------------------------------------------------------
---------TIPNKFVGKFG-HELSGVATFVLPNGRKWKIGLTK-------AD--DRIWL
DDG-WHEFIEYNSIRYGYFLVFRYEKDSTFHVIIFDNSACEVDY----PSNDEEL----T
-DGE--------------------------------------SEKHSIHQDSET-EE-DD
--------------------SPEVL-GVKAPS---------------LNERANREA----
-------------INGNQ-------DASSQQHLVR----KPQ-----VDAASHKNSEVKQ
DKVTRVKRCKTEEVEFDNLNESRQINSNIKELRRSHRLLPSKSHLMNQNATGIHDQDLSV
QLQDLK-QQFDGKKLKITIQRANLQSLE--------------------------------
-------------------VMHKG---------NEANKE------TES------------
------------------------------------------------------------
-------------------------------------GKQDQHGSIQ-------------
---------------------------------DEEIEI---------------YVSRMF
FGISSTS------RDRERAIRAVEVIKPKNPC----FMIIL-RRGNF------DSSTM--
-----------------------------HVPAGFDTEYLS------GVTDHIRVE----
DSDG-REWFIEFK----RHRN---------FGILLR-KGCYRFWRDNNLKEGDVCIFE--
-LRD---KKA-AVHKISIFRADSN------------------------------------
------------------------------------------------------------
------------------------------------------------------------
------------------------------------------------------
>MedTru|Medtr3g005490.1|PACid:23012129
------------------------------------------------------------
----------------------------------MQAR----------------------
------------------------------------------------------------
------------------------------------------------------------
------------------------------------------------------RRSS--
------------------------------------------------------------
------------------------------------------------------------
---------------------------------VRPPAP---------------------
------------------------------------------------------------
------------------------------------------------------------
------------------------------------------------------------
------------------------------------------------------------
------------------------------------------------------------
------------------------------------------------------------
------------------------------------------------------------
---------------------------EKDSKHFMKAI--LPSPIHD-TQI---------
------------------------------------------------------------
------------------------------------------------------------
---------RIPDGFIKRFG-NELKNVATITVPDGCDWEMELKK-------CG--NDVYF
CNK-WQQFAEYYSIGYGSFLRFKYEGDSKFNVVIFDVTSVEICY----PFKTQSI----N
GE-----------------------------------------------------TN-TK
------------------------------------------------------------
------------------------------------------------------------
------------------------------------------------------------
------------------------------------------------------------
--------------------------------CHSPRKR------SKV------------
------------------------------------------------------------
-------------------------------------ETSD-------------------
------------------------------------------------------------
------N------HASKRSEEAAKEFNPKNPY----FCSKILKRKYV-------------
-----------------------------YVNADFASKYLK------P-NVPIKIQ----
TSHG-EQWEVFGI----LHDANSS------SAMKIT-RGFSIFQRDNNLSHGDYCVFE--
-LIK---NNP-LVLKVTMFRAADY---------------------------------GD-
------------------------------------------------------------
------------------------------------------------------------
------------------------------------------------------
>AraTha|AT3G18960.1|PACid:19660236
------------------------------------------------------------
----------------------------------MVTTQ---------------------
------------------------------------------------------------
-----------NTKARVT------------------------------------------
--------------------------------------------------SVSHRR----
------------------------------------------------------------
------------------------------------------------------------
------------------------------------SQQ---------------------
------------------------------------------------------------
------------------------------------------------------------
------------------------------------------------------------
------------------------------------------------------------
------------------------------------------------------------
------------------------------------------------------------
------------------------------------------------------------
-------------------------DPESPVKKFFKLV--LPSTMKD-KMM---------
------------------------------------------------------------
------------------------------------------------------------
---------KIPPRFVKLQG-SKLSEVVTLETPAGFKRSIKLKR-------IG--EEIWF
HEG-WSEFAEAHSIEEGHFLLFEYKENSSFRVIIFNVSACETKY----PLDAVHI----I
-D-----------------------------------------------------SD-DD
-----------------------II-D---------------------------------
----------------------------ITGKEFV-------------------------
--------------------------------------------------------GTQG
-TRK--------------------------------------------------------
------------------------------------------------------------
----------------------N-------------------------------------
------------------------------------------------------------
-----------------------------------NQSV---------------------
-----NG---GDTEHKS----------KKRSR-DIELDKIL-------------------
------------------------------------------------------------
---------------------------------------------------HDLDVMNPM
HVLK---EEE-E--DKRVFRG---------------------------------------
------------------------------------------------------------
------------------------------------------------------------
------------------------------------------------------
>PhaVul|Phvul.005G000700.1|PACid:27149463
------------------------------------------------------------
----------------------------------MEGRQ---------------------
------------------------------------------------------------
------------------------------------------------------------
-------------------------------------------------------RNY--
------------------------------------------------------------
------------------------------------------------------------
----------------------------------GGGSA---------------------
------------------------------------------------------------
------------------------------------------------------------
------------------------------------------------------------
------------------------------------------------------------
------------------------------------------------------------
------------------------------------------------------------
------------------------------------------------------------
-------------------------PAERESKHFLKII--LPSAIHA-TQM---------
------------------------------------------------------------
------------------------------------------------------------
---------RIPEEFIKRFG-DELSTVATITVPDGRVWKMRLKK-------CG--KDVFF
SSK-WREFVNYYSLGYGSHLIFRYVGNSKFCVLIFDITAAEICY----PPQTRGT----N
-E-----------------------------------------------------PNSEN
------------------------------------------------------------
------------------------------------------------------------
------------------------------------------------------------
------------------------------------------------------------
------------------------------------WKR------SKF------------
------------------------------------------------------------
-------------------------------------EDQQQHQELVVG-----------
-------------------------NGVETTDED-YVNLIRPSQTKGRKKKCYYSHGKQL
KSG--CSENHSSWEITKDVATASDRLIAKNPF----VTCTI-KSSRL-------------
-----------------------------YVSSEFAGKYLK------P-GVGTMLQ----
NSNG-EQWEVSCS----CHSRS--------RAMIIS-KGWAKFVRDNDLSEGDLCVLE--
-LIK---RDP-IVLKFTVRGEAQY---------------------------------YDV
DV----------------------------------------------------------
------------------------------------------------------------
------------------------------------------------------
>GosRai|Gorai.012G150900.1|PACid:26828903
------------------------------------------------------MFMCYD
VYMHLN----------------------------HS------------------------
------------------------------------------------------------
------------------------------------------------------------
------------------------------------------------------------
------------------------------------------------------------
------------------------------------------------------------
------------------------------------------------------------
------------------------------------------------------------
------------------------------------------------------------
------------------------------------------------------------
------------------------------------------------------------
------------------------------------------------------------
------------------------------------------------------------
------------------------------------------------------------
------------------------------SPDF---I--ICQITKP-NLIW--------
------------------------------------------------------------
------------------------------------------------------------
------VLQRIPDNFVKKFG-DELSVAAALTVPDGHVWRVGIRK-------AD--KKVWF
HEG-WQEFVERYYIRAGYLLVFRYEGNSCFCVSIFSLYNSEINY----QTNAFVG----T
-Q-------------------------------YY-------HRKPYPFEEL---ED-DE
--------------------CIS-------------------------------------
---------------------------PALQNLFSR--SKVN---NCMNWSGEINFRALK
GMN------------------------------------------------------SQS
-FR---------------------------------------------------------
---------------------GAV-LSKPN---KPGRKK------QKF------------
----------------------D--------------------------------H----
-------------------------------------AEPDSSVGREY------------
-----------------------------------DVYT---------NFRLYESASARK
RTV--TT------EERERAINTAKSFEPMNPF----CRVVL-RPSYL-----YRGCIM--
-----------------------------YLPSCFAEKYLS------GVSGFIKLQ----
LPDG-RQWPVRCR----YRG----------GKAKFS-QGWYEFTLENNLGEGDVCIFE--
-LLR---SRE-FVLKVTVFRVRES-APVSMKC------R---------------------
---------PELNQLTYSE-----------------------HTLPDD------------
------------------------------------------------------------
------------------------VKPIRVD------------------KSMPF
>PhaVul|Phvul.003G011300.1|PACid:27142118
------------------------------------------------------------
----------------------------------MA------------------------
------------------------------------------------------------
------------------------------------------------------------
------------------------------------------------------------
------------------------------------------------------------
------------------------------------------------------------
------------------------------------------------------------
------------------------------------------------------------
------------------------------------------------------------
------------------------------------------------------------
------------------------------------------------------------
------------------------------------------------------------
------------------------------------------------------------
------------------------------------------------------------
------------------------------RPCFHKLV--LSTTIQS-RQL---------
------------------------------------------------------------
------------------------------------------------------------
---------RIPDTFLRKYG-TQLSTIATLTVPDGSIWRIGLKK-------AD--NKIWF
VDG-WQDFVQRYSVGVGYFLVFMYEGNSSFIVHIFNLSTAELNY----QSAIRNH----I
-E-------------------------------GPCY-----ANYNHIFEEM---ED-VD
--------------------SIDLS-DLSPAY-----LASGAMQNKGFAGSGDQLT----
-------------PGKSH--------TPALQNLFNG-GSKL----NRVNWGDGGSAYSSK
AANSQ---------------------------------------------------GTQS
-TRDIG-VQFNAVEFKRSTEELKLR-----------------------------------
-------------------Y--SN-EESVN---KTAKKK------RKS------------
----------------------E--------------------------------S----
-------------------------------------QGEEPSGENEE------------
-----------------------------------EAEM---------RYRFYESASARK
RTV--TA------EERERAINASKAFEPTNPF----CRVVL-RPSYL-----YRGCIM--
-----------------------------YLPSCFAEKNLN------GVSGFIKLQ----
LSNG-RQWSVRCL----YRG----------GRAKLS-QGWFEFTVENNLGEGDVCVFE--
-LLR---TKE-VELQVTVFRVTED-AGLLHTPLAVQQQS---------------QNMSHT
KLLNP----HLQHRVSST------------------------------------------
------------------------------------------------------------
------------------------VKLIRN------------------------
>PopTri|Potri.004G146900.1|PACid:26989544
MEYEGKAT---SHDTHLPSVGKCTLGSCQSTHCCCHSTNTQCCVRKGADLKSKKLIFQSD
LYHYVNCLPHS-------LPHSIPVLPYPKSQIKMP------------------------
------------------------------------------------------------
------------------------------------------------------------
------------------------------------------------------------
------------------------------------------------------------
------------------------------------------------------------
------------------------------------------------------------
------------------------------------------------------------
------------------------------------------------------------
------------------------------------------------------------
------------------------------------------------------------
------------------------------------------------------------
------------------------------------------------------------
------------------------------------------------------------
------------------------------RPFFQKLI--LPGTIRE-KRL---------
------------------------------------------------------------
------------------------------------------------------------
---------RIPDNFVKKFG-HDLLGFARLIVPGGHVSRIGLIK-------AD--EKLWF
HDG-WQQFVERFAIHIGYFLIFQYEGNAIFNVHIFNLPTSEINY----HSNSLSG----K
-I-------------------------------Y------------LAFEEL---ED-DD
--------------------SAASS-GIPTT----------------------QLI----
-------------VNKSY-------NPPALQNLLSG--SKLN---NCLNWGGEENMHLTK
SANVSQV-------------------------------------------------ANES
-ARNVF-AQYN--EHKNSQEEVKLY-----------------------------------
-------------------SPDGE-TPKLK---KRGRKR------LKV------------
----------------------D--------------------------------P----
-------------------------------------NEQQLSSPNED------------
-----------------------------------DGEM---------SFRFYESASARK
RTV--TA------EERERAMNAAKAYAPDNPY----CRVVL-RPSYL-----YRGCIM--
-----------------------------YLPSGFAEKNLN------GLSGFMKLQ----
LPDG-KQWPVRCL----YRG----------GRAKFS-QGWYEFTLENNLGEGDVCVFE--
-LLK---SRD-VVLKVTVFRVLED-GGLMNHP----------------------------
------------------------------------------------------------
------------------------------------------------------------
------------------------------------------------------
>MedTru|Medtr3g005420.1|PACid:23009735
------------------------------------------------------------
----------------------------------MQPH----------------------
------------------------------------------------------------
------------------------------------------------------------
------------------------------------------------------RRRC--
------------------------------------------------------------
------------------------------------------------------------
---------------------------------GRSPAP---------------------
EKASKHFM-----------------------------KAILPP-----------------
-----PDHTKEI------------------------------------------------
------------------------------------------------------------
---------------------------------------RIPNEFIKRFGNELKNVATIT
VPDGRHEWEMGLKKCGEHVFLSNNWQQFAEYYCIYYGCYLDFNYQGNSKFNVVIYDTTSV
EISYSFKTPSTNGDQRIKGPNSASKRENCAASEFNPKNPYFYSKSNRGFYAYVPSIFAEK
YLTLKVPFKLQNSQGKQWEVYCVLHNKGNSQMRITGGFGKFARENNLLEGVTYVFELIKR
KPVVVLQVTAICTPPQGRSVQSMTEKEVRESKHFKKAI--LPSPIHD-KEI---------
------------------------------------------------------------
------------------------------------------------------------
---------RIPEDFITMFG-NELEKVATVTVPDGRDWKMRLKK-------RG--NDIFF
SNE-WEEFAKYYSLGYGCYLSFKYEGNSKFSVIIFDVTYVEICY----PLKTPSV----N
GE-----------------------------------------------------PN-TK
------------------------------------------------------------
------------------------------------------------------------
------------------------------------------------------------
------------------------------------------------------------
--------------------------------CASPTKR------SKV------------
------------------------------------------------------------
-------------------------------------ETSE-------------------
------------------------------------------------------CHGKKA
KSV--SK------HASTRAEVAANEFKPKNPY----FCSIIAKQNYT-------------
-----------------------------YIPRDFAEKYLK------P-KVPTKLQ----
NSDG-KQWEVFCV----PNTVGS-------SSMRIV-KGFSNFVTDNNLSHRDYCVYE--
-LIK---KKP-VVLEVTMFRAVDY---------------------------------LD-
------------------------------------------------------------
------------------------------------------------------------
------------------------------------------------------
>TheHal|Thhalv10021075m|PACid:20182250
------------------------------------------------------------
----------------------------------MP------------------------
------------------------------------------------------------
------------------------------------------------------------
------------------------------------------------------------
------------------------------------------------------------
------------------------------------------------------------
------------------------------------------------------------
------------------------------------------------------------
------------------------------------------------------------
------------------------------------------------------------
------------------------------------------------------------
------------------------------------------------------------
------------------------------------------------------------
------------------------------------------------------------
------------------------------RPFFHKLI--FSSTIQE-KRL---------
------------------------------------------------------------
------------------------------------------------------------
---------RVPDKFVSKFK-DELSVAVALTVPDGHVWRVGLRK-------AE--NKIWF
QDG-WQEFVDRYSIRIGYLLIFRYEGNSAFSVYIFNLSHSEINY----HSTGLMD----S
-A-------------------------------HNHF------KRARLFEDL---ED-ED
--------------------AEVIY-P-SSVYP-S--PLPDS-----------TVP----
-------------ANKGY-------SGSAIQSLFTG-PVKAE---EA-------------
------------------------------------------------------------
------------------------------------------------------------
-------------------TP--T-PKVPK---KRGRKK------KNA------------
----------------------D--------------------------------P----
-------------------------------------EEINSSAPRDD------------
-----------------------------------DPEN---------RSKFYESASARK
RTV--TA------EERERAINAAKTFEPTNPF----FRVVL-RPSYL-----YRGCIM--
-----------------------------YLPSGFAEKYLS------GISGFIKVQ----
LAE--KQWPVRCL----YKA----------GRAKFS-QGWYEFTLENNLGEGDVCVFE--
-LLR---TRD-FVLKVTAFRVNEY-V----------------------------------
------------------------------------------------------------
------------------------------------------------------------
------------------------------------------------------
>MedTru|Medtr3g005480.1|PACid:23011162
------------------------------------------------------------
----------------------------------MQAR----------------------
------------------------------------------------------------
------------------------------------------------------------
------------------------------------------------------RRSS--
------------------------------------------------------------
------------------------------------------------------------
---------------------------------VRPPVA---------------------
------------------------------------------------------------
------------------------------------------------------------
------------------------------------------------------------
------------------------------------------------------------
------------------------------------------------------------
------------------------------------------------------------
------------------------------------------------------------
---------------------------EKDSKHFMKAI--LPSAIHD-TKL---------
------------------------------------------------------------
------------------------------------------------------------
---------RIPDEFIKRFG-NELKNVATITVPDGCDWEMKLKK-------CG--NDVYF
CNK-WQQFAEYYSIGYGSFLCFKYEGDSKFSVFIFDATSIEICY----PFKTQST----N
GE-----------------------------------------------------TK-TK
------------------------------------------------------------
------------------------------------------------------------
------------------------------------------------------------
------------------------------------------------------------
--------------------------------FHSPRKR------SKV------------
------------------------------------------------------------
-------------------------------------ETSD-------------------
------------------------------------------------------------
------N------HASKRAEEAAKEFNPKNPY----FCSKILKGNYV-------------
-----------------------------YVNADFASKHLN------P-NVPIKLQ----
NSHG-KQWEVSCA----MHDAKSSS-----TAMIIS-RGFPIFLRGNNLSHGDYCVFE--
-LIN---KTP-DVLKVTMFRVIDY---------------------------------YV-
------------------------------------------------------------
------------------------------------------------------------
------------------------------------------------------
>TheCac|Thecc1EG006971t2|PACid:27463716
------------------------------------------------------------
----------------------------------MP------------------------
------------------------------------------------------------
------------------------------------------------------------
------------------------------------------------------------
------------------------------------------------------------
------------------------------------------------------------
------------------------------------------------------------
------------------------------------------------------------
------------------------------------------------------------
------------------------------------------------------------
------------------------------------------------------------
------------------------------------------------------------
------------------------------------------------------------
------------------------------------------------------------
------------------------------RPFFHKLI--LSSTLQD-KKL---------
------------------------------------------------------------
------------------------------------------------------------
---------RIPDNFVKKFR-DELSVAAALTVPDGHVWRVGIKK-------AD--NKVWF
QEG-WQEFVERYYIRVGYFLIFRYEGNSAFSVSIFNLINSEINY----QSNPLIG----S
-Q-------------------------------YN-------HGKQYPFEEL---ED-DE
--------------------CIS-------------------------------------
---------------------------PALQNLFGG--TKLN---NCINWTGEVNLHTSK
GVN------------------------------------------------------NQP
-IR------------------VKLH-----------------------------------
-------------------SSGAE-LPKPK---KPGRKK------RKF------------
----------------------D--------------------------------P----
-------------------------------------NEQDSSVGHED------------
-----------------------------------EVEM---------RFRFYESASARK
RTV--TA------EERERAINAAKAFEPTNPF----CRVVL-RPSYL-----YRGCIM--
-----------------------------YLPSCFAEKHLS------GVSGFIKLQ----
LPDG-KQWPVRCL----YRG----------GRAKFS-QGWYEFTLENNLGEGDVCVFE--
-LLR---SRE-FVLKVTVFRVLES-TGLMNRPQ---------------------------
------------------------------------------------------------
------------------------------------------------------------
------------------------------------------------------
>CitSin|orange1.1g042100m|PACid:18105218
MAPANFSGLFSSQN------------SSKTAHP-----------------NFQGCFHSGT
PAKLLLKTSRSYFDSRTTAQQTL------ELSIPISPSS---------------------
------------------------------------------------------------
------------------------------------------------------------
------------------------------------------------------------
------------------------------------------------------------
------------------------------------------------------------
------------------------------------------------------------
------------------------------------------------------------
------------------------------------------------------------
------------------------------------------------------------
------------------------------------------------------------
------------------------------------------------------------
------------------------------------------------------------
------------------------------------------------------------
---------------------------LEIPPRFVKVV--LPSTLRD-QKM---------
------------------------------------------------------------
------------------------------------------------------------
---------RIPNKIVRKIG-NELSDVAHITIPNGYVWQVKLKK-------EG--RKVRS
DYG-WQDFVEAYSISVGSLVLFEYESNSTFQAHIYDETACEINY----PSSNEES----H
-T----------------------------------------SG----------------
------------------------------------------------------------
------------------------------------------------------------
------------------------------------------------------------
------------------------------------------------------------
------------------------------------------------------------
------------------------------------------------------------
------------------------------------------------------------
------------------------------------------------------------
-------------EESHP------------------------------------------
------------------------------------------------------------
------------------------------------------------------------
------------------------------------------------------------
------------------------------------------------------------
------------------------------------------------------------
------------------------------------------------------
>CitSin|orange1.1g021378m|PACid:18098223
------------------------------------------------------------
----------------------------------MSSSA---------------------
------------------------------------------------------------
------------------------------------------------------------
------------------------------------------------------------
------------------------------------------------------------
------------------------------------------------------------
------------------------------------------------------------
------------------------------------------------------------
------------------------------------------------------------
------------------------------------------------------------
------------------------------------------------------------
------------------------------------------------------------
------------------------------------------------------------
------------------------------------------------------------
---------------------------AETSSMFYSMI--LPSTIHN-KML---------
------------------------------------------------------------
------------------------------------------------------------
---------RIPLKFVGQFG-DELSSIAKLAVPDGRVWQVGLTK-------FG--RKIWF
DQG-WQNFVESQSISAGYFLLFKYEKNSIFRVLIFDMTACEIDY----PYEDDMA-----
--------------------------------------------------------C-EM
--------------------CVEI------------------------------------
-----------------------------SEEQFK----HEA------------------
--------------------------------------------------------ELLS
-RK------------RKMEDGLERD-----------------------------------
-------------------EPNA----EP-------------------------------
------------------------------------------------------------
----------------------------------------DLLVSL--------------
----------------------------------RKSGI---------------YITEKY
KEL-YST------EELERAVYIARAFKATNPKPNPLFMIIW-KAND------KPCREV--
-----------------------------YAPARFAYQYVD------EDSKSVEVQ----
APSG-RKWSLGIH----WRAT---------GGFFLA-KGWAGVSDYVHLTEGDICIFE--
-LVR---HRD-VVFKLHVFHQCSK-ITSWREK------------------------FSLV
SII---------------------------------------------------------
------------------------------------------------------------
------------------------------------------------------
>TheHal|Thhalv10012062m|PACid:20185054
------------------------------------------------------------
------------------------------------------------------------
------------------------------------------------------------
------------------------------------------------------------
------------------------------------------------------------
------------------------------------------------------------
------------------------------------------------------------
------------------------------------------------------------
------------------------------------------------------------
------------------------------------------------------------
------------------------------------------------------------
------------------------------------------------------------
------------------------------------------------------------
------------------------------------------------------------
------------------------------------------------------------
------------------------------------------------------------
------------------------------------------------------------
------------------------------------------------------------
------------------------------------------------------------
-----------------------------------------------------MD----S
-A-------------------------------HNQL-----NKRARLFGDL---EN-KD
--------------------AKVIY-P----------PIPAS-----------TAP----
-------------LNKGS------DGSTATQSLFAE--SKPE---E--------------
------------------------------------------------------------
------------------------------------------------------------
-----------------------T-PKVLK---KRGRKK------KNP------------
----------------------N--------------------------------P----
-------------------------------------EEMNSSTPGGD------------
-----------------------------------DSEN---------RSKFYESASARK
RTV--TA------EERERAINAAKTFEPTNPF----FRVVL-RPSYL-----YRGCIM--
-----------------------------YLPSGFAEKYLS------GISGFIKLQ----
LGE--KQWPVRCL----YKA----------GRAKFS-QGWYEFTLENNIGEGDVCVFE--
-LLK---TRD-FVLKVTAFRVNQY-V----------------------------------
------------------------------------------------------------
------------------------------------------------------------
------------------------------------------------------
>GosRai|Gorai.005G240900.1|PACid:26803293
------------------------------------------------------------
----------------------------------MP------------------------
------------------------------------------------------------
------------------------------------------------------------
------------------------------------------------------------
------------------------------------------------------------
------------------------------------------------------------
------------------------------------------------------------
------------------------------------------------------------
------------------------------------------------------------
------------------------------------------------------------
------------------------------------------------------------
------------------------------------------------------------
------------------------------------------------------------
------------------------------------------------------------
------------------------------RPFFHKLI--LSTTLQD-KKL---------
------------------------------------------------------------
------------------------------------------------------------
---------RIPDNFIKKFR-DELSVAAALTVPDGHVWRVGIKK-------VD--NKAWF
KEG-WQEFVERYYIRVGYFLIFRYEGNSAFSVSIFDLYNSEINY----QTNALVG----T
-Q-------------------------------YN-------LGRQYPFEEL---ED-DE
--------------------CVS-------------------------------------
---------------------------PAMPNLFGR--SKL----NCINWSGEVNHHAPK
GVN------------------------------------------------------NQP
-IR------------------VKLH-----------------------------------
-------------------SSGAE-LPKLK---KPGRKK------QKF------------
----------------------Q--------------------------------P----
-------------------------------------SEEDSSLGHED------------
-----------------------------------DMEM---------RNRFYESASARK
RIV--TA------EERERAINAAKAFEPTNPF----CRVVL-RPSYL-----YRGCIM--
-----------------------------YLPSCFAEQHLS------GVSGFIKLQ----
LPDG-RQWPVRCL----YRG----------GRAKFS-QGWYEFTLENNLGEGDVCVFE--
-LLR---SRE-FVLKVTVFRVMES-AGLMDRSQ---------------------------
------------------------------------------------------------
------------------------------------------------------------
------------------------------------------------------
>LinUsi|Lus10017970|PACid:23147863
------------------------------------------------------------
----------------------------------MG------------------------
------------------------------------------------------------
------------------------------------------------------------
------------------------------------------------------------
------------------------------------------------------------
------------------------------------------------------------
------------------------------------------------------------
------------------------------------------------------------
------------------------------------------------------------
------------------------------------------------------------
------------------------------------------------------------
------------------------------------------------------------
------------------------------------------------------------
------------------------------------------------------------
------------------------------SRNFFKII--LQSSIDE-NKL---------
------------------------------------------------------------
------------------------------------------------------------
---------HLPKKFLKKHG-NELGRKVLFKVPDGKTWEIMVQK-------TC-DGVTWF
SQG-WSAFAARYSICYAYLLVFKYKGDSCFHVRIYTPNACEIVY----PAGDDHR-----
------------------------------------------PPNVAVRNEVG--EGSGS
------------------------------------------------------------
------------------------------------------------------------
------------------------------------------------------------
------------------------------------------------------------
----------------------G----------------------FRI------------
------------------------------------------------------------
------------------------------------------------------------
-----------------------------------ETIV--------A------TSFKQI
RNK--AT------GSEKRTINIAMELSLKNPS----WTLVI-KPYNF------ILPVG--
-----------------------------YVPGKFANAHLGP-----ECSYMIVFD----
SRGS-KEWVIRLN----RRER---------GGLNLG-LGWGDFRAENDLKPGDVCLFE--
-LVN---PGE-FFMKSHIFRVSDH------------------------------------
------------------------------------------------------------
------------------------------------------------------------
------------------------------------------------------
>PopTri|Potri.009G108500.1|PACid:26988015
------------------------------------------------------------
----------------------------------MP------------------------
------------------------------------------------------------
------------------------------------------------------------
------------------------------------------------------------
------------------------------------------------------------
------------------------------------------------------------
------------------------------------------------------------
------------------------------------------------------------
------------------------------------------------------------
------------------------------------------------------------
------------------------------------------------------------
------------------------------------------------------------
------------------------------------------------------------
------------------------------------------------------------
------------------------------RPFFQKLI--LSSTIRE-KRL---------
------------------------------------------------------------
------------------------------------------------------------
---------RIPDNFVKKFG-HDISSFVRLIVPGGHVSRIGLIK-------AD--DKLWF
HDG-WQQFVERFAIHVGYFLIFRYEGNAIFNVHIFNLPTSEINY----HSNSLSG----K
-R-------------------------------Y------------LAFEEL---DN-DE
--------------------NAENS-GIPPP----------------------QLI----
-------------VNKSY-------NPPSLQNLFSG--SKLN---NCINWSGEDTMRLTK
GSNISQV-------------------------------------------------ANES
-ARNVG-AHYN--ELYNSQDEVKLY-----------------------------------
-------------------SPDGE-TPKPK---KRGRKR------LKA------------
----------------------D--------------------------------P----
-------------------------------------NEQQLSSPHDD------------
-----------------------------------DSEM---------RFRFYESASARK
RTV--TA------EERERAMNAAKAYAPDNPY----CRVVL-RPSYL-----YRGCIM--
-----------------------------YLPSGFAEKNLN------GVSGFIILQ----
LPDG-KQWPVRCL----YRG----------GRAKFS-QGWYEFTLENNLGEGDVCIFE--
-LLK---SRD-VVLKVTLFRVLED-GGLMNHP----------------------------
------------------------------------------------------------
------------------------------------------------------------
------------------------------------------------------
>CitSin|orange1.1g018886m|PACid:18096033
------------------------------------------------------------
------------------------------------------------------------
------------------------------------------------------------
------------------------------------------------------------
------------------------------------------------------------
------------------------------------------------------------
------------------------------------------------------------
------------------------------------MPS---------------------
------------------------------------------------------------
------------------------------------------------------------
------------------------------------------------------------
------------------------------------------------------------
------------------------------------------------------------
------------------------------------------------------------
------------------------------------------------------------
-------------------------SMKKTYPHFIDVI--LDSTIED-KKM---------
------------------------------------------------------------
------------------------------------------------------------
---------KIPQNFVGRFG-DELSNVATLTNPEGYVMRVGITR-------KD--GNIWF
DGG-WNEFVEDHSIDVGYFVLFQYRKNSKFRVFIYNTTTCEIQY----PSRNTFPPPRQN
-QATF-------------------------DGSKSKNGC-EMRGKTYRMEEVKVKEESDN
VN----------------DSMQDVI-GTCNSE----------------------------
-----------------------------------------------------GSVHAKI
HLSET---------------------------------------------------QCSS
-VQETD-LKIDSTKF---------------------------------------------
---------------------------------KKAKHN--LKDELRA------------
----------------------D-------------------------------------
-----------------------------------SVDRVKLFALLE-------------
-----------------------------------DMDIHIC-----------------E
SRM--TL------EERQEAINVARLLKPEKPS----FLVFL-RASNM------QLNYV--
-----------------------------YVPTSFARKYLN------G-EECVTVQ----
DSDG-RKLAVKVK----QSR----------RKYLLT--RWGKFFKKTNVKEGDILFFE--
-MIQ---MKK-ILLKVSVFHA---------------------------------------
------------------------------------------------------------
------------------------------------------------------------
------------------------------------------------------
>MedTru|Medtr3g005460.1|PACid:23009421
------------------------------------------------------------
----------------------------------MKPRP---------------------
------------------------------------------------------------
------------------------------------------------------------
------------------------------------------------------RRRV--
------------------------------------------------------------
------------------------------------------------------------
--------------------------------PSTSPAA-------------------AA
EKDSKHFM-----------------------------KAILPP-----------------
-----PDHTKEI------------------------------------------------
------------------------------------------------------------
---------------------------------------RIPDEFITRFGNELDNVATIT
VPDAL-EWDMELKKCGGQIFFCNNWQQFAEYYSIYYGCYLDFKYEGNSKFNVVIYDTTSV
EISYPFQTRRTNGEANINCPSSASERSKDAANGINPKNTSFCSKVQNN-YAYVPGEFAKE
HLKPNVPFMLQNSQKKQWEVSGALDRPGKPAMRITIGIRRFLRENKLLDGVICRFKLIKK
KPVVVIQVTA----------SHMAEKEVRESIHFKKAI--LPSPIYD-KEI---------
------------------------------------------------------------
------------------------------------------------------------
---------RIPENFITMFG-NELENVATVTVPDGCDWEMDLKK-------CG--EDVYF
CNKEWQQFAEYYSLRYGCFLSFRYEGNSNFSVIIFDATSVEICY----PLKTPST----S
GE-----------------------------------------------------TN-TE
------------------------------------------------------------
------------------------------------------------------------
------------------------------------------------------------
------------------------------------------------------------
--------------------------------CPRPMKR------SKV------------
------------------------------------------------------------
-------------------------------------ETSE-------------------
------------------------------------------------------SPGKKV
KSM--SN------YAYKRAEDAANAFNPKNPH----FRSKITKGRHAVRISLYSFWFK--
-----------------------------YVPSIFASEYLK------P-NAPIKLL----
NSHR-EEWKVFGI----EHNARSSTRKAKSPAMQIT-QGFSQFIRENDLSYGDCCVYE--
-LIE---ENP-PVLEVTMFCVVDY---------------------------------WD-
------------------------------------------------------------
------------------------------------------------------------
------------------------------------------------------
>CitSin|orange1.1g042153m|PACid:18096042
------------------------------------------------------------
------------------------------------------------------------
------------------------------------------------------------
------------------------------------------------------------
------------------------------------------------------------
------------------------------------------------------------
------------------------------------------------------------
------------------------------------------------------------
------------------------------------------------------------
------------------------------------------------------------
------------------------------------------------------------
------------------------------------------------------------
------------------------------------------------------------
------------------------------------------------------------
------------------------------------------------------------
------------------------------------------------------------
------------------------------------------------------------
------------------------------------------------------------
---------RIPKNFVKNFG-CELSKAATLIDPNGRISEVRIRK-------NG--KTIWF
HHG-WYDFIKYYSISAGYLVVFKYVKNSTFHVLIFDMTACEINY----PSKS--------
------------------------------------------------------------
------------------------------------------------------------
------------------------------------------------------------
------------------------------------------------------------
------------------------------------------------------------
---------------------------------EESKNEEFV---EKEEP----------
--Y------------------ED-------------------------------------
-------------------------------------NECDLQDFLE-------------
-----------------------------------EMGI---------------CIARKH
RIV--TT------EQSKRAVKFVESLELKNPS----FMVIL-QQSDI------NHHRV--
-----------------------------YVPVKFAKEFFC------RDTKSIKIL----
VSNE-NEKPHQIN----WIQK---------GGFVFT---MVRIMKSKKLKEGDICIFE--
-LIR---KNK-FLLKLYVLKGK--------------------------------------
------------------------------------------------------------
------------------------------------------------------------
------------------------------------------------------
>LinUsi|Lus10010759|PACid:23148705
------------------------------------------------------------
----------------------------------MASLH---------------------
------------------------------------------------------------
------------------------------------------------------------
-------------------------------------------------VPKTRSR----
------------------------------------------------------------
------------------------------------------------------------
-------------------------------------SS---------------------
------------------------------------------------------------
------------------------------------------------------------
------------------------------------------------------------
------------------------------------------------------------
------------------------------------------------------------
------------------------------------------------------------
------------------------------------------------------------
-------------------------IRKLPHTSFFRII--LPYILQL-NKL---------
------------------------------------------------------------
------------------------------------------------------------
---------KLPLKFVRRYG-SELSSTAKLCLPNGHEWNVGVEKNMKGDGNKK--DEIWL
SEG-WGEFMEHHSISKGFILVFKYRGYSVFDVEIFDLTTCSISY----PPPPAAE----S
-T--------------------------------------GFSNIVVISDDED--EE-DD
-----------KFGGG--------------------------------------------
------------------------------------------------------------
------------------------------------------------------------
------------------------------------------------------------
------------------------------------------------------------
----------------------D-------------------------------------
----------------------------------------EMEKTLERL-----------
----------------------------------KSSGVVTDH-----------WLKARI
RKM--HM------KSKKGIEDAIVASNPTYPN----FIIVL-SSNQI-----RCKSRP--
-----------------------------VIPILFAREHILKGGNGGTTSTTVVLQMGEG
AAAS-KQWIVELV----KRR----------RRVNFGPAGWRQFNDDNNLREGDVCLFH--
-LVS---PVD-LVFNVSIFPTSH-------------------------------------
------------------------------------------------------------
------------------------------------------------------------
------------------------------------------------------
>MedTru|Medtr4g068320.1|PACid:23048212
------------------------------------------------------------
----------------------------------MP------------------------
------------------------------------------------------------
------------------------------------------------------------
------------------------------------------------------------
------------------------------------------------------------
------------------------------------------------------------
------------------------------------------------------------
------------------------------------------------------------
------------------------------------------------------------
------------------------------------------------------------
------------------------------------------------------------
------------------------------------------------------------
------------------------------------------------------------
------------------------------------------------------------
------------------------------SPSFHKLV--LPSTLQA-KQL---------
------------------------------------------------------------
------------------------------------------------------------
---------RLPDDFMRKYG-GDISPTVTLTVPDGSVWRVIMKK-------VD--NKFWF
LDG-WNEFVQNYSISTGYLLVFKYEGKSHFTVNIFSLPTSEINY----QSPAQRS----N
-E-------------------------------ASLF-----GKRLTIFEEM---ED-ED
--------------------SVEIM-ESSPTK-----LTPSLLQNKAVSGSADKLT----
-------------PGKSR-------PPPALQNLFNG--SKL----NSINWGEGGNT-PSR
NDNSV---------------------------------------------------DNQL
-TRDIG-LQFNVVEFKKSNEELKLR-----------------------------------
-------------------A--AT-DEKVK---KTAVKK------RKS------------
------------------------------------------------------------
-------------------------------------DVQEPPSEHED------------
-----------------------------------EVEM---------RNRFYESASARK
RTA--TA------EEREKAINAAKTFEPSNPF----CRVVL-RPSYL-----YRGCIM--
-----------------------------YLPSCFAEKNLN------GVSGIIKLQ----
ISDG-RQWPVRCL----YRG----------GRAKLS-QGWFEFSLENNLGEGDVCVFE--
-LVA---TKE-VVLQVTVFRITED-EGPLSPQPLQQNQH-----------------VNPV
KLVNV----PFQHHLAST------------------------------------------
------------------------------------------------------------
-------------------------KLIRN------------------------
>BraRap|Bra022374|PACid:22685696
------------------------------------------------------------
----------------------------------MVTTR---------------------
------------------------------------------------------------
-----------QKKAGVT------------------------------------------
--------------------------------------------------TASHRR----
------------------------------------------------------------
------------------------------------------------------------
------------------------------------PPS---------------------
------------------------------------------------------------
------------------------------------------------------------
------------------------------------------------------------
------------------------------------------------------------
------------------------------------------------------------
------------------------------------------------------------
------------------------------------------------------------
-------------------------EPDSSVKKFWNVV--LPSTMKR-NMM---------
------------------------------------------------------------
------------------------------------------------------------
---------MIPPKFVNLQG-STLSEFVTVETPVGFRRSIKLKR-------IG--EEIWL
HGG-WSEFAEAHSISEGHFLFFDYKGNSTFSVMIFHVSACEIDY----PLDEVHISDSDS
-D-----------------------------------------------------SD-DD
-----------------------VM-D---------------------------------
----------------------------VTDEGFH-------------------------
--------------------------------------------------------GTQA
-TRR--------------------------------------------------------
------------------------------------------------------------
----------------------N-------------------------------------
------------------------------------------------------------
-----------------------------------DQSV---------------------
-----NG---GGTEHNR----------TKRSR-DDEFDKIL-------------------
------------------------------------------------------------
---------------------------------------------------NDLDGIK--
-LLE---EEE-D--GKRVFRGQQF------------------------------------
------------------------------------------------------------
------------------------------------------------------------
------------------------------F-----------------------
>BraRap|Bra014191|PACid:22721776
------------------------------------------------------------
----------------------------------MNTTR---------------------
------------------------------------------------------------
-----------RASARIT------------------------------------------
------------------------------------------------S-AASQRR----
------------------------------------------------------------
------------------------------------------------------------
------------------------------------QKP---------------------
------------------------------------------------------------
------------------------------------------------------------
------------------------------------------------------------
------------------------------------------------------------
------------------------------------------------------------
------------------------------------------------------------
------------------------------------------------------------
-------------------------EPEPAVKKFIKVI--LPSTIKE-KMM---------
------------------------------------------------------------
------------------------------------------------------------
---------KIPARFVRL-G-PKLTDTVTIQTPVGFKRSIGIKR-------TG--NEVWV
DNG-CSEFAEAHSISEGHFLYFCSEGNSSFRVMIFDVSASEIDY----PMDKVHV----I
-E-----------------------------------------------------SD-DD
-------------------EVMEVM-D---------------------------------
---------------------------TDDGEGFT-------------------------
--------------------------------------------------------RVDS
-SDN--------------------------------------------------------
------------------------------------------------------------
----------------------D-------------------------------------
------------------------------------------------------------
-----------------------------------SSDE---------------------
-----EA---IDLEKLL----------KKKPRVNVKFETIN-------------------
------------------------------------------------------------
--------------------------------------------------IGNVSRLK--
-------------LKSCGFFSFFS----------------------C-------------
------------------------------------------------------------
------------------------------------------------------------
-----------------------------------------------------V
>AraLyr|314370|PACid:16050928
------------------------------------------------------------
----------------------------------MHTNR---------------------
------------------------------------------------------------
-----------RSSGRIT------------------------------------------
------------------------------------------------S-AATQRR----
------------------------------------------------------------
------------------------------------------------------------
------------------------------------LKP---------------------
------------------------------------------------------------
------------------------------------------------------------
------------------------------------------------------------
------------------------------------------------------------
------------------------------------------------------------
------------------------------------------------------------
------------------------------------------------------------
-------------------------EPEPTVKKFIKVI--LLKTIKE-KMM---------
------------------------------------------------------------
------------------------------------------------------------
---------KVPARFVRF-G-PKLTDNVTLETPVGFKCSIRIRR-------IG--DEVWF
EKG-WSEFAEAHFLSDGHFLFFHYKGDSCFRVVIFDVSASEIDY----PLDKVYV----I
-E-----------------------------------------------------SDADD
--------------------------D---------------------------------
----------------------------DKEEGLP-------------------------
--------------------------------------------------------DLKL
------------------------------------------------------------
------------------------------------------------------------
------------------------------------------------------------
------------------------------------------------------------
------------------------------------------------------------
---------------------------KKKPRVNIKSYNTW-------------------
------------------------------------------------------------
------------------------------------------------------------
------------------------------------------------------------
------------------------------------------------------------
------------------------------------------------------------
------------------------------------------------------
>TheHal|Thhalv10011760m|PACid:20184627
------------------------------------------------------------
----------------------------------MKTSR---------------------
------------------------------------------------------------
-----------RSSVRST------------------------------------------
------------------------------------------------S-AAYQRR----
------------------------------------------------------------
------------------------------------------------------------
------------------------------------LEP---------------------
------------------------------------------------------------
------------------------------------------------------------
------------------------------------------------------------
------------------------------------------------------------
------------------------------------------------------------
------------------------------------------------------------
------------------------------------------------------------
-------------------------EPKPALDRFMKII--LHSTIKE-KMM---------
------------------------------------------------------------
------------------------------------------------------------
---------KIPARFVRL-G-PKLTDTVTIETPAGFKRSIRIKR-------VG--DEVWF
ENG-WSEFAKAHSLSKGHFLYFYYKGNSSFRVVIFDVSALEIDY----PLDKVDV----I
-E-----------------------------------------------------SDDDD
D-----------------DEVMEVM-DLEE------------------------------
-------------------------EEEEEEEGFS-------------------------
--------------------------------------------------------GVES
-SDD--------------------------------------------------------
------------------------------------------------------------
----------------------D-------------------------------------
------------------------------------------------------------
-----------------------------------SC-----------------------
-----SV---IDLEEML----------KKKPRVNIKSEQIT-------------------
------------------------------------------------------------
--------------------------------------------------TDDVEEIDSM
DDIE---EYE-IALTRRKRSS---------------------------------------
------------------------------------------------------------
------------------------------------------------------------
------------------------------------------------------
>AraTha|AT1G49475.1|PACid:19649723
MR----------------------------------------------------------
---------------------------------NMHTNR---------------------
------------------------------------------------------------
-----------RSPGPIT------------------------------------------
------------------------------------------------S-AATQRR----
------------------------------------------------------------
------------------------------------------------------------
------------------------------------LKP---------------------
------------------------------------------------------------
------------------------------------------------------------
------------------------------------------------------------
------------------------------------------------------------
------------------------------------------------------------
------------------------------------------------------------
------------------------------------------------------------
-------------------------EPEPTVKKFIKII--LLSRIIE-KMM---------
------------------------------------------------------------
------------------------------------------------------------
---------KVPARFVRF-G-PKLTDNVTLQTPVGFKRSIRIKR-------IG--DEVWF
EKG-WSEFAEAHSLSDGHFLFFHYEGDSCFRVVIFDVSASEIEY----PLD---------
--------------------------------------------------------DTDD
-------------------NREEVM-D---------------------------------
----------------------------DDEQGFT-------------------------
--------------------------------------------------------GFES
-SDD--------------------------------------------------------
------------------------------------------------------------
----------------------D-------------------------------------
------------------------------------------------------------
-----------------------------------G------------------------
-----EV---VDMDELLK-------KKKKKPRVNIKSENVI-------------------
------------------------------------------------------------
--------------------------------------------------ILD-------
------------------------------------------------------------
------------------------------------------------------------
------------------------------------------------------------
------------------------------------------------------
>CitSin|orange1.1g038266m|PACid:18096040
------------------------------------------------------------
------------------------------------------------------------
------------------------------------------------------------
------------------------------------------------------------
------------------------------------------------------------
------------------------------------------------------------
------------------------------------------------------------
------------------------------------------------------------
------------------------------------------------------------
------------------------------------------------------------
------------------------------------------------------------
------------------------------------------------------------
------------------------------------------------------------
------------------------------------------------------------
------------------------------------------------------------
------------------------------------------------------------
------------------------------------------------------------
------------------------------------------------------------
---------KIPKAFVGRFGYEELSSDATLKTPNGCVWQVGVTK-------DK--GKIWL
DDG-WHHFVKDHSICVAYFLVFKYAKNSTFDVLIFDMTACEIDY----PYHRGQP----N
-K----------------------------------------EEQNSIHDDEM--QC-EN
--------------------STKKL-GFRASC----------------------------
------------------------------KNQMHH---------------SQGSLHYKR
LLNGTA------------------------------------------------------
------------------------------------------------------------
--------------------------------GNFSRPS------SAVQD----------
----------------------D-------------------------------------
-------------------------------HQTEFVDGQALSALLE-------------
-----------------------------------EMGI---------------SISRSC
LSL--EA------EERHRVITAARLFEPRNPS----FMVIV-RGNER------RKAYL--
-----------------------------FIPIKFVNNYLC------EVPKFIKVQ----
------------------------------------------------------------
------------------------------------------------------------
------------------------------------------------------------
------------------------------------------------------------
-----------------------------------------------------A
>RicCom|29851.m002493_repredicted
------------------------------------------------------------
----------------------------------MSKEM---------------------
------------------------------------------------------------
------------------------------------------------------------
------------------------------------------------------------
------------------------------------------------------------
------------------------------------------------------------
--------------------------------GPEEGSN---------------------
------------------------------------------------------------
------------------------------------------------------------
------------------------------------------------------------
------------------------------------------------------------
------------------------------------------------------------
------------------------------------------------------------
------------------------------------------------------------
-------------------------SPARTNCMFYKLI--VASILHD-KKL---------
------------------------------------------------------------
------------------------------------------------------------
---------RIPEKFVKKYR-DELSCIATLTVPNGRIWVVELEK-------VN--KKLWF
CSG-WHEFVEYYSIRVGYFLVFRYEGESNFRVCIFDLTVSEIRY----PGNCVPA----S
SQ-------------------------------VPCH-----DNPCHVAHKKHV-VT-NG
--------------------PTGIL-GSGNPS-----HTTAPSRSMLFDKFVHSKW----
------------TVTGNY-------------------------------EASREMLLSRK
DAYD--------------------------------------------------------
-SQDID-VQLNGSEFITQAGSPVLG-----------------------------------
-------------------EAEGR--------TRSGKLR------TKI------------
-------------------------------------------------------P----
-------------------------------------NGQEQVDKRS-------------
----------------------------------------------PSMKIACEALTRRW
RAV--TP------EEKQRTICAAHTFKPDNPF----FRVIL-RPSY--------------
-----------------------------HIPSSFAQRYLT-------TTGCMTLQ----
VSEG-KQWPVRCV----CRN----------RGAKLS-KGWTEFAWDNNLEEGDVCVFE--
-LIN---MN---VLKVTIFRVLES-AATVNQLPNTIVSEL--------------NK----
------------------------------------------------------------
------------------------------------------------------------
------------------------------------------------------
>FraVes|mrna12617.1-v1.0-hybrid_repredicted
------------------------------------------------------------
----------------------------------MENLL---------------------
------------------------------------------------------------
------------------------------------------------------------
------------------------------------------------------------
------------------------------------------------------------
------------------------------------------------------------
------------------------------------------------------------
------------------------------------------------------------
------------------------------------------------------------
------------------------------------------------------------
------------------------------------------------------------
------------------------------------------------------------
------------------------------------------------------------
------------------------------------------------------------
-------------------------RLSDSVANFFKVI--LSSTIEN-QKL---------
------------------------------------------------------------
------------------------------------------------------------
---------DIPKKFALEYG-EELSNGATVIVPAGDVWQVGLER-------AH--KRIWF
VDG-WPEFAEHYSLTGGQFLVFSYQGDSIFHVRIFDFSCCEIEY----PSVGQII----K
HEEYVEHDVCVDQHVTR--------------KRKSVAIAKKLKKAKLMVQRMPP-SH-DD
PRRK--------------KEYKEIFVGNMAAY---TFPYMITRIAKERQKLIHAIQMFKL
ENPFFAVILQQGHLNKSYL----------------------------YVPSAYAMRYMRG
CPEYIKFEDSTANQ-------------------------------WDIRCRF--------
-TTDTA------------------------------------------------------
-------------------------VRIGRGCAEFFRENN-----LKT------------
--------G-------------DVLL-----YELI-------------------------
-------------------------------------NKKDVVLKFSVL-----------
-------RAAG--------------NAVMVHGKKKNSDI---------HDRGTLYLSKKI
NAM-VIS------RETKKAMKAAKALKIENPA----FMVIL-RDYLM------TNSVV--
-----------------------------YVPHEFMKDHLL------GCGSSINLR----
ASRD-EQWPARCT----YDPRR--------HTMKIH-KGFGTFCKENNLEAGDVCVFE--
-LIK---NEA-ADFKVSVFHASDY------------------------------------
------------------------------------------------------------
------------------------------------------------------------
---------------------------------------------------ASV
