# Supplementary material for: The plant Polycomb repressive complex 1 (PRC1) existed in the ancestor of seed plants and has a complex duplication history
Source: BMC Evol Biol. 2015 Mar 13;15:44. doi: 10.1186/s12862-015-0319-z (PMC4397884; doi:10.1186/s12862-015-0319-z)
Supplement: Additional file 12: — Alignment details. [file 12862_2015_319_MOESM12_ESM.txt]

# alignments columns used for phylogenetic trees (output from trimAl)

==> Bmi1A <==
#ColumnsMap	48, 49, 50, 51, 52, 53, 54, 55, 56, 116, 117, 118, 119, 120, 121, 122, 123, 124, 125, 126, 127, 191, 192, 193, 194, 195, 196, 197, 211, 212, 213, 214, 215, 216, 217, 218, 219, 249, 250, 251, 252, 253, 254, 255, 256, 274, 275, 276, 277, 278, 279, 280, 281, 282, 283, 284, 285, 328, 329, 330, 331, 332, 333, 334, 335, 337, 338, 339, 340, 341, 342, 343, 344, 345, 346, 347, 348, 399, 400, 401, 402, 403, 404, 405, 406, 407, 408, 409, 410, 411, 412, 413, 414, 448, 449, 451, 452, 453, 454, 455, 456, 457, 458, 459, 460, 461, 462, 463, 464, 465, 466, 467, 468, 469, 470, 471, 472, 473, 474, 475, 476, 477, 478, 479, 480, 481, 482, 483, 537, 631, 632, 633, 634, 635, 636, 637, 638, 639, 640, 641, 643, 644, 645, 650, 651, 652, 653, 654, 655, 658, 659, 665, 666, 667, 668, 669, 670, 671, 672, 673, 676, 677, 678, 698, 699, 700, 701, 702, 703, 704, 705, 706, 707, 708, 709, 710, 711, 712, 713, 714, 715, 716, 717, 718, 719, 720, 721, 756, 759, 760, 773, 774, 802, 803, 805, 806, 807, 822, 824, 825, 826, 827, 828, 829, 830, 831, 832, 833, 839, 860, 861, 862, 863, 881, 882, 883, 892, 893, 894, 899, 900, 902, 903, 904, 905, 906, 907, 909, 910, 911, 920, 921, 922, 923, 924, 925, 926, 939, 940, 941, 942, 943, 945, 946, 947, 949, 953, 954, 955, 956, 957, 958, 959, 960, 961, 974, 976, 977, 979, 980, 981, 982, 984, 985, 986, 987, 989, 990, 991, 992, 995, 996, 997, 998, 999, 1000, 1001, 1002, 1003, 1004, 1005, 1007, 1009, 1010, 1011, 1012, 1013, 1016, 1017, 1018, 1019, 1020, 1021, 1022, 1025, 1026, 1027, 1028, 1029, 1030, 1031, 1032, 1033, 1034, 1055, 1057, 1059, 1070, 1071, 1072, 1073, 1074, 1075, 1076, 1078, 1079, 1080, 1081, 1082, 1083, 1091, 1092, 1093, 1094, 1137, 1138, 1139, 1140, 1141, 1142, 1156, 1157, 1158, 1159, 1160, 1161, 1162, 1164, 1165, 1166, 1167, 1168, 1169, 1170, 1171, 1172, 1173, 1174, 1175, 1176, 1180, 1181, 1182, 1183, 1184, 1185, 1186, 1187, 1188, 1190, 1191, 1195, 1196, 1197, 1198, 1199, 1200, 1201, 1202, 1203, 1219, 1220, 1221, 1222, 1223, 1224, 1225, 1226, 1227, 1248, 1249, 1250, 1251, 1258, 1259, 1260, 1261, 1262, 1263, 1264, 1265, 1266, 1268, 1269, 1270, 1271, 1272, 1273, 1274, 1278, 1280, 1281, 1282, 1283, 1284, 1285, 1286, 1287, 1288, 1289, 1290, 1291, 1292, 1293, 1294, 1295, 1296, 1307, 1308, 1309, 1310, 1311, 1312, 1313, 1314, 1315, 1316, 1317, 1318, 1319, 1320, 1322, 1323, 1325, 1326, 1332, 1333, 1334, 1335, 1336, 1337, 1338, 1339, 1340, 1347, 1348, 1349, 1350, 1351, 1352, 1353, 1354, 1370, 1371, 1372, 1373, 1374, 1375, 1376, 1378, 1379, 1380, 1381, 1382, 1383, 1384, 1385, 1386, 1387, 1388, 1389, 1393, 1394, 1397, 1398, 1399, 1400, 1401, 1402, 1403, 1404, 1405, 1406, 1407, 1408, 1409, 1410, 1411, 1413, 1414, 1425, 1426, 1427, 1428, 1429, 1431, 1432, 1433, 1434, 1435, 1436, 1437, 1438, 1439, 1440, 1441, 1442, 1453, 1454, 1455, 1456, 1457, 1458, 1459, 1460, 1461, 1462, 1463, 1464, 1465, 1466, 1467, 1468, 1469, 1472, 1473, 1474, 1475, 1476, 1480, 1481, 1482, 1483, 1484, 1485, 1486, 1487, 1488, 1489, 1493, 1494, 1496, 1497, 1498, 1499, 1500, 1501, 1502, 1503, 1504, 1505, 1507, 1508, 1509, 1510, 1512, 1513, 1515, 1516, 1517, 1542, 1543, 1544, 1545, 1546, 1547, 1548, 1549, 1550, 1567, 1568, 1569, 1575, 1576, 1577, 1578, 1579, 1580, 1581, 1600, 1601, 1602, 1603, 1604, 1605, 1642, 1644, 1648, 1649, 1650, 1651, 2720, 2722, 2723, 2724, 2725, 2726, 2727, 2748, 2749, 2750, 2751, 2752, 2753, 2754, 2902, 2903, 2904, 2905

==> EMF1 <==
#ColumnsMap	92, 93, 177, 184, 185, 186, 187, 188, 189, 268, 269, 270, 271, 272, 274, 275, 276, 304, 308, 309, 310, 311, 312, 313, 314, 315, 316, 321, 322, 323, 324, 325, 326, 328, 329, 330, 334, 335, 336, 337, 338, 357, 358, 359, 360, 362, 363, 365, 368, 369, 370, 371, 372, 373, 376, 584, 585, 586, 587, 588, 589, 590, 591, 593, 594, 595, 596, 600, 601, 602, 603, 646, 647, 648, 649, 651, 652, 698, 722, 723, 724, 725, 731, 732, 747, 748, 758, 759, 760, 761, 779, 780, 781, 783, 784, 785, 996, 997, 999, 1017, 1018, 1019, 1020, 1027, 1028, 1029, 1047, 1048, 1049, 1050, 1090, 1091, 1092, 1093, 1094, 1101, 1102, 1103, 1105, 1113, 1114, 1115, 1116, 1130, 1131, 1132, 1133, 1137, 1138, 1139, 1140, 1142, 1143, 1144, 1145, 1146, 1147, 1148, 1153, 1154, 1155, 1156, 1166, 1167, 1169, 1170, 1171, 1174, 1194, 1195, 1196, 1197, 1198, 1199, 1200, 1201, 1202, 1204, 1212, 1213, 1214, 1215, 1248, 1298, 1300, 1301, 1303, 1304, 1305, 1307, 1309, 1340, 1342, 1344, 1346, 1351, 1352, 1355, 1356, 1357, 1358, 1359, 1360, 1362, 1363, 1364, 1365, 1366, 1367, 1368, 1369, 1386, 1387, 1388, 1391, 1401, 1402, 1403, 1405, 1406, 1407, 1408, 1409, 1410, 1412, 1413, 1414, 1415, 1417, 1418, 1433, 1434, 1438, 1439, 1451, 1452, 1453, 1454, 1456, 1457, 1458, 1459, 1460, 1466, 1467, 1476, 1477, 1495, 1496, 1497, 1498, 1500, 1501, 1502, 1503, 1504, 1505, 1506, 1507, 1508, 1509, 1510, 1511, 1516, 1517, 1518, 1519, 1520, 1521, 1522, 1523, 1524, 1525, 1588, 1589, 1590, 1591, 1592, 1593, 1594, 1595, 1597, 1607, 1608, 1609, 1610, 1612, 1613, 1614, 1622, 1623, 1624, 1625, 1626, 1627, 1628, 1629, 1630, 1631, 1632, 1633, 1634, 1641, 1642, 1643, 1644, 1645, 1646, 1647, 1648, 1653, 1654, 1655, 1656, 1687, 1688, 1689, 1690, 1703, 1704, 1705, 1706, 1707, 1708, 1709, 1710, 1711, 1712, 1713, 1715, 1716, 1717, 1718, 1719, 1720, 1721, 1722, 1756, 1757, 1758, 1759, 1760, 1761, 1763, 1764, 1770, 1771, 1772, 1773, 1774, 1775, 1776, 1777, 1778, 1779, 1780, 1781, 1782, 1783, 1784, 1785, 1803, 1836, 1837, 1838, 1841, 1842, 1843, 1844, 1845, 1846, 1847, 1850, 1851, 1852, 1853, 1854, 1855, 1856, 1861, 1862, 1863, 1864, 1865, 1905, 1907, 1908, 1909, 1910, 1911, 1912, 1919, 1923, 1924, 1925, 1927, 1928, 1929, 1930, 1931, 1932, 1964, 1965, 1966, 1994, 1995, 1997, 2014, 2015, 2016, 2017, 2018, 2019, 2020, 2021, 2022, 2023, 2024, 2025, 2026, 2027, 2028, 2029, 2030, 2031, 2032, 2034, 2244, 2245, 2246, 2247, 2248, 2249, 2250, 2251, 2272, 2273, 2274, 2275, 2276, 2277, 2278, 2279, 2280, 2310, 2311, 2312, 2313, 2322, 2323, 2324, 2325, 2326, 2327, 2328, 2329, 2330, 2331, 2332, 2333, 2334, 2335, 2342, 2343, 2344, 2345, 2346, 2347, 2348, 2349, 2370, 2371, 2372, 2373, 2374, 2380, 2381, 2382, 2383, 2384, 2385, 2428, 2430, 2431, 2432, 2433, 2434, 2438, 2439, 2440, 2513, 2514, 2515, 2516, 2517, 2518, 2519, 2520, 2521, 2522, 2523, 2524, 2525, 2526, 2527, 2528, 2541, 2542, 2543, 2544, 2545, 2555, 2556, 2557, 2558, 2559, 2561, 2562, 2563, 2564, 2565, 2566, 2567, 2568, 2570, 2571, 2572, 2573, 2574, 2575, 2579, 2598, 2599, 2602, 2603, 2604, 2605, 2608, 2609, 2610, 2611, 2612, 2635, 2636, 2649, 2650, 2651, 2652, 2653, 2654, 2655, 2656, 2657, 2658, 2660, 2662, 2663, 2706, 2707, 2708, 2709, 2715, 2716, 2740, 2741, 2742, 2749, 2750, 2751, 2752, 2778, 2779, 2780, 2781, 2782, 2783, 2784, 2785, 2786, 2791, 2792, 2793, 2794, 2795, 2796, 2797, 2798, 2812, 2813, 2814, 2819, 2820, 2821, 2822, 2828, 2829, 2830, 2831, 2832, 2833, 2834, 2835, 2836, 2837, 2838, 2839, 2840, 2841, 2857, 2858, 2861, 2862, 2863, 2864, 2865, 2866, 2889, 2890, 2891, 2892, 2893, 2894, 2897, 2898, 2899, 2901, 2902, 2903, 2906, 2907, 2908, 2909, 2919, 2920, 2921, 2922, 2923, 2948, 2949, 2950, 2951, 2952, 2953, 2954, 2955, 2956, 2968, 2969, 2970, 2971, 2972, 2973, 2977, 2978, 2979, 2980, 2981, 2986, 2987, 2988, 2989, 3020, 3021, 3022, 3023, 3024, 3025, 3026, 3040, 3047, 3048, 3049, 3050, 3051, 3052, 3065, 3066, 3067, 3203, 3204, 3205, 3207, 3208, 3236, 3237, 3239, 3240, 3241, 3271, 3272, 3273, 3274, 3278, 3279, 3280, 3281, 3282, 3283, 3284, 3285, 3286, 3290, 3291, 3363, 3364, 3365, 3366, 3367, 3368, 3369, 3370, 3371, 3377, 3378, 3379, 3384, 3403, 3404, 3405, 3410, 3411, 3413, 3414, 3415, 3416, 3417, 3443, 3455, 3456, 3457, 3458, 3483, 3484, 3485, 3492, 3493, 3495, 3496, 3497, 3498, 3499, 3500, 3501, 3502, 3503, 3504, 3505, 3507, 3518, 3519, 3523, 3524, 3525, 3527, 3528, 3529, 3530, 3531, 3533, 3534, 3544, 3545, 3546, 3547, 3548, 3550, 3551, 3552, 3553, 3554, 3556, 3557, 3558, 3559, 3582, 3583, 3584, 3585, 3598, 3626, 3627, 3629, 3630, 3631, 3632, 3633, 3634, 3635, 3636, 3670, 3671, 3672, 3675, 3676, 3677, 3678, 3679, 3680, 3681, 3702, 3703, 3712, 3713, 3714, 3715, 3716, 3717, 3718, 3719, 3720, 3721, 3722, 3723, 3724, 3725, 3742, 3743, 3744, 3773, 3774, 3775, 3776, 3778, 3779, 3780, 3781, 3789, 3790, 3791, 3792, 3793, 3794, 3795, 3796, 3803, 3804, 3814, 3815, 3817, 3818, 3819, 3820, 3821, 3822, 3927, 3928, 3929, 3931, 3933, 3934, 3935, 3962, 3963, 3964, 3965, 3966, 3997, 3998, 3999, 4000, 4001, 4003, 4004, 4005, 4006, 4126, 4127

==> LHP1 <==
#ColumnsMap	146, 147, 165, 166, 167, 168, 169, 276, 277, 278, 279, 280, 281, 297, 298, 299, 300, 301, 322, 323, 324, 326, 327, 328, 329, 330, 331, 332, 333, 334, 335, 336, 337, 338, 339, 340, 341, 342, 343, 344, 345, 346, 347, 349, 350, 351, 352, 353, 354, 355, 356, 357, 358, 359, 360, 361, 362, 363, 364, 365, 366, 367, 368, 369, 370, 371, 372, 373, 374, 375, 376, 377, 378, 379, 380, 381, 382, 383, 384, 385, 386, 387, 389, 390, 392, 393, 394, 420, 421, 422, 429, 430, 431, 432, 433, 441, 443, 453, 454, 455, 456, 457, 459, 473, 474, 482, 488, 490, 491, 494, 495, 497, 498, 499, 500, 501, 525, 526, 527, 528, 529, 530, 531, 616, 618, 657, 658, 659, 660, 661, 662, 663, 664, 665, 666, 667, 720, 721, 722, 723, 724, 725, 737, 738, 740, 741, 742, 743, 744, 745, 746, 747, 748, 767, 768, 770, 771, 772, 892, 893, 894, 895, 896, 897, 899, 900, 901, 902, 903, 921, 923, 925, 926, 927, 928, 929, 930, 931, 932, 933, 934, 935, 936, 937, 938, 939, 949, 950, 951, 952, 953, 954, 955, 956, 957, 958, 959, 960, 962, 963, 973, 974, 975, 976, 977, 978, 979, 980, 1019, 1043, 1044, 1045, 1081, 1082, 1083, 1087, 1088, 1089, 1090, 1091, 1092, 1093, 1094, 1095, 1096, 1097, 1099, 1100, 1101, 1102, 1103, 1104, 1127, 1128, 1129, 1130, 1131, 1133, 1134, 1135, 1136, 1137, 1138, 1142, 1143, 1144, 1145, 1149, 1150, 1151, 1152, 1153, 1154, 1155, 1156, 1157, 1158, 1159, 1160, 1161, 1162, 1163, 1164, 1165, 1166, 1167, 1210, 1211, 1212, 1213, 1220, 1235, 1236, 1237, 1238, 1239, 1240, 1241

==> Ring1B <==
#ColumnsMap	74, 75, 76, 77, 78, 79, 80, 82, 83, 84, 85, 86, 87, 88, 89, 90, 91, 92, 108, 109, 110, 111, 112, 113, 114, 115, 116, 117, 118, 119, 120, 128, 129, 130, 131, 132, 134, 135, 136, 137, 138, 139, 140, 141, 143, 164, 165, 166, 171, 172, 173, 174, 175, 189, 190, 191, 192, 197, 198, 199, 200, 204, 205, 206, 207, 208, 209, 210, 211, 212, 213, 214, 215, 216, 217, 218, 219, 220, 221, 222, 223, 236, 237, 238, 239, 240, 241, 242, 243, 244, 249, 250, 251, 252, 253, 254, 255, 256, 264, 265, 266, 267, 268, 301, 302, 303, 304, 305, 306, 307, 308, 309, 310, 311, 312, 319, 320, 321, 322, 323, 324, 325, 326, 327, 328, 332, 333, 334, 335, 336, 337, 361, 362, 363, 371, 372, 377, 378, 379, 385, 395, 396, 397, 398, 399, 406, 407, 408, 409, 411, 436, 437, 438, 487, 488, 490, 491, 492, 493, 501, 502, 504, 505, 506, 507, 509, 510, 511, 512, 513, 514, 515, 516, 517, 519, 520, 521, 524, 525, 526, 527, 528, 529, 530, 531, 532, 533, 534, 535, 536, 537, 538, 539, 540, 541, 542, 543, 544, 545, 546, 547, 548, 551, 552, 553, 564, 565, 566, 567, 568, 569, 570, 571, 572, 573, 574, 575, 576, 577, 578, 579, 580, 581, 582, 583, 584, 585, 586, 587, 588, 589, 590, 591, 592, 593, 594, 595, 711, 712, 713, 714, 715, 717, 718, 719, 720, 721, 722, 723, 724, 725, 726, 727, 752, 753, 754, 755, 756, 757, 758, 761, 762, 763, 764, 765, 766, 767, 768, 769, 770, 771, 772, 773, 774, 775, 776, 777, 778, 788, 789, 790, 791, 792, 793, 794, 795, 819, 820, 821, 822, 823, 824, 825, 826, 827, 828, 829, 830, 831, 832, 833, 879, 880, 881, 882, 883, 884, 903, 904, 905, 906, 922, 923, 924, 925, 927, 928, 929, 930, 931, 932, 933, 934, 936, 937, 938, 939, 940, 941, 942, 943, 944, 945, 987, 988, 990, 991, 992, 993, 994, 995, 996, 1011, 1012, 1013, 1014, 1015, 1016, 1017, 1053, 1054, 1055, 1057, 1058, 1059, 1060, 1061, 1062, 1063, 1064, 1065, 1066, 1067, 1068, 1111, 1112, 1113, 1114, 1115, 1116, 1117, 1118, 1119, 1146, 1175, 1176, 1177, 1178, 1179, 1180, 1241, 1242, 1243, 1245, 1246, 1286, 1287, 1288, 1290, 1291, 1374, 1375, 1376, 1377, 1408, 1409, 1410, 1412, 1413, 1414, 1415, 1416, 1417, 1418, 1419, 1437, 1438, 1477, 1478, 1479, 1480, 1495, 1496, 1497, 1512, 1513, 1514, 1515, 1516, 1517, 1518, 1519, 1541, 1542, 1694, 1695, 1696, 1697, 1712, 1713, 1725, 1726, 1727, 1740, 1741, 1742, 1743, 1744, 1746, 1747, 1748, 1749, 1750, 1751, 1752, 1753, 1757, 1758, 1798, 1799, 1800, 1801, 1802, 1814, 1815, 1816, 1817, 1819, 1912, 1913, 1914, 1915, 1916, 1945, 1946, 1947, 1967, 1968, 1969, 1970, 1971, 1993, 1994, 2164, 2165, 2166, 2167, 2168, 2169, 2170, 2171, 2193, 2194, 2195, 2196, 2197, 2198, 2199, 2200, 2201, 2202, 2203, 2204, 2251, 2252, 2253, 2254, 2255, 2275, 2276, 2277, 2278, 2279, 2280, 2281, 2282, 2283, 2382, 2383, 2384, 2385, 2386, 2387, 2388, 2389, 2390, 2398, 2399, 2420, 2421, 2422, 2423, 2424, 2425, 2426, 2427, 2428, 2429, 2430, 2431, 2432, 2474, 2475, 2476, 2477, 2478, 2479, 2480, 2481, 2482, 2484, 2485, 2486, 2487, 2488, 2489, 2490, 2516, 2517, 2518, 2519, 2520, 2575, 2576, 2577, 2578, 2579, 2580, 2658, 2659, 2660, 2662, 2663, 2666, 2667, 2668, 2669, 2670, 2671, 2672, 2673, 2674, 2730, 2731, 2732, 2733, 2734, 2735, 2775, 2792, 2793, 2838, 2839, 2854, 2855, 2856, 2857, 2858, 2867, 2868, 2869, 2870, 2871

==> VRN1 <==
#ColumnsMap	94, 95, 96, 97, 98, 292, 293, 294, 295, 455, 456, 457, 458, 925, 926, 927, 928, 929, 930, 931, 932, 933, 934, 935, 936, 937, 940, 941, 942, 943, 944, 945, 946, 948, 949, 950, 1089, 1090, 1091, 1092, 1093, 1094, 1095, 1096, 1097, 1098, 1099, 1101, 1102, 1103, 1104, 1105, 1106, 1107, 1108, 1109, 1110, 1111, 1112, 1113, 1114, 1115, 1116, 1117, 1118, 1119, 1120, 1121, 1122, 1123, 1131, 1132, 1135, 1136, 1137, 1138, 1139, 1140, 1141, 1142, 1144, 1145, 1146, 1147, 1148, 1149, 1150, 1151, 1152, 1153, 1154, 1155, 1156, 1157, 1158, 1159, 1160, 1161, 1162, 1163, 1164, 1165, 1166, 1167, 1168, 1169, 1170, 1171, 1172, 1173, 1174, 1175, 1176, 1177, 1178, 1179, 1180, 1181, 1182, 1183, 1188, 1189, 1190, 1191, 1192, 1193, 1194, 1199, 1201, 1233, 1234, 1235, 1236, 1242, 1243, 1244, 1245, 1246, 1247, 1248, 1249, 1250, 1251, 1252, 1253, 1255, 1256, 1258, 1259, 1280, 1281, 1282, 1283, 1284, 1286, 1287, 1288, 1289, 1290, 1291, 1297, 1298, 1299, 1300, 1301, 1302, 1303, 1304, 1305, 1306, 1307, 1308, 1309, 1310, 1311, 1312, 1313, 1314, 1315, 1333, 1334, 1335, 1336, 1337, 1345, 1346, 1347, 1348, 1349, 1350, 1351, 1352, 1353, 1354, 1355, 1358, 1359, 1360, 1361, 1365, 1366, 1367, 1368, 1369, 1370, 1371, 1372, 1373, 1374, 1375, 1376, 1377, 1378, 1379, 1380, 1381, 1382, 1383, 1384, 1385, 1386, 1436, 1437, 1438, 1439, 1441, 1442, 1443, 1444, 1445, 1447, 1448, 1449, 1450, 1451, 1452, 1453, 1454, 1455, 1456, 1457, 1458, 1459, 1460, 1461, 1462, 1463, 1464, 1519, 1520, 1521, 1522, 1523, 1525, 1526, 1527, 1528, 1529, 1532, 1533, 1534, 1535, 1536, 1537, 1538, 1545, 1546, 1547, 1582, 1615, 1657, 1658, 1659, 1660, 1661, 1662, 1663, 1664, 1665, 1666, 1667, 1715, 1716, 1717, 1718, 1728, 1729, 1730, 1731, 1732, 1733, 1734, 1735, 1736, 1737, 1738, 1739, 1740, 1741, 1742, 1745, 1746, 1753, 1754, 1755, 1756, 1757, 1758, 1759, 1760, 1761, 1762, 1763, 1764, 1765, 1766, 1767, 1768, 1769, 1770, 1771, 1776, 1777, 1778, 1779, 1780, 1782, 1783, 1784, 1785, 1786, 1792, 1793, 1794, 1795, 1796, 1797, 1829, 1830, 1831, 1832, 1833, 1834, 1835, 1836, 1837, 1838, 1839, 1840, 1847, 1848, 1849, 1850, 1851, 1852, 1853, 1854, 1855, 1860, 1861, 1862, 1863, 1865, 1866, 1867, 1868, 1869, 1870, 1871, 1872, 1877, 1878, 1879, 1880, 1890, 1891, 1892, 1893, 1894, 1895, 1897, 1898, 1899, 1900, 1901, 1902, 1903, 1904, 1905, 1906, 1907, 1908, 1909, 1910, 1911, 1912, 1913, 1914, 1915, 1916, 1917, 1921, 1922, 1923, 1927, 1928, 1929, 1931, 1932, 1933, 1934, 1935, 1936, 1937, 1938, 1939, 1940, 1941, 1942, 1943, 1945, 1946, 1947, 1948, 1949, 1950, 1951, 1952, 1953, 1977, 1978
